# Supplementary material for: circPDE4B downregulation triggers GEMIN5‑dependent translational stress response and autophagy to reduce MAPT pathology
Source: Alzheimers Dement. 2026 May 4;22(5):e71436. doi: 10.1002/alz.71436 (PMC13137278; doi:10.1002/alz.71436)
Supplement: Supplementary file 2 — Supporting Information [file ALZ-22-e71436-s002.xlsx]

## Sheet: Table 1
Supplement Table1 : Key resources table
REAGENT or RESOURCE	SOURCE	IDENTIFIER
Antibodies
Rabbit polyclonal anti-RPL26	Proteintech	Cat# 17619-1-AP, RRID: AB_2878420
Rabbit polyclonal anti-RPL7	Proteintech	Cat#. 14583-1-AP, RRID: AB_2254049
Rabbit polyclonal anti-RPL12	Proteintech	Cat# 14536-1-AP, RRID: AB_2269722
Rabbit polyclonal anti-MTORC1	Cell signaling technology	Cat# 2972, RRID: AB_330978
Rabbit polyclonal anti-MYC	Cell signaling technology	Cat# 13987, RRID: AB_2631168
Rabbit monoclonal anti-LC3B	ABCAM	Cat# AB192890 RRID: AB_2827794
Rabbit monoclonal anti-SQSTM1	ABCAM	Cat# AB109012RRID: AB_2810880
Rabbit polyclonal anti-BAG3	Cell signaling technology	Cat#23842, RRID:NA
Mouse monoclonal anti-Tau (Tau13)	From laboratory of Dr. Peter Davies, Northwell	Cat#Tau13, RRID: AB_2314773
Rabbit polyclonal anti-GEMIN5	Cell signaling technology	Cat# 52508, RRID: AB_3096494
Rabbit polyclonal anti-CPSF6	Cell signaling technology	Cat# 75168, RRID: AB_2876852
Rabbit polyclonal anti-	Cell signaling technology	Cat# 8534, RRID: AB_11129258
Streptavidin-HRP	Thermo Fischer	Cat# 21126, RRID: NA
Mouse monoclonal anti-AT8	From laboratory of Dr. Peter Davies, Northwell	Cat #AT8, RRID:NA
Mouse monoclonal anti-Tau (MC1)	From laboratory of Dr. Peter Davies, Northwell	Cat# MC1; RRID:AB_2314773
Chicken polyclonal anti-GFAP	Aves lab	Cat# 79758787, RRID:NA
Rabbit polyclonal anti-MAP2	Sigma-Aldrich	Cat# AB5622, RRID:NA
Chemicals, peptides, and recombinant proteins
Lenti-X Concentrator	Takara Bio USA	Cat# 631232
AP RNAse inhibitor	NEB	Cat# M0314L
RNase R	ABM	Cat# E049
PierceTM Protease Inhibitor Tablets, EDTA-free	Thermo Fisher Scientific	Cat# 32955
PhosSTOPTM	Millipore Sigma	Cat# PHOSS-RO
Protease inhibitor HaltTM	Thermo Fisher Scientific	Cat#78429
Pierce™ Trypsin Protease, MS Grade	Thermo Fisher Scientific	Cat# 90057
L-homopropargylglycine (HPG)	Vector laboratories	Cat# CCT-1067-25
Biotin Azide	Vector laboratories	Cat# CCT-1265-5
Bafilomycin A1	Tocris	Cat#1334
STEMdiff™ Neural Progenitor Medium	StemCell Technologies	Cat# 05833
NEUROG2-expressing lentivirus	Genocopia	Cat# LPP-T7381-Lv105-A00-S
Critical commercial assays
Click-&-Go® Protein Reaction Buffer Kit	Vector laboratories	Cat# CCT-1262
BaseScope™	ACD Bio	Cat# 323800
RNeasy Plus Mini Kit	Qiagen	Cat# 74136
NucleoSpin® miRNA kit	Takara Bio USA, Inc	Cat#740971.250
SMARTer stranded Total RNA-Seq Kit High Input Mammalian Kit	Takara Bio USA, Inc	Cat# 635046
SMARTer® smRNA-Seq Kit for Illumina®	Takara Bio USA, Inc	Cat#635030
NucleoSpin Gel and PCR Clean-Up Kit	Macherey-Nagel	Cat#740609.50
High-Capacity cDNA Reverse Transcription Kit	Applied BiosystemsTM	Cat# 4368814
PierceTM BCA Protein Assay	Thermo Fisher Scientific	Cat# 23224; 23223
Lenti-X p24 Rapid Titer Kit	Takara Bio USA	Cat# 632200
Experimental models: Cell lines
Neuronal progenitor cells WT	From Dr. Julia TCW laboratory	NA
Neuronal progenitor cells MAPT S305I	From Dr. Alison Goat laboratory	NA
HEK-293T	ATCC	CRL-3216
Recombinant DNA
psPAX	A gift from Didier Trono	Addgene, Cat# 12260
VSV-G	Steward et al.71	Addgene , Cat# 8454
pLentiRNACRISPR_006 vector	Wessels et al.72	Addgene , Cat#138148
pLentiRNACRISPR_sgPDE4B	This paper	NA
Software and algorithms
ImageJ v. 1.54f	Schneider et al.73	https://imagej.net/; RRID:SCR_003070
STAR v2.7.10a	Dobin et al.74	https://github.com/alexdobin/star/releases /; RRID:SCR_004463
Cutadapt	Martin M75	https://cutadapt.readthedocs.io/
		RRID:SCR_011841
DESeq2 v1.40.2	Love et al76	https://bioconductor.org/packages/release/bioc/html/DESeq2.html
		RRID:SCR_015687
GSEA Java package	Subramanian et al.77	http://www.broadinstitute.org/gsea/; RRID:SCR_003199
miRge3.0	Patil et al.78	https://mirge3.readthedocs.io/en/latest/
Graphpad Prism 10	N/A	http://www.graphpad.com/; RRID:SCR_002798
FastQC	Andrew S. 79	https://github.com/s-andrews/FastQC
		RRID:SCR_014583
R (v4.3.0)	R Core Team	https://www.r-project.org/
Other
NextSeq 2000 Sequencing System	Illumina	Cat# 20038897. RRID:SCR_023614
LSM700 Confocal Microscope	Zeiss	RRID:SCR_017377

## Sheet: Table 2
Supplement Table 2: Control postmortem human brain samples from University of Kentucky Alzheimer’s Disease Research Center (UK-ADRC)
	ref#	Age	Race	Sex	BRAAK stage	PMI	Region
C1	1320	90	White	F	2	2.4	BM9
C2	1314	86	White	F	1	1.75	BM9
C3	5459	70	White	F	0	3.67	BM9
C4	5367	91	White	F	2	2.67	BM9
C5	1312	94	White	M	2	1.5	BM9
C6	1309	83	White	F	2	1.83	BM9
C7	1306	83	White	F	1	2.77	BM9
C8	1304	81	White	M	0	4.83	BM9
C9	1280	86	White	M	2	4	BM9
C10	5454	79	White	F	2	1.5	BM9
C12	1293	86	White	F	1	1.5	BM9
C13	5271	84	White	F	1	3.5	BM9
C14	1296	86	White	M	2	1.3	BM9
C16	1271	71	White	M	0	2.6	BM9
C17	1263	92	White	M	2	3.75	BM9

## Sheet: Table 3 
Supplementary Table 3:
Primers used for target amplification			Sequence 5'--> 3'
circPDE4B	hsa_circ_0008433	Forward	CGACCACACTGCCTTTGAC
		Reverse	CCC CTC TTA GGA TGT CTG TT
mRNA PDE4B		Forward	CAACGCTTCCAAGCATTGC
		Reverse	GAC CTG GGG AAG GGC CAT TT
GAPDH		Forward	CAAGGCTGAGAACGGGAAG
		Reverse	TGAAGACGCCAGTGGACTC
Knockdown targets
			Sequence targeted
circPDE4B sgRNA			ACAACTGTAAGCCAGGAGTGGTATTAAAAA
GEMIN 5 ShRNA	TRCN0000147159 (Sigma)		CCACAGATTTCTAGCACATAT
BASECOPE Probe target	AAGCCAGGAGTGGTATTAAAAAG

## Sheet: Table 4
Supplementary Table 4: Differential gene expression analysis for transcriptomic data circPDE4B KD in NPCs (All genes)
	baseMean	log2FoldChange	lfcSE	stat	pvalue	padj
ENSG00000000003_TSPAN6	4505.49	-0.794864	0.145714	-5.45495	4.89878e-08	6.33595e-07
ENSG00000000419_DPM1	840.811	-0.692563	0.187777	-3.68823	0.000225819	0.000992413
ENSG00000000457_SCYL3	389.771	-0.332713	0.201526	-1.65097	0.0987444	0.181879
ENSG00000000460_C1orf112	327.784	-0.240187	0.204587	-1.17401	0.240391	0.36844
ENSG00000000971_CFH	36.3724	1.48821	0.515103	2.88915	0.00386284	0.0116741
ENSG00000001036_FUCA2	569.64	-0.266641	0.172661	-1.54431	0.122514	0.216763
ENSG00000001084_GCLC	261.281	0.314511	0.197523	1.59227	0.111324	0.200703
ENSG00000001167_NFYA	1381.01	0.614381	0.182331	3.3696	0.000752774	0.00282972
ENSG00000001460_STPG1	47.2421	0.566962	0.479366	1.18273	0.236914	0.364399
ENSG00000001461_NIPAL3	107.599	1.12273	0.35099	3.19875	0.00138025	0.0047874
ENSG00000001497_LAS1L	551.703	1.10475	0.191859	5.75814	8.50439e-09	1.37972e-07
ENSG00000001561_ENPP4	103.603	-0.701154	0.303963	-2.30671	0.021071	0.0498423
ENSG00000001617_SEMA3F	4.03097	0.853785	1.6488	0.517821	0.604583	0.725909
ENSG00000001629_ANKIB1	1261.2	0.0990245	0.130207	0.760516	0.446946	0.58571
ENSG00000001630_CYP51A1	12376.5	-0.809377	0.134185	-6.03179	1.62157e-09	3.23933e-08
ENSG00000001631_KRIT1	1983.31	-0.353382	0.14033	-2.51822	0.0117949	0.0304216
ENSG00000002016_RAD52	158.023	-0.11598	0.257697	-0.450064	0.652665	0.764727
ENSG00000002330_BAD	433.639	0.927107	0.204232	4.53947	5.63951e-06	3.92673e-05
ENSG00000002549_LAP3	893.878	-0.277907	0.171642	-1.61911	0.105423	0.192132
ENSG00000002586_CD99	5719.9	-0.339407	0.117028	-2.90022	0.00372905	0.0113135
ENSG00000002587_HS3ST1	5.07105	4.31407	1.6902	2.5524	0.0106984	0.0280063
ENSG00000002746_HECW1	42.3795	0.6332	0.480282	1.31839	0.187373	0.303464
ENSG00000002822_MAD1L1	287.493	0.750012	0.234957	3.19212	0.00141232	0.00488035
ENSG00000002834_LASP1	548.632	1.41347	0.187484	7.53914	4.7307e-14	3.01729e-12
ENSG00000002919_SNX11	204.794	-0.472994	0.227415	-2.07987	0.037537	0.0813379
ENSG00000003056_M6PR	2222	-0.3492	0.148206	-2.35618	0.0184638	0.0445051
ENSG00000003096_KLHL13	686.603	-0.642473	0.152561	-4.21125	2.53957e-05	0.00014608
ENSG00000003137_CYP26B1	42.4835	0.783069	0.537148	1.45783	0.144889	0.247667
ENSG00000003147_ICA1	157.952	-0.316588	0.259013	-1.22229	0.221599	0.345775
ENSG00000003249_DBNDD1	84.1225	1.88115	0.394616	4.76704	1.86948e-06	1.49781e-05
ENSG00000003393_ALS2	1857.79	0.0889728	0.128656	0.691554	0.489217	0.624505
ENSG00000003402_CFLAR	280.12	-0.00155847	0.199243	-0.00782196	0.993759	0.996004
ENSG00000003436_TFPI	188.746	-0.0727349	0.26516	-0.274306	0.78385	0.859847
ENSG00000003509_NDUFAF7	606.178	-0.509234	0.15365	-3.31424	0.000918923	0.00336232
ENSG00000003756_RBM5	4307.74	0.274942	0.148507	1.85137	0.0641164	0.127016
ENSG00000003987_MTMR7	252.871	-0.466124	0.213845	-2.17973	0.0292777	0.0658082
ENSG00000003989_SLC7A2	318.604	0.324883	0.235392	1.38018	0.167532	0.278559
ENSG00000004059_ARF5	1086.13	-0.344892	0.147915	-2.33169	0.0197172	0.0470844
ENSG00000004139_SARM1	271.081	1.3515	0.259524	5.20759	1.91305e-07	2.07543e-06
ENSG00000004142_POLDIP2	524.89	0.555672	0.187986	2.95592	0.00311739	0.00971297
ENSG00000004399_PLXND1	185.928	1.19739	0.286055	4.18586	2.84084e-05	0.000161411
ENSG00000004455_AK2	1230.99	-0.162153	0.129175	-1.2553	0.20937	0.330472
ENSG00000004478_FKBP4	814.581	1.1688	0.2037	5.73786	9.58823e-09	1.53137e-07
ENSG00000004487_KDM1A	3368.67	0.347574	0.118269	2.93884	0.00329445	0.0101721
ENSG00000004534_RBM6	1517.3	0.3719	0.154882	2.40118	0.0163425	0.0401153
ENSG00000004660_CAMKK1	39.9793	0.0415048	0.468106	0.0886654	0.929348	0.956146
ENSG00000004700_RECQL	1204.11	-0.289934	0.150405	-1.92769	0.0538932	0.110047
ENSG00000004766_VPS50	1056.73	-0.504213	0.13872	-3.63475	0.000278248	0.00118779
ENSG00000004777_ARHGAP33	172.657	1.58007	0.276307	5.71852	1.07454e-08	1.68583e-07
ENSG00000004779_NDUFAB1	1872.28	-0.74738	0.129177	-5.78571	7.22047e-09	1.1973e-07
ENSG00000004799_PDK4	110.716	-0.849804	0.283252	-3.00017	0.00269832	0.00856027
ENSG00000004838_ZMYND10	31.5617	0.489207	0.573545	0.852952	0.393686	0.534876
ENSG00000004864_SLC25A13	644.04	-0.102029	0.177803	-0.573833	0.566081	0.693155
ENSG00000004866_ST7	732.486	-0.518779	0.146467	-3.54194	0.00039719	0.00161904
ENSG00000004897_CDC27	2625.6	-0.604788	0.141644	-4.26978	1.95664e-05	0.000116604
ENSG00000004961_HCCS	356.419	-0.668722	0.204555	-3.26916	0.00107869	0.00386487
ENSG00000004975_DVL2	269.214	0.999979	0.254299	3.9323	8.41369e-05	0.000416777
ENSG00000005007_UPF1	378.981	1.12234	0.198285	5.66025	1.51154e-08	2.2554e-07
ENSG00000005020_SKAP2	86.6062	0.138343	0.331022	0.417926	0.676001	0.781467
ENSG00000005022_SLC25A5	2489.93	-0.611148	0.138745	-4.40485	1.05859e-05	6.85711e-05
ENSG00000005059_MCUB	258.254	-0.362499	0.238473	-1.52009	0.12849	0.225292
ENSG00000005075_POLR2J	3822.43	-0.642088	0.117182	-5.47942	4.26718e-08	5.60448e-07
ENSG00000005100_DHX33	341.817	0.773801	0.184479	4.19452	2.73445e-05	0.000156139
ENSG00000005108_THSD7A	1140.48	0.182341	0.136038	1.34037	0.180124	0.29433
ENSG00000005156_LIG3	1004.09	0.756751	0.140276	5.39475	6.86209e-08	8.49255e-07
ENSG00000005175_RPAP3	1853.67	-0.646503	0.138686	-4.66161	3.13738e-06	2.35781e-05
ENSG00000005189_REXO5	253.196	0.0620381	0.233356	0.265852	0.790353	0.864261
ENSG00000005194_CIAPIN1	1109.74	-0.549716	0.145635	-3.77462	0.000160251	0.00073229
ENSG00000005206_SPPL2B	225.119	0.763869	0.275087	2.77683	0.0054892	0.015827
ENSG00000005238_FAM214B	94.135	0.696105	0.320823	2.16975	0.0300261	0.067289
ENSG00000005249_PRKAR2B	532.556	-0.020498	0.159388	-0.128605	0.89767	0.935838
ENSG00000005302_MSL3	728.789	-0.481847	0.15662	-3.07653	0.00209426	0.0068742
ENSG00000005339_CREBBP	1222.92	0.713418	0.144167	4.94854	7.47723e-07	6.76242e-06
ENSG00000005379_TSPOAP1	120.826	0.778506	0.322691	2.41254	0.0158418	0.0390829
ENSG00000005436_GCFC2	345.771	-0.601867	0.177757	-3.3859	0.000709464	0.00268449
ENSG00000005448_WDR54	613.115	-0.454314	0.154713	-2.93648	0.00331957	0.0102399
ENSG00000005469_CROT	324.742	0.046042	0.212064	0.217114	0.82812	0.89135
ENSG00000005471_ABCB4	244.469	0.530448	0.284319	1.86568	0.062086	0.123596
ENSG00000005483_KMT2E	2786.38	-0.0539343	0.113869	-0.473651	0.635749	0.751676
ENSG00000005486_RHBDD2	309.384	1.00728	0.193767	5.19839	2.01025e-07	2.16285e-06
ENSG00000005513_SOX8	180.006	1.07901	0.318598	3.38674	0.000707296	0.00267681
ENSG00000005700_IBTK	2491.43	-0.578021	0.151581	-3.81328	0.000137135	0.000640223
ENSG00000005801_ZNF195	2432.76	-0.533038	0.144164	-3.69743	0.000217791	0.000961681
ENSG00000005810_MYCBP2	2523.85	0.366603	0.119676	3.0633	0.0021891	0.00713862
ENSG00000005812_FBXL3	1086.02	-0.755712	0.161387	-4.6826	2.83259e-06	2.1612e-05
ENSG00000005882_PDK2	160.434	0.856749	0.283195	3.0253	0.00248385	0.00796979
ENSG00000005884_ITGA3	55.5322	1.13228	0.41558	2.72457	0.0064386	0.0181908
ENSG00000005889_ZFX	1270.67	-0.494568	0.136632	-3.6197	0.000294943	0.00125085
ENSG00000005893_LAMP2	1366.54	-0.453998	0.179561	-2.52837	0.0114592	0.029717
ENSG00000005961_ITGA2B	10.0285	2.93999	1.06347	2.76452	0.00570064	0.0163593
ENSG00000006007_GDE1	1330.42	-0.387074	0.1355	-2.85664	0.00428154	0.0128007
ENSG00000006015_REX1BD	113.747	0.83372	0.325285	2.56305	0.0103758	0.0272843
ENSG00000006025_OSBPL7	73.5379	0.0568862	0.343807	0.16546	0.868582	0.917025
ENSG00000006042_TMEM98	1997.14	-0.484524	0.142522	-3.39965	0.000674728	0.00257
ENSG00000006062_MAP3K14	49.9451	-0.0207049	0.406602	-0.0509217	0.959388	0.974467
ENSG00000006118_TMEM132A	434.331	0.948412	0.214654	4.41832	9.94694e-06	6.49279e-05
ENSG00000006125_AP2B1	3369.94	0.486316	0.141661	3.43296	0.000597026	0.00230508
ENSG00000006128_TAC1	2.65874	-0.024937	1.89788	-0.0131394	0.989517	0.993538
ENSG00000006194_ZNF263	250.959	1.06263	0.250921	4.23491	2.28646e-05	0.000133368
ENSG00000006210_CX3CL1	89.0759	0.999458	0.338209	2.95515	0.00312519	0.00973106
ENSG00000006282_SPATA20	58.7149	1.06106	0.453703	2.33867	0.0193524	0.0463777
ENSG00000006283_CACNA1G	10.0131	0.703854	0.945022	0.744801	0.456392	0.594228
ENSG00000006327_TNFRSF12A	10.8084	1.71501	0.903569	1.89804	0.0576905	0.116483
ENSG00000006432_MAP3K9	88.6656	1.33414	0.39414	3.38494	0.000711938	0.00269333
ENSG00000006451_RALA	1945.44	-0.656013	0.156468	-4.19263	2.75742e-05	0.000157151
ENSG00000006453_BAIAP2L1	11.5606	1.11487	0.89418	1.2468	0.212469	0.334389
ENSG00000006459_KDM7A	1133.41	-0.611762	0.160542	-3.81061	0.000138623	0.000646015
ENSG00000006468_ETV1	4457.56	0.0397274	0.177611	0.223677	0.823009	0.887783
ENSG00000006530_AGK	1080.64	-0.580333	0.153888	-3.77114	0.000162501	0.000741359
ENSG00000006534_ALDH3B1	23.1963	0.770891	0.672402	1.14647	0.251599	0.381959
ENSG00000006576_PHTF2	796.994	-0.17047	0.162235	-1.05076	0.293369	0.429259
ENSG00000006607_FARP2	402.697	0.270992	0.169713	1.59677	0.110318	0.199303
ENSG00000006625_GGCT	714.189	-0.491513	0.165054	-2.97789	0.00290244	0.00912483
ENSG00000006634_DBF4	1783.19	-0.49694	0.129756	-3.8298	0.000128248	0.00060474
ENSG00000006652_IFRD1	1124.08	-0.382373	0.140901	-2.71377	0.00665233	0.0186978
ENSG00000006695_COX10	261.899	0.137377	0.210396	0.652945	0.513792	0.646655
ENSG00000006704_GTF2IRD1	190.281	0.454583	0.278185	1.6341	0.102238	0.187368
ENSG00000006712_PAF1	767.764	0.928727	0.185928	4.99509	5.88084e-07	5.4812e-06
ENSG00000006715_VPS41	2413.07	-0.312226	0.144065	-2.16726	0.0302152	0.0676505
ENSG00000006740_ARHGAP44	22.2806	0.393366	0.593029	0.663317	0.507128	0.640543
ENSG00000006744_ELAC2	408.29	0.735612	0.178535	4.12026	3.78439e-05	0.000207647
ENSG00000006756_ARSD	63.1949	0.732762	0.365364	2.00557	0.0449023	0.0944861
ENSG00000006757_PNPLA4	72.3254	-0.79586	0.369376	-2.1546	0.0311929	0.0694572
ENSG00000006831_ADIPOR2	1064.13	0.0224139	0.150257	0.149171	0.881419	0.925869
ENSG00000006837_CDKL3	117.409	-0.685736	0.291332	-2.3538	0.0185828	0.0447272
ENSG00000007047_MARK4	191.756	0.485916	0.262032	1.85441	0.06368	0.126298
ENSG00000007062_PROM1	4918.97	-0.232914	0.136574	-1.7054	0.0881193	0.165575
ENSG00000007080_CCDC124	323.203	1.79171	0.247084	7.25141	4.12451e-13	2.09086e-11
ENSG00000007168_PAFAH1B1	3291.49	-0.187228	0.131002	-1.4292	0.152947	0.258716
ENSG00000007174_DNAH9	49.4239	-0.442548	0.399852	-1.10678	0.268389	0.40093
ENSG00000007202_KIAA0100	1590.62	0.860136	0.132176	6.5075	7.64098e-11	2.21918e-09
ENSG00000007237_GAS7	280.031	1.25118	0.224523	5.57262	2.5093e-08	3.51825e-07
ENSG00000007255_TRAPPC6A	117.991	-0.45865	0.273573	-1.67652	0.0936371	0.174248
ENSG00000007341_ST7L	461.25	-0.275811	0.177142	-1.557	0.11947	0.212282
ENSG00000007350_TKTL1	10.0339	-0.736173	0.938837	-0.784133	0.432962	0.572744
ENSG00000007372_PAX6	2363.65	-0.207736	0.179309	-1.15854	0.246645	0.376162
ENSG00000007376_RPUSD1	40.7159	1.55946	0.574447	2.71472	0.00663323	0.0186597
ENSG00000007384_RHBDF1	48.994	1.14108	0.471472	2.42024	0.0155102	0.0384113
ENSG00000007392_LUC7L	1310.07	0.253305	0.141805	1.78629	0.0740516	0.143025
ENSG00000007402_CACNA2D2	8.69951	1.57568	1.07504	1.46568	0.142734	0.244804
ENSG00000007516_BAIAP3	18.3706	1.29075	0.718509	1.79643	0.0724268	0.140415
ENSG00000007520_TSR3	277.763	1.50265	0.289647	5.18786	2.12719e-07	2.27114e-06
ENSG00000007541_PIGQ	102.372	1.64401	0.385126	4.26877	1.96557e-05	0.000116993
ENSG00000007545_CRAMP1	280.15	0.520794	0.221112	2.35535	0.0185055	0.0445815
ENSG00000007866_TEAD3	119.983	0.88201	0.302784	2.913	0.00357974	0.0109217
ENSG00000007923_DNAJC11	454.004	0.942723	0.184527	5.10885	3.24124e-07	3.27259e-06
ENSG00000007944_MYLIP	152.066	0.594248	0.254232	2.33743	0.0194169	0.0464924
ENSG00000007968_E2F2	80.1588	1.49114	0.348805	4.275	1.91139e-05	0.000114256
ENSG00000008018_PSMB1	2253.49	-0.602111	0.151702	-3.96903	7.21654e-05	0.000363847
ENSG00000008056_SYN1	26.0538	0.918191	0.678663	1.35294	0.176075	0.289288
ENSG00000008083_JARID2	941.118	0.88908	0.155238	5.72721	1.02097e-08	1.61658e-07
ENSG00000008086_CDKL5	387.127	0.338071	0.188766	1.79095	0.0733006	0.141771
ENSG00000008118_CAMK1G	4.5025	0.0906285	1.39291	0.0650641	0.948123	0.967254
ENSG00000008128_CDK11A	275.019	0.454177	0.199414	2.27756	0.022753	0.0531502
ENSG00000008130_NADK	341.756	1.01191	0.190277	5.3181	1.04855e-07	1.23652e-06
ENSG00000008196_TFAP2B	1.96024	2.8341	2.34814	1.20696	0.227449	0.352899
ENSG00000008226_DLEC1	19.7229	1.1689	0.631708	1.85037	0.0642598	0.127222
ENSG00000008256_CYTH3	150.651	0.48953	0.273933	1.78704	0.0739308	0.142828
ENSG00000008277_ADAM22	1175.95	0.344067	0.145055	2.37197	0.0176936	0.0428977
ENSG00000008282_SYPL1	547.101	-0.586228	0.171231	-3.42361	0.000617961	0.00237557
ENSG00000008283_CYB561	53.7721	1.33845	0.406527	3.29239	0.000993412	0.00359644
ENSG00000008294_SPAG9	6015.71	-0.107871	0.120716	-0.893594	0.371539	0.512541
ENSG00000008300_CELSR3	426.872	1.16364	0.211258	5.50816	3.62596e-08	4.85044e-07
ENSG00000008311_AASS	2274.47	0.154991	0.123202	1.25803	0.208381	0.32907
ENSG00000008324_SS18L2	257.461	-0.863954	0.218515	-3.95375	7.69374e-05	0.00038522
ENSG00000008382_MPND	124.589	1.44891	0.303105	4.78021	1.75111e-06	1.41517e-05
ENSG00000008394_MGST1	739.033	-0.61915	0.155883	-3.97188	7.13079e-05	0.000360175
ENSG00000008405_CRY1	540.903	-0.0304107	0.172449	-0.176346	0.860022	0.911877
ENSG00000008441_NFIX	89.28	0.355964	0.377652	0.942571	0.3459	0.485855
ENSG00000008513_ST3GAL1	30.6223	1.65106	0.584566	2.82441	0.00473674	0.0139775
ENSG00000008710_PKD1	366.67	0.943026	0.218419	4.31751	1.57797e-05	9.6634e-05
ENSG00000008735_MAPK8IP2	111.288	1.24657	0.329341	3.78503	0.00015369	0.00070595
ENSG00000008838_MED24	438.742	1.14213	0.18668	6.11811	9.46889e-10	2.00005e-08
ENSG00000008853_RHOBTB2	180.641	1.54825	0.25635	6.03959	1.54502e-09	3.10548e-08
ENSG00000008869_HEATR5B	1229.73	-0.247664	0.151928	-1.63015	0.10307	0.188601
ENSG00000008952_SEC62	6802.09	-0.587299	0.130774	-4.49093	7.09138e-06	4.79067e-05
ENSG00000008988_RPS20	25073.2	-0.942331	0.115124	-8.18538	2.71445e-16	3.33194e-14
ENSG00000009307_CSDE1	23422.7	-0.573773	0.123562	-4.64362	3.4236e-06	2.5445e-05
ENSG00000009335_UBE3C	687.791	0.135672	0.16233	0.835781	0.403278	0.545068
ENSG00000009413_REV3L	1375.36	0.607793	0.137935	4.40639	1.0511e-05	6.81538e-05
ENSG00000009694_TENM1	1667.74	0.557248	0.168588	3.30537	0.000948495	0.00345756
ENSG00000009780_FAM76A	419.628	-0.618626	0.185444	-3.33591	0.000850195	0.00313969
ENSG00000009830_POMT2	264.054	0.166471	0.2035	0.818041	0.413334	0.554703
ENSG00000009844_VTA1	2408.61	-0.714716	0.137896	-5.183	2.18347e-07	2.3236e-06
ENSG00000009954_BAZ1B	2120.1	0.858042	0.151816	5.65187	1.5871e-08	2.35735e-07
ENSG00000010017_RANBP9	788.444	-0.177722	0.152768	-1.16335	0.244689	0.373882
ENSG00000010072_SPRTN	826.128	-0.766511	0.147907	-5.1824	2.19051e-07	2.32982e-06
ENSG00000010165_METTL13	267.183	0.386564	0.224145	1.72461	0.084597	0.160144
ENSG00000010219_DYRK4	741.101	-0.656668	0.149828	-4.38283	1.1715e-05	7.47437e-05
ENSG00000010244_ZNF207	4036.63	-0.417023	0.118074	-3.53188	0.000412613	0.00167178
ENSG00000010256_UQCRC1	1293.55	0.665809	0.176737	3.76722	0.000165073	0.000751688
ENSG00000010270_STARD3NL	2699.89	-0.756279	0.136072	-5.55792	2.73014e-08	3.79246e-07
ENSG00000010278_CD9	98.4478	-0.182796	0.341715	-0.534936	0.592694	0.715331
ENSG00000010292_NCAPD2	1312.6	1.19928	0.174645	6.86697	6.55819e-12	2.49198e-10
ENSG00000010295_IFFO1	84.9078	1.12135	0.424506	2.64153	0.00825323	0.0225158
ENSG00000010318_PHF7	58.7353	-0.478792	0.422005	-1.13456	0.256558	0.387438
ENSG00000010322_NISCH	655.605	0.949451	0.159087	5.96813	2.39981e-09	4.52096e-08
ENSG00000010361_FUZ	51.6422	1.59311	0.444089	3.58737	0.000334033	0.00139361
ENSG00000010404_IDS	811.035	0.112068	0.164148	0.682728	0.494779	0.62975
ENSG00000010539_ZNF200	392.519	-0.378891	0.189555	-1.99884	0.0456255	0.0957806
ENSG00000010626_LRRC23	180.996	-0.356705	0.248555	-1.43511	0.151255	0.256409
ENSG00000010803_SCMH1	462.792	-0.344882	0.178901	-1.92778	0.0538821	0.110036
ENSG00000010810_FYN	1977.76	0.835808	0.13453	6.2128	5.20501e-10	1.2022e-08
ENSG00000010818_HIVEP2	113.672	1.3434	0.296944	4.5241	6.06518e-06	4.18875e-05
ENSG00000011007_ELOA	544.688	1.4062	0.178604	7.87327	3.45493e-15	2.99688e-13
ENSG00000011009_LYPLA2	193.244	0.61697	0.229852	2.68421	0.00727025	0.0201929
ENSG00000011021_CLCN6	465.45	0.520425	0.165986	3.13536	0.00171641	0.0057628
ENSG00000011028_MRC2	1404.74	1.13351	0.1699	6.67166	2.52919e-11	8.31014e-10
ENSG00000011052_NME1-NME2	128.676	0.0102257	0.277568	0.0368403	0.970612	0.981322
ENSG00000011105_TSPAN9	105.137	1.40127	0.355425	3.94251	8.06333e-05	0.00040105
ENSG00000011114_BTBD7	929.322	-0.0419027	0.135015	-0.310356	0.75629	0.840433
ENSG00000011132_APBA3	42.9159	1.10074	0.489745	2.24758	0.0246029	0.0567382
ENSG00000011143_MKS1	354.893	0.488839	0.200261	2.44101	0.0146464	0.0364982
ENSG00000011198_ABHD5	440.122	-0.552282	0.178194	-3.09932	0.00193963	0.00642493
ENSG00000011201_ANOS1	437.164	0.497985	0.176501	2.82143	0.00478105	0.0140869
ENSG00000011243_AKAP8L	639.987	0.555617	0.157703	3.52319	0.00042638	0.00172037
ENSG00000011258_MBTD1	1773.81	-0.630329	0.131498	-4.79345	1.63936e-06	1.33648e-05
ENSG00000011260_UTP18	1032.45	-0.580219	0.136715	-4.24402	2.19553e-05	0.000128756
ENSG00000011275_RNF216	700.804	0.108792	0.151086	0.720069	0.471483	0.608633
ENSG00000011295_TTC19	996.544	-0.157148	0.132903	-1.18242	0.237038	0.364406
ENSG00000011304_PTBP1	763.256	0.939752	0.162919	5.76822	8.01137e-09	1.30953e-07
ENSG00000011332_DPF1	218.022	0.349961	0.236587	1.4792	0.139086	0.239796
ENSG00000011347_SYT7	33.2308	1.55543	0.574929	2.70544	0.00682143	0.0191092
ENSG00000011376_LARS2	515.613	0.689078	0.160304	4.29858	1.719e-05	0.000103933
ENSG00000011405_PIK3C2A	3784.43	-0.258979	0.133126	-1.94536	0.0517315	0.106379
ENSG00000011422_PLAUR	41.8998	-0.228578	0.503789	-0.453717	0.650032	0.762558
ENSG00000011426_ANLN	2867.01	0.000590052	0.144711	0.00407745	0.996747	0.997871
ENSG00000011451_WIZ	306.134	1.15087	0.23221	4.95614	7.19089e-07	6.55509e-06
ENSG00000011454_RABGAP1	3111.71	0.0121567	0.13555	0.0896842	0.928538	0.955615
ENSG00000011465_DCN	29.7333	-0.551075	0.586785	-0.939142	0.347658	0.487809
ENSG00000011478_QPCTL	14.5126	-0.0332394	0.730008	-0.0455329	0.963683	0.976983
ENSG00000011485_PPP5C	553.697	1.25747	0.175265	7.17467	7.24819e-13	3.51025e-11
ENSG00000011523_CEP68	567.276	0.791473	0.173292	4.56728	4.94095e-06	3.50282e-05
ENSG00000011566_MAP4K3	872.084	-0.431553	0.145415	-2.96773	0.00300009	0.00940152
ENSG00000011638_LDAF1	251.184	-0.453385	0.217916	-2.08055	0.0374752	0.08124
ENSG00000012048_BRCA1	914.749	0.611175	0.169513	3.60548	0.000311582	0.00131279
ENSG00000012061_ERCC1	543.542	0.716712	0.212422	3.37401	0.000740815	0.00278906
ENSG00000012174_MBTPS2	848.365	-0.487849	0.214129	-2.27829	0.0227091	0.0530859
ENSG00000012232_EXTL3	817.801	1.07701	0.152405	7.06676	1.58592e-12	7.06674e-11
ENSG00000012504_NR1H4	5.68238	-2.0541	1.3023	-1.57729	0.114729	0.205597
ENSG00000012660_ELOVL5	3638.68	-0.423484	0.144078	-2.93927	0.00328983	0.0101611
ENSG00000012779_ALOX5	9.69953	0.538889	0.985669	0.546724	0.584568	0.708556
ENSG00000012817_KDM5D	719.71	0.688348	0.155367	4.43045	9.40347e-06	6.1773e-05
ENSG00000012822_CALCOCO1	426.577	0.963184	0.199118	4.83725	1.3165e-06	1.10465e-05
ENSG00000012963_UBR7	1228.05	-0.14497	0.176154	-0.822976	0.410522	0.551953
ENSG00000012983_MAP4K5	1330.75	-0.349213	0.126497	-2.76065	0.00576869	0.0165233
ENSG00000013016_EHD3	53.038	1.15431	0.436071	2.64708	0.00811911	0.0222027
ENSG00000013275_PSMC4	1375.87	0.208166	0.131406	1.58415	0.113161	0.203321
ENSG00000013288_MAN2B2	149.175	1.25022	0.275742	4.53403	5.78693e-06	4.02507e-05
ENSG00000013293_SLC7A14	4.99999	-0.254771	1.24978	-0.203852	0.838469	0.898402
ENSG00000013297_CLDN11	3.18856	3.61555	1.92484	1.87836	0.0603319	0.120732
ENSG00000013306_SLC25A39	210.198	1.45074	0.275249	5.27064	1.35952e-07	1.53908e-06
ENSG00000013364_MVP	22.2552	1.74681	0.635013	2.75082	0.00594464	0.0169622
ENSG00000013374_NUB1	844.705	-0.0214781	0.141287	-0.152017	0.879173	0.924356
ENSG00000013375_PGM3	2287.42	-0.438817	0.136797	-3.2078	0.00133754	0.00465327
ENSG00000013392_RWDD2A	234.314	-0.640155	0.212078	-3.01849	0.00254039	0.00812532
ENSG00000013441_CLK1	3406.55	-0.782956	0.140808	-5.56043	2.69105e-08	3.74083e-07
ENSG00000013503_POLR3B	501.877	0.00260053	0.182299	0.0142652	0.988618	0.992943
ENSG00000013523_ANGEL1	191.827	0.494976	0.240367	2.05925	0.0394702	0.0847086
ENSG00000013561_RNF14	1043.67	-0.45695	0.173842	-2.62855	0.00857508	0.0232477
ENSG00000013563_DNASE1L1	35.2671	0.888416	0.48812	1.82008	0.0687472	0.13447
ENSG00000013573_DDX11	361.541	0.796816	0.186195	4.27947	1.87341e-05	0.000112261
ENSG00000013583_HEBP1	323.546	-0.642035	0.22425	-2.86303	0.00419605	0.0125663
ENSG00000013588_GPRC5A	0.748549	1.15403	3.29563	0.350169	0.726212	0.819893
ENSG00000013619_MAMLD1	49.9072	0.293216	0.438008	0.66943	0.503221	0.637627
ENSG00000013810_TACC3	542.457	1.61229	0.220309	7.3183	2.51136e-13	1.3615e-11
ENSG00000014123_UFL1	2204.29	-0.406793	0.149122	-2.72793	0.00637339	0.0180405
ENSG00000014138_POLA2	378.839	0.848161	0.209329	4.05182	5.08217e-05	0.000269461
ENSG00000014164_ZC3H3	90.1727	1.3977	0.328594	4.25359	2.10372e-05	0.000124193
ENSG00000014216_CAPN1	185.132	1.44474	0.264848	5.45497	4.89803e-08	6.33595e-07
ENSG00000014641_MDH1	3456.63	-0.685124	0.15591	-4.39437	1.11094e-05	7.14266e-05
ENSG00000014824_SLC30A9	3726.24	-0.682273	0.142423	-4.79047	1.6639e-06	1.35366e-05
ENSG00000014914_MTMR11	92.2879	0.0798813	0.336299	0.237531	0.812245	0.88052
ENSG00000014919_COX15	545.789	-0.0228016	0.165956	-0.137395	0.890719	0.931627
ENSG00000015133_CCDC88C	432.676	0.93036	0.182283	5.10392	3.32691e-07	3.34422e-06
ENSG00000015153_YAF2	888.152	-0.614671	0.16117	-3.81381	0.00013684	0.000639076
ENSG00000015171_ZMYND11	2758.94	-0.200808	0.135969	-1.47686	0.139712	0.240667
ENSG00000015285_WAS	4.80946	1.37878	1.27802	1.07884	0.280659	0.414658
ENSG00000015475_BID	406.966	-0.358245	0.185738	-1.92877	0.0537595	0.109809
ENSG00000015479_MATR3	31550.7	-0.715263	0.140443	-5.09292	3.52594e-07	3.51101e-06
ENSG00000015532_XYLT2	90.3838	1.33035	0.360584	3.68943	0.000224756	0.000988408
ENSG00000015568_RGPD5	484.49	-0.445363	0.170232	-2.61621	0.00889113	0.0239603
ENSG00000015592_STMN4	939.67	-0.254668	0.172605	-1.47544	0.140094	0.241156
ENSG00000015676_NUDCD3	698.326	1.00131	0.157913	6.34089	2.28439e-10	5.89295e-09
ENSG00000016082_ISL1	12.8788	-0.454755	0.914765	-0.497128	0.619099	0.738206
ENSG00000016391_CHDH	6.08514	3.66555	1.49101	2.45843	0.0139545	0.03502
ENSG00000016864_GLT8D1	943.516	-0.419959	0.145038	-2.8955	0.00378551	0.0114688
ENSG00000017260_ATP2C1	2514.23	-0.188182	0.149417	-1.25944	0.207871	0.328451
ENSG00000017797_RALBP1	560.963	1.14674	0.181712	6.31074	2.77705e-10	7.0207e-09
ENSG00000018189_RUFY3	6804.99	-0.387593	0.120478	-3.21713	0.00129478	0.00452871
ENSG00000018236_CNTN1	404.46	-0.459319	0.21099	-2.17697	0.0294827	0.0662233
ENSG00000018408_WWTR1	516.32	0.99797	0.190511	5.23839	1.61987e-07	1.79459e-06
ENSG00000018510_AGPS	2139.84	-0.458131	0.124584	-3.67729	0.000235725	0.00102831
ENSG00000018610_STEEP1	115.079	0.182319	0.283172	0.643846	0.519675	0.651958
ENSG00000018625_ATP1A2	18.8838	-0.0127756	0.742971	-0.0171952	0.986281	0.991311
ENSG00000018699_TTC27	505.086	-0.740802	0.180846	-4.09632	4.19776e-05	0.000227261
ENSG00000019144_PHLDB1	696.56	1.25468	0.167649	7.48397	7.21086e-14	4.41174e-12
ENSG00000019485_PRDM11	141.45	0.86788	0.293069	2.96136	0.00306288	0.00957984
ENSG00000019505_SYT13	16.2788	1.26526	0.787685	1.6063	0.108209	0.196219
ENSG00000019549_SNAI2	53.9419	0.0259354	0.450669	0.0575487	0.954108	0.970893
ENSG00000019582_CD74	4.31631	0.231894	1.34196	0.172802	0.862807	0.913596
ENSG00000019995_ZRANB1	1408.31	-0.179238	0.133091	-1.34673	0.178067	0.291849
ENSG00000020129_NCDN	103.051	1.51883	0.3422	4.43842	9.06226e-06	5.97527e-05
ENSG00000020256_ZFP64	209.742	1.40651	0.225564	6.23552	4.50266e-10	1.06648e-08
ENSG00000020426_MNAT1	1185.71	-0.734417	0.154971	-4.73905	2.14726e-06	1.69052e-05
ENSG00000020577_SAMD4A	360.904	0.792156	0.189618	4.17764	2.94554e-05	0.000166584
ENSG00000020922_MRE11	822.907	-0.261445	0.154662	-1.69042	0.0909471	0.169876
ENSG00000021300_PLEKHB1	283.607	1.44146	0.201537	7.15231	8.53274e-13	4.06179e-11
ENSG00000021355_SERPINB1	138.063	-0.546777	0.283738	-1.92705	0.0539735	0.110154
ENSG00000021488_SLC7A9	7.97584	0.781244	1.00728	0.775597	0.437987	0.57758
ENSG00000021574_SPAST	1453.89	-0.287025	0.133934	-2.14302	0.0321113	0.071234
ENSG00000021645_NRXN3	271.223	0.762084	0.211371	3.60543	0.000311633	0.00131279
ENSG00000021762_OSBPL5	66.1372	1.26462	0.442237	2.85959	0.00424185	0.0126956
ENSG00000021776_AQR	3299.47	-0.382714	0.140542	-2.72312	0.00646686	0.0182627
ENSG00000021826_CPS1	182.893	-0.193042	0.229626	-0.840681	0.400526	0.542212
ENSG00000022267_FHL1	661.268	-0.508411	0.15696	-3.23912	0.00119901	0.00423703
ENSG00000022277_RTF2	2485.43	-0.471529	0.125939	-3.74411	0.000181033	0.0008158
ENSG00000022567_SLC45A4	370.79	-0.659807	0.195906	-3.36797	0.000757229	0.00284427
ENSG00000022840_RNF10	522.099	1.0369	0.173885	5.96314	2.47443e-09	4.65256e-08
ENSG00000022976_ZNF839	108.019	0.281144	0.33194	0.846975	0.397009	0.538384
ENSG00000023041_ZDHHC6	1189.6	-0.36262	0.162584	-2.23035	0.0257242	0.0589409
ENSG00000023171_GRAMD1B	141.929	0.748794	0.284199	2.63475	0.00841985	0.0228872
ENSG00000023191_RNH1	114.857	1.16275	0.302521	3.84353	0.000121279	0.000575176
ENSG00000023228_NDUFS1	2149.43	-0.264083	0.138895	-1.90131	0.057261	0.115786
ENSG00000023287_RB1CC1	3033.21	-0.283631	0.136524	-2.07752	0.037754	0.0816993
ENSG00000023318_ERP44	1473.4	-0.380284	0.143937	-2.64201	0.00824148	0.0224869
ENSG00000023330_ALAS1	581.777	0.145508	0.167276	0.869869	0.384372	0.525817
ENSG00000023516_AKAP11	4470.47	-0.171862	0.148897	-1.15424	0.248404	0.378255
ENSG00000023572_GLRX2	81.9993	-0.291298	0.37422	-0.778415	0.436324	0.575894
ENSG00000023608_SNAPC1	828.544	-0.645053	0.157127	-4.1053	4.03792e-05	0.000220011
ENSG00000023697_DERA	787.713	-0.390709	0.157494	-2.48079	0.0131091	0.0332953
ENSG00000023734_STRAP	2465.1	-0.473478	0.134759	-3.51353	0.000442192	0.00177736
ENSG00000023839_ABCC2	8.92794	-1.29419	0.953923	-1.3567	0.174875	0.287996
ENSG00000023892_DEF6	4.99279	1.72168	1.34908	1.27619	0.201888	0.321286
ENSG00000023902_PLEKHO1	500.386	1.24728	0.196788	6.33821	2.32447e-10	5.98505e-09
ENSG00000023909_GCLM	107.402	0.281633	0.29839	0.94384	0.345251	0.485235
ENSG00000024048_UBR2	1794.2	-0.0666014	0.140365	-0.474488	0.635152	0.751106
ENSG00000024422_EHD2	12.8991	1.91484	0.866213	2.21059	0.0270644	0.0615422
ENSG00000024526_DEPDC1	1539.12	-0.33106	0.152957	-2.1644	0.0304337	0.0680071
ENSG00000024862_CCDC28A	142.545	-0.504934	0.262647	-1.92248	0.0545454	0.1111
ENSG00000025039_RRAGD	1280.76	-0.0377494	0.128006	-0.294905	0.768067	0.848063
ENSG00000025156_HSF2	1464.13	-0.761828	0.154553	-4.92923	8.25527e-07	7.35363e-06
ENSG00000025293_PHF20	814.269	0.658694	0.148109	4.44736	8.69326e-06	5.7514e-05
ENSG00000025423_HSD17B6	18.4264	-1.09636	0.674725	-1.62491	0.104183	0.190138
ENSG00000025434_NR1H3	88.0848	0.410417	0.306504	1.33903	0.180561	0.294936
ENSG00000025770_NCAPH2	214.918	1.70546	0.253282	6.73345	1.65684e-11	5.72329e-10
ENSG00000025772_TOMM34	268.655	0.223487	0.24022	0.930343	0.352194	0.492355
ENSG00000025796_SEC63	2591.06	0.148399	0.142551	1.04102	0.297866	0.434228
ENSG00000025800_KPNA6	1061.37	0.863305	0.174419	4.94961	7.43638e-07	6.74109e-06
ENSG00000026025_VIM	16142.8	1.1651	0.158855	7.33437	2.2277e-13	1.23869e-11
ENSG00000026036_RTEL1-TNFRSF6B	26.9766	0.758499	0.583485	1.29995	0.193619	0.311146
ENSG00000026103_FAS	229.435	1.22193	0.282611	4.32371	1.53425e-05	9.4371e-05
ENSG00000026297_RNASET2	147.421	0.348959	0.269057	1.29697	0.194641	0.312273
ENSG00000026508_CD44	168.021	0.216751	0.237702	0.911859	0.361843	0.502497
ENSG00000026559_KCNG1	110.441	1.1809	0.320362	3.68616	0.000227665	0.000998504
ENSG00000026652_AGPAT4	932.724	0.599004	0.169045	3.54345	0.000394933	0.00161253
ENSG00000026950_BTN3A1	190.582	0.204763	0.230372	0.888839	0.374089	0.515396
ENSG00000027001_MIPEP	260.467	-0.0299624	0.21982	-0.136304	0.891581	0.932279
ENSG00000027697_IFNGR1	1096.49	-0.622028	0.151369	-4.10936	3.96755e-05	0.00021648
ENSG00000027847_B4GALT7	100.463	0.916658	0.365382	2.50877	0.0121154	0.0311249
ENSG00000028116_VRK2	22.248	-1.05332	0.68146	-1.54568	0.122181	0.21637
ENSG00000028203_VEZT	3180.71	-0.613782	0.125265	-4.89985	9.59076e-07	8.37507e-06
ENSG00000028277_POU2F2	6.42975	1.45481	1.33315	1.09126	0.275159	0.408673
ENSG00000028310_BRD9	671.073	0.555362	0.175581	3.163	0.00156153	0.00531966
ENSG00000028528_SNX1	1091.19	0.235006	0.13596	1.72849	0.0839006	0.15901
ENSG00000028839_TBPL1	719.086	-0.8605	0.168827	-5.09693	3.45212e-07	3.45159e-06
ENSG00000029153_ARNTL2	150.283	-0.0270628	0.260437	-0.103913	0.917238	0.948788
ENSG00000029363_BCLAF1	9366.78	-0.2513	0.144015	-1.74496	0.0809925	0.154353
ENSG00000029364_SLC39A9	2112.28	-0.334841	0.142412	-2.35121	0.0187125	0.0450155
ENSG00000029534_ANK1	33.6516	1.32292	0.707284	1.87042	0.0614256	0.122468
ENSG00000029639_TFB1M	303.575	-0.536051	0.203447	-2.63485	0.00841756	0.0228872
ENSG00000029725_RABEP1	3614.73	0.0390169	0.174479	0.223619	0.823054	0.887783
ENSG00000029993_HMGB3	6351.67	-0.588203	0.124617	-4.72009	2.35745e-06	1.83381e-05
ENSG00000030066_NUP160	2085.14	-0.341348	0.158656	-2.1515	0.0314371	0.0698814
ENSG00000030110_BAK1	61.5394	0.849615	0.401271	2.11731	0.0342337	0.0752071
ENSG00000030419_IKZF2	734.174	-0.57244	0.186166	-3.07489	0.00210579	0.00690617
ENSG00000030582_GRN	245.137	1.44432	0.235267	6.13906	8.3009e-10	1.79015e-08
ENSG00000031003_FAM13B	1256.24	-0.517124	0.141959	-3.64278	0.000269708	0.00115563
ENSG00000031081_ARHGAP31	112.914	1.09249	0.305033	3.58153	0.000341593	0.0014203
ENSG00000031691_CENPQ	335.259	-0.411021	0.214641	-1.91492	0.0555023	0.11279
ENSG00000031698_SARS1	4231.66	-0.319934	0.137999	-2.31837	0.020429	0.0485466
ENSG00000031823_RANBP3	325.859	0.761161	0.192487	3.95435	7.67421e-05	0.000384378
ENSG00000032219_ARID4A	1861.67	-0.000369478	0.142732	-0.00258862	0.997935	0.998596
ENSG00000032389_EIPR1	392.969	0.440773	0.190211	2.31729	0.020488	0.048663
ENSG00000032444_PNPLA6	238.166	1.52068	0.216231	7.03267	2.02617e-12	8.78773e-11
ENSG00000032742_IFT88	730.233	-0.488024	0.158628	-3.07653	0.00209428	0.0068742
ENSG00000033011_ALG1	184.757	-0.00216695	0.237593	-0.00912042	0.992723	0.995363
ENSG00000033030_ZCCHC8	632.616	-0.360733	0.163133	-2.21129	0.0270158	0.0614531
ENSG00000033050_ABCF2	284.521	0.849061	0.222088	3.82308	0.000131797	0.000619131
ENSG00000033100_CHPF2	203.215	1.49736	0.263216	5.6887	1.28013e-08	1.95343e-07
ENSG00000033122_LRRC7	1620.26	0.178013	0.135081	1.31782	0.187564	0.30364
ENSG00000033170_FUT8	7495.17	-0.155853	0.153353	-1.0163	0.309486	0.446862
ENSG00000033178_UBA6	2881.21	-0.495688	0.137631	-3.60158	0.00031629	0.00132839
ENSG00000033327_GAB2	122.636	1.14296	0.311616	3.66785	0.000244597	0.00106321
ENSG00000033627_ATP6V0A1	760.04	0.444671	0.165903	2.68031	0.0073555	0.0204003
ENSG00000033800_PIAS1	2168.78	-0.610762	0.128198	-4.76422	1.89583e-06	1.51706e-05
ENSG00000033867_SLC4A7	3122.1	-0.327388	0.124969	-2.61975	0.00879942	0.0237339
ENSG00000034053_APBA2	483.539	1.11436	0.208611	5.34184	9.20088e-08	1.09965e-06
ENSG00000034152_MAP2K3	30.1163	1.22604	0.527542	2.32406	0.0201224	0.047923
ENSG00000034239_CLXN	105.293	-0.598253	0.30222	-1.97953	0.0477568	0.0995269
ENSG00000034510_TMSB10	12926.6	-0.363133	0.10906	-3.32967	0.00086949	0.00320006
ENSG00000034533_ASTE1	33.6541	-0.849759	0.541554	-1.56911	0.116622	0.208263
ENSG00000034677_RNF19A	1700.52	-0.670964	0.146937	-4.56635	4.96283e-06	3.51577e-05
ENSG00000034693_PEX3	305.997	-0.29118	0.204541	-1.42357	0.15457	0.260902
ENSG00000034713_GABARAPL2	2318.08	-0.971006	0.138641	-7.00377	2.49174e-12	1.05262e-10
ENSG00000035115_SH3YL1	502.256	-0.0732438	0.160888	-0.455248	0.648931	0.761861
ENSG00000035141_FAM136A	1115.91	-0.626467	0.139812	-4.48076	7.43767e-06	4.99178e-05
ENSG00000035403_VCL	1809.73	0.505769	0.133617	3.7852	0.000153583	0.00070579
ENSG00000035499_DEPDC1B	1506.62	-0.497987	0.144634	-3.44308	0.000575134	0.00223431
ENSG00000035664_DAPK2	24.9928	0.705726	0.61468	1.14812	0.25092	0.381181
ENSG00000035681_NSMAF	558.047	0.0101292	0.170168	0.0595243	0.952535	0.969842
ENSG00000035687_ADSS2	738.851	-0.29835	0.155787	-1.91512	0.0554772	0.112751
ENSG00000035862_TIMP2	633.995	1.1522	0.188246	6.1207	9.3168e-10	1.97433e-08
ENSG00000035928_RFC1	1623.28	0.718077	0.191741	3.74504	0.000180367	0.000812985
ENSG00000036054_TBC1D23	1275.88	-0.787926	0.159538	-4.9388	7.86061e-07	7.06333e-06
ENSG00000036257_CUL3	1862.97	0.00777824	0.135637	0.0573461	0.954269	0.970893
ENSG00000036448_MYOM2	93.1791	0.574694	0.32405	1.77348	0.07615	0.146628
ENSG00000036530_CYP46A1	46.7883	0.530173	0.441474	1.20091	0.229784	0.355787
ENSG00000036549_ZZZ3	3126.27	-0.658974	0.123657	-5.32905	9.87264e-08	1.17276e-06
ENSG00000036565_SLC18A1	59.3504	0.792252	0.420529	1.88394	0.059573	0.119636
ENSG00000036672_USP2	32.1637	1.14419	0.517159	2.21246	0.0269349	0.0612906
ENSG00000037042_TUBG2	105.543	0.418002	0.301959	1.3843	0.166267	0.276951
ENSG00000037241_RPL26L1	1738.42	-0.843745	0.154647	-5.45594	4.8714e-08	6.31309e-07
ENSG00000037280_FLT4	10.6785	0.182084	0.896004	0.203218	0.838965	0.898764
ENSG00000037474_NSUN2	438.829	0.461872	0.179001	2.58028	0.00987204	0.0261735
ENSG00000037637_FBXO42	360.396	0.47205	0.192822	2.44811	0.0143607	0.035887
ENSG00000037749_MFAP3	2101.5	-0.468227	0.147465	-3.17518	0.00149744	0.00513358
ENSG00000037757_MRI1	63.3752	0.561814	0.46701	1.203	0.228975	0.354722
ENSG00000037897_METTL1	125.682	0.259009	0.275396	0.940495	0.346964	0.487032
ENSG00000038002_AGA	263.964	-0.722525	0.229134	-3.15329	0.00161442	0.00547595
ENSG00000038210_PI4K2B	180.625	-0.661511	0.247383	-2.67404	0.00749441	0.0207267
ENSG00000038219_BOD1L1	1552.15	0.698806	0.12601	5.54563	2.929e-08	4.0314e-07
ENSG00000038274_MAT2B	3435.63	-0.833494	0.128875	-6.46745	9.96707e-11	2.79092e-09
ENSG00000038295_TLL1	6.89683	1.04665	1.24184	0.842825	0.399326	0.540925
ENSG00000038358_EDC4	290.259	1.29755	0.222126	5.84152	5.1728e-09	8.94221e-08
ENSG00000038382_TRIO	1216.89	0.752861	0.148792	5.05983	4.19633e-07	4.10155e-06
ENSG00000038427_VCAN	19340.4	0.0470314	0.162837	0.288825	0.772715	0.851365
ENSG00000038532_CLEC16A	444.044	0.138021	0.195794	0.704929	0.480854	0.61718
ENSG00000038945_MSR1	5.86379	2.46431	1.27751	1.92899	0.0537318	0.109764
ENSG00000039123_MTREX	2701.17	-0.455889	0.12485	-3.65149	0.000260722	0.0011223
ENSG00000039139_DNAH5	14.7868	0.683757	0.80063	0.854024	0.393092	0.534409
ENSG00000039319_ZFYVE16	2291.86	-0.317517	0.128827	-2.46468	0.0137137	0.034549
ENSG00000039523_RIPOR1	179.696	1.33254	0.269809	4.93883	7.85912e-07	7.06333e-06
ENSG00000039560_RAI14	2456.75	0.374222	0.203873	1.83557	0.0664218	0.130694
ENSG00000039650_PNKP	186.497	0.579367	0.255147	2.27072	0.0231639	0.0539293
ENSG00000040199_PHLPP2	498.277	0.219721	0.179143	1.22651	0.220006	0.343779
ENSG00000040275_SPDL1	1943.69	-0.344176	0.139055	-2.4751	0.0133198	0.0337219
ENSG00000040341_STAU2	2268.35	-0.509273	0.126749	-4.01797	5.87023e-05	0.000304684
ENSG00000040487_SLC66A1	84.098	1.21727	0.341459	3.56492	0.000363973	0.00150088
ENSG00000040531_CTNS	118.48	0.424106	0.285298	1.48654	0.137137	0.236943
ENSG00000040608_RTN4R	49.397	0.635927	0.479341	1.32667	0.184618	0.299966
ENSG00000040633_PHF23	432.128	0.950828	0.249352	3.81319	0.000137184	0.000640223
ENSG00000040731_CDH10	123.676	-0.0155022	0.329951	-0.0469834	0.962526	0.976474
ENSG00000040933_INPP4A	346.062	0.99769	0.21653	4.60763	4.07281e-06	2.96823e-05
ENSG00000041353_RAB27B	66.8462	-0.196067	0.407074	-0.481649	0.630055	0.74698
ENSG00000041357_PSMA4	3459.48	-0.716953	0.130627	-5.48855	4.05245e-08	5.35852e-07
ENSG00000041515_MYO16	188.575	-0.123081	0.225688	-0.54536	0.585506	0.709287
ENSG00000041802_LSG1	626.721	0.75319	0.182095	4.13625	3.53026e-05	0.000195129
ENSG00000041880_PARP3	28.9863	0.695184	0.611039	1.13771	0.255242	0.386099
ENSG00000041982_TNC	93.2885	1.38724	0.429706	3.22836	0.00124503	0.00437823
ENSG00000041988_THAP3	201.545	0.202434	0.244489	0.827989	0.407677	0.549036
ENSG00000042062_RIPOR3	26.5098	-0.341393	0.633781	-0.538662	0.59012	0.71315
ENSG00000042088_TDP1	976.736	-0.317217	0.145439	-2.1811	0.0291758	0.065632
ENSG00000042286_AIFM2	37.1576	1.11606	0.581581	1.91902	0.0549824	0.111874
ENSG00000042317_SPATA7	711.343	-0.776558	0.157245	-4.93851	7.87201e-07	7.07032e-06
ENSG00000042429_MED17	1130.89	-0.378253	0.135663	-2.78818	0.00530055	0.0153625
ENSG00000042445_RETSAT	236.447	1.28465	0.214011	6.00272	1.94035e-09	3.77189e-08
ENSG00000042493_CAPG	123.288	0.737849	0.295739	2.49494	0.012598	0.0321531
ENSG00000042753_AP2S1	367.194	-0.36067	0.183622	-1.9642	0.0495064	0.10256
ENSG00000042781_USH2A	21.4357	-0.277199	0.694374	-0.399208	0.68974	0.791909
ENSG00000043093_DCUN1D1	1616.35	-0.855318	0.168344	-5.08078	3.75889e-07	3.71267e-06
ENSG00000043514_TRIT1	1033.42	-0.675752	0.148597	-4.54754	5.42771e-06	3.80505e-05
ENSG00000044090_CUL7	306.164	1.08996	0.209742	5.19668	2.02884e-07	2.17684e-06
ENSG00000044115_CTNNA1	3831.68	0.629518	0.151968	4.14245	3.43619e-05	0.00019074
ENSG00000044446_PHKA2	124.442	1.0013	0.315934	3.16932	0.00152796	0.00521988
ENSG00000044459_CNTLN	1499.04	-0.169122	0.130182	-1.29912	0.193903	0.3115
ENSG00000044524_EPHA3	11961.9	-0.68502	0.138753	-4.93697	7.93476e-07	7.11685e-06
ENSG00000044574_HSPA5	8999.73	0.364344	0.138915	2.62279	0.00872126	0.0235719
ENSG00000046604_DSG2	1060.81	0.408525	0.152858	2.67258	0.00752702	0.0207992
ENSG00000046647_GEMIN8	194.812	-0.567851	0.218012	-2.60467	0.00919625	0.0246205
ENSG00000046651_OFD1	944.546	-0.0162968	0.168304	-0.0968297	0.922862	0.952288
ENSG00000046653_GPM6B	9122.5	-0.214293	0.155146	-1.38123	0.167208	0.27821
ENSG00000046889_PREX2	2001.72	-0.108784	0.141393	-0.769375	0.441671	0.580712
ENSG00000047056_WDR37	294.035	0.218616	0.194565	1.12361	0.261179	0.392653
ENSG00000047188_YTHDC2	1251.66	-0.258703	0.132139	-1.95782	0.0502513	0.103872
ENSG00000047230_CTPS2	1347.71	-0.575224	0.145317	-3.95841	7.54508e-05	0.000378456
ENSG00000047249_ATP6V1H	696.139	-0.159212	0.171815	-0.926651	0.354108	0.494316
ENSG00000047315_POLR2B	4647.81	-0.669812	0.141531	-4.73261	2.21656e-06	1.73598e-05
ENSG00000047346_FAM214A	686.711	-0.352732	0.169587	-2.07994	0.0375306	0.081333
ENSG00000047365_ARAP2	568.791	0.226264	0.189279	1.1954	0.23193	0.358314
ENSG00000047410_TPR	4881.62	0.950944	0.144091	6.59959	4.123e-11	1.28339e-09
ENSG00000047457_CP	284.8	-0.697822	0.199242	-3.50238	0.000461128	0.00184309
ENSG00000047578_KATNIP	289.594	0.648503	0.209227	3.09952	0.00193836	0.00642183
ENSG00000047579_DTNBP1	491.275	-0.0486857	0.162826	-0.299004	0.764937	0.845995
ENSG00000047597_XK	32.3521	0.28891	0.501202	0.576434	0.564322	0.69176
ENSG00000047617_ANO2	22.7808	0.274477	0.623834	0.439983	0.659949	0.769436
ENSG00000047621_C12orf4	685.812	-0.432595	0.152649	-2.83392	0.00459812	0.0136116
ENSG00000047634_SCML1	621.689	-0.418514	0.156853	-2.66819	0.00762621	0.0210465
ENSG00000047644_WWC3	271.236	0.45368	0.219217	2.06955	0.0384942	0.0829607
ENSG00000047849_MAP4	1034.84	0.36217	0.137729	2.62958	0.00854904	0.0231867
ENSG00000047932_GOPC	863.623	-0.382529	0.142081	-2.69234	0.00709532	0.0197799
ENSG00000048028_USP28	821.84	-0.136313	0.172923	-0.788288	0.430528	0.570308
ENSG00000048052_HDAC9	2209.82	-0.583487	0.135472	-4.30706	1.65435e-05	0.000100523
ENSG00000048140_TSPAN17	150.799	1.25916	0.285695	4.40736	1.04638e-05	6.79158e-05
ENSG00000048162_NOP16	380.974	-0.444088	0.198724	-2.2347	0.025437	0.0583858
ENSG00000048342_CC2D2A	987.417	0.391368	0.187518	2.08709	0.03688	0.0801456
ENSG00000048392_RRM2B	1929.64	-0.226786	0.184472	-1.22938	0.218929	0.342402
ENSG00000048405_ZNF800	1014.88	-0.51889	0.134306	-3.86349	0.000111779	0.000534837
ENSG00000048471_SNX29	188.75	0.572528	0.256464	2.2324	0.0255888	0.0586859
ENSG00000048540_LMO3	2969.4	-0.882859	0.144607	-6.10523	1.0265e-09	2.1519e-08
ENSG00000048544_MRPS10	608.928	-0.782875	0.184227	-4.24952	2.1423e-05	0.000126166
ENSG00000048545_GUCA1A	63.2684	-0.0481938	0.393109	-0.122596	0.902427	0.939142
ENSG00000048649_RSF1	4743.06	0.422744	0.180289	2.34481	0.0190366	0.0457051
ENSG00000048707_VPS13D	1329.07	0.336444	0.127584	2.63704	0.00836328	0.0227715
ENSG00000048740_CELF2	1364.08	0.270882	0.146212	1.85267	0.0639294	0.126689
ENSG00000048828_FAM120A	551.288	0.699682	0.178313	3.92389	8.71318e-05	0.000429758
ENSG00000048991_R3HDM1	846.633	0.216622	0.145241	1.49147	0.135839	0.235225
ENSG00000049089_COL9A2	61.783	1.23942	0.419854	2.95203	0.00315695	0.00981226
ENSG00000049130_KITLG	1094.45	-0.0313915	0.173663	-0.18076	0.856556	0.909939
ENSG00000049167_ERCC8	868.377	-0.389867	0.151283	-2.57707	0.00996423	0.0263762
ENSG00000049192_ADAMTS6	658.334	-0.53102	0.160161	-3.31554	0.000914657	0.00334985
ENSG00000049239_H6PD	287.823	0.762245	0.213439	3.57125	0.000355276	0.00146812
ENSG00000049245_VAMP3	383.907	-0.218904	0.192191	-1.13899	0.254706	0.38551
ENSG00000049246_PER3	127.39	0.614008	0.271775	2.25925	0.0238678	0.0553109
ENSG00000049283_EPN3	12.0559	-0.651012	0.875279	-0.743777	0.457011	0.594791
ENSG00000049323_LTBP1	652.372	0.509091	0.172093	2.95823	0.00309412	0.00965125
ENSG00000049449_RCN1	3634.3	-0.0991489	0.119114	-0.832386	0.405191	0.546706
ENSG00000049540_ELN	42.4196	0.829723	0.504386	1.64501	0.0999668	0.183888
ENSG00000049541_RFC2	612.246	0.203845	0.16145	1.26258	0.206739	0.327138
ENSG00000049618_ARID1B	1846.03	0.358627	0.146905	2.44122	0.0146379	0.0364817
ENSG00000049656_CLPTM1L	648.21	0.802318	0.162488	4.9377	7.90512e-07	7.09679e-06
ENSG00000049759_NEDD4L	850.117	0.412891	0.155466	2.65583	0.00791137	0.0217137
ENSG00000049769_PPP1R3F	54.8301	1.73623	0.449639	3.86139	0.000112746	0.000538808
ENSG00000049860_HEXB	679.8	-0.15332	0.173331	-0.88455	0.376399	0.517738
ENSG00000049883_PTCD2	308.38	-0.218539	0.195359	-1.11866	0.263287	0.39494
ENSG00000050030_NEXMIF	35.7454	2.05844	0.609024	3.3799	0.000725111	0.00273574
ENSG00000050130_JKAMP	893.937	-0.58545	0.161347	-3.62852	0.000285046	0.00121466
ENSG00000050165_DKK3	719.668	0.976473	0.165353	5.90537	3.51859e-09	6.37034e-08
ENSG00000050344_NFE2L3	7.14936	0.599096	1.11042	0.53952	0.589528	0.712751
ENSG00000050393_MCUR1	574.196	-0.489465	0.184531	-2.65249	0.00799009	0.0219051
ENSG00000050405_LIMA1	1143.78	0.380793	0.229015	1.66274	0.0963639	0.178315
ENSG00000050426_LETMD1	412.817	-0.836278	0.193031	-4.33235	1.47527e-05	9.12898e-05
ENSG00000050438_SLC4A8	1170.51	0.223706	0.146267	1.52944	0.126155	0.221857
ENSG00000050748_MAPK9	584.744	-0.117869	0.161727	-0.728813	0.466116	0.603382
ENSG00000050767_COL23A1	5.97974	2.39787	1.47216	1.62881	0.103352	0.188994
ENSG00000050820_BCAR1	183.666	1.09524	0.264739	4.13707	3.51776e-05	0.000194548
ENSG00000051009_FHIP1B	106.483	0.533927	0.304306	1.75457	0.0793328	0.151738
ENSG00000051108_HERPUD1	291.593	-0.319643	0.198146	-1.61317	0.106707	0.193951
ENSG00000051128_HOMER3	243.103	1.46917	0.296288	4.95858	7.10115e-07	6.47934e-06
ENSG00000051180_RAD51	206.593	0.126166	0.221556	0.569457	0.569046	0.695886
ENSG00000051341_POLQ	765.293	0.258459	0.14449	1.78876	0.0736531	0.142368
ENSG00000051382_PIK3CB	313.736	-0.0294093	0.19794	-0.148577	0.881888	0.926212
ENSG00000051596_THOC3	993.481	-0.622904	0.164323	-3.79074	0.000150198	0.000692461
ENSG00000051620_HEBP2	832.197	-0.617492	0.143854	-4.29248	1.76691e-05	0.000106533
ENSG00000051825_MPHOSPH9	2287.41	-0.41859	0.118803	-3.52339	0.000426065	0.0017195
ENSG00000052126_PLEKHA5	1890.45	-0.0276387	0.143643	-0.192413	0.847419	0.90417
ENSG00000052723_SIKE1	1843.8	-0.603644	0.157538	-3.83172	0.000127248	0.00060104
ENSG00000052749_RRP12	167.022	1.14762	0.270002	4.2504	2.13393e-05	0.000125711
ENSG00000052795_FNIP2	460.227	0.867502	0.183288	4.73299	2.21237e-06	1.73339e-05
ENSG00000052802_MSMO1	6239.14	-1.0594	0.138938	-7.62498	2.44075e-14	1.69524e-12
ENSG00000052841_TTC17	2981.16	0.118173	0.12658	0.933587	0.350517	0.490432
ENSG00000053254_FOXN3	513.915	0.935064	0.176984	5.28332	1.26865e-07	1.4512e-06
ENSG00000053371_AKR7A2	323.402	0.471967	0.248665	1.89801	0.0576953	0.116483
ENSG00000053372_MRTO4	327.881	0.467767	0.213932	2.18652	0.0287778	0.064864
ENSG00000053438_NNAT	11.6965	0.898802	1.08879	0.825505	0.409085	0.550438
ENSG00000053501_USE1	400.278	-0.423367	0.191353	-2.21249	0.0269327	0.0612906
ENSG00000053524_MCF2L2	30.8731	0.133514	0.500676	0.266668	0.789725	0.863839
ENSG00000053770_AP5M1	1648.68	-0.730532	0.154161	-4.73877	2.15017e-06	1.69213e-05
ENSG00000053900_ANAPC4	713.473	-0.338769	0.157448	-2.15163	0.0314268	0.0698663
ENSG00000054116_TRAPPC3	785.892	-0.627122	0.172972	-3.62557	0.000288325	0.00122544
ENSG00000054118_THRAP3	1747.7	1.32921	0.167741	7.92418	2.29648e-15	2.12419e-13
ENSG00000054148_PHPT1	2281.87	0.10997	0.130151	0.844938	0.398145	0.5397
ENSG00000054219_LY75	4.48201	-0.119703	1.73913	-0.0688294	0.945125	0.965684
ENSG00000054267_ARID4B	2674.69	0.425868	0.183346	2.32275	0.0201925	0.0480606
ENSG00000054277_OPN3	343.03	-0.650196	0.197627	-3.29001	0.00100183	0.00362357
ENSG00000054282_SDCCAG8	1146.2	-0.363655	0.13867	-2.62245	0.00873006	0.0235862
ENSG00000054392_HHAT	145.768	0.711084	0.304492	2.33531	0.0195271	0.0467047
ENSG00000054523_KIF1B	6540.03	0.578537	0.109271	5.29452	1.19328e-07	1.37724e-06
ENSG00000054611_TBC1D22A	151.611	0.63041	0.251	2.5116	0.0120186	0.0309301
ENSG00000054654_SYNE2	4990.31	0.507319	0.113139	4.48404	7.32441e-06	4.92933e-05
ENSG00000054690_PLEKHH1	105.023	1.0749	0.307479	3.49583	0.000472581	0.00188347
ENSG00000054793_ATP9A	1756.03	0.845456	0.126068	6.70633	1.99578e-11	6.7742e-10
ENSG00000054965_FAM168A	1387.49	0.959877	0.145488	6.59763	4.17795e-11	1.29636e-09
ENSG00000054967_RELT	73.2151	0.733485	0.415225	1.76648	0.0773161	0.148507
ENSG00000054983_GALC	920.397	-0.49751	0.164769	-3.01944	0.0025324	0.00810451
ENSG00000055044_NOP58	1805.93	-0.381386	0.151636	-2.51515	0.0118983	0.0306561
ENSG00000055070_SZRD1	664.513	1.18205	0.20147	5.86714	4.43387e-09	7.79603e-08
ENSG00000055118_KCNH2	117.932	0.936604	0.31555	2.96816	0.00299588	0.00939134
ENSG00000055130_CUL1	1709.09	-0.309043	0.136995	-2.25587	0.0240789	0.0557373
ENSG00000055147_FAM114A2	1457.34	-0.613912	0.157186	-3.90564	9.3976e-05	0.000458418
ENSG00000055163_CYFIP2	966.526	1.33855	0.153336	8.72951	2.5578e-18	5.14646e-16
ENSG00000055208_TAB2	1282.63	0.153928	0.155554	0.989551	0.322394	0.46164
ENSG00000055211_GINM1	542.715	-0.390348	0.163494	-2.38754	0.0169618	0.0414011
ENSG00000055332_EIF2AK2	702.662	0.1936	0.172894	1.11976	0.262815	0.394475
ENSG00000055483_USP36	200.134	1.0762	0.24643	4.36715	1.25879e-05	7.95333e-05
ENSG00000055609_KMT2C	3622.69	0.148052	0.111987	1.32205	0.186152	0.301872
ENSG00000055917_PUM2	5680.29	-0.541165	0.120453	-4.49275	7.03097e-06	4.75645e-05
ENSG00000055950_MRPL43	952.172	-0.560099	0.141068	-3.97041	7.17479e-05	0.000362116
ENSG00000055955_ITIH4	8.4421	0.20252	1.00573	0.201367	0.840412	0.899497
ENSG00000056050_HPF1	483.008	-0.482977	0.177248	-2.72486	0.00643278	0.0181829
ENSG00000056097_ZFR	6886.97	-0.0280994	0.162363	-0.173066	0.8626	0.913476
ENSG00000056277_ZNF280C	910.142	-0.58513	0.148385	-3.94333	8.0359e-05	0.000399992
ENSG00000056291_NPFFR2	6.10625	-0.902653	1.15021	-0.784774	0.432586	0.572431
ENSG00000056487_PHF21B	166.835	1.50108	0.294696	5.09365	3.51234e-07	3.50104e-06
ENSG00000056558_TRAF1	4.19134	1.48496	1.43391	1.0356	0.300387	0.437023
ENSG00000056586_RC3H2	4392.21	-0.496836	0.137879	-3.60341	0.000314066	0.00132161
ENSG00000056736_IL17RB	26.4517	0.618845	0.61728	1.00253	0.316085	0.454073
ENSG00000056972_TRAF3IP2	142.101	-0.278876	0.309344	-0.901508	0.367318	0.508301
ENSG00000056998_GYG2	261.218	0.69873	0.24706	2.82818	0.0046814	0.0138288
ENSG00000057019_DCBLD2	1879.75	0.55606	0.12062	4.61	4.02677e-06	2.93906e-05
ENSG00000057252_SOAT1	912.344	-0.118005	0.16589	-0.711345	0.47687	0.61364
ENSG00000057294_PKP2	97.4998	1.17929	0.329176	3.58255	0.000340254	0.00141564
ENSG00000057608_GDI2	17210.7	-0.854136	0.14208	-6.01168	1.83611e-09	3.59809e-08
ENSG00000057657_PRDM1	19.6043	1.69761	0.745145	2.27823	0.0227128	0.0530881
ENSG00000057663_ATG5	822.845	-0.566721	0.170181	-3.3301	0.000868159	0.00319756
ENSG00000057704_TMCC3	43.6021	0.0433269	0.49689	0.0871962	0.930516	0.956839
ENSG00000057757_PITHD1	840.61	-0.555598	0.165344	-3.36026	0.000778691	0.00291144
ENSG00000057935_MTA3	692.206	-0.00113661	0.148903	-0.00763326	0.99391	0.996104
ENSG00000058056_USP13	643.6	0.345215	0.162604	2.12304	0.0337505	0.0742793
ENSG00000058063_ATP11B	1691.94	-0.322053	0.13935	-2.3111	0.0208272	0.0493606
ENSG00000058085_LAMC2	13.6742	0.0423748	0.814859	0.0520025	0.958527	0.973896
ENSG00000058091_CDK14	1559.63	-0.102936	0.122199	-0.842367	0.399582	0.541197
ENSG00000058262_SEC61A1	1524.93	1.15699	0.13484	8.5805	9.44625e-18	1.67602e-15
ENSG00000058272_PPP1R12A	3149.29	0.208991	0.157506	1.32687	0.18455	0.299881
ENSG00000058404_CAMK2B	8.48852	2.37305	1.20097	1.97594	0.0481614	0.100167
ENSG00000058453_CROCC	152.5	0.825433	0.274345	3.00873	0.00262338	0.00836104
ENSG00000058600_POLR3E	323.118	0.844539	0.208879	4.04319	5.27287e-05	0.000278287
ENSG00000058668_ATP2B4	1813	0.333989	0.122639	2.72335	0.00646229	0.0182525
ENSG00000058673_ZC3H11A	1737.68	0.153424	0.3601	0.42606	0.670064	0.777182
ENSG00000058729_RIOK2	955.226	-0.795047	0.163196	-4.87174	1.10617e-06	9.50228e-06
ENSG00000058799_YIPF1	629.805	-0.65869	0.171931	-3.83112	0.000127561	0.000602371
ENSG00000058804_NDC1	1433.17	-0.388799	0.160868	-2.41688	0.0156541	0.0386882
ENSG00000059122_FLYWCH1	92.1806	1.29997	0.336143	3.86733	0.000110035	0.000526879
ENSG00000059145_UNKL	61.2444	0.579979	0.379578	1.52796	0.126523	0.222403
ENSG00000059377_TBXAS1	15.5308	-0.954189	0.702122	-1.35901	0.174144	0.286937
ENSG00000059378_PARP12	21.6861	0.616231	0.674888	0.913086	0.361197	0.501957
ENSG00000059573_ALDH18A1	1396.04	0.612269	0.169019	3.62248	0.000291788	0.00123935
ENSG00000059588_TARBP1	400.333	0.283184	0.177133	1.5987	0.109887	0.198708
ENSG00000059691_GATB	430.625	0.494346	0.2347	2.10629	0.035179	0.0769287
ENSG00000059728_MXD1	303.901	0.115329	0.192367	0.599525	0.548823	0.678236
ENSG00000059758_CDK17	1272.19	-0.619899	0.137598	-4.50515	6.63247e-06	4.52292e-05
ENSG00000059769_DNAJC25	250.648	-0.282322	0.210745	-1.33964	0.180363	0.294672
ENSG00000059804_SLC2A3	2964.61	0.274595	0.203527	1.34918	0.17728	0.290905
ENSG00000059915_PSD	46.4328	1.01134	0.420121	2.40727	0.0160724	0.0395518
ENSG00000060069_CTDP1	128.391	1.1074	0.295525	3.74723	0.000178798	0.000807589
ENSG00000060138_YBX3	288.911	1.39159	0.209105	6.65497	2.83365e-11	9.20205e-10
ENSG00000060237_WNK1	1829.86	0.826581	0.140986	5.86286	4.54952e-09	7.96349e-08
ENSG00000060339_CCAR1	4113.39	-0.190611	0.142056	-1.3418	0.179662	0.293846
ENSG00000060491_OGFR	91.7211	1.19344	0.346857	3.44073	0.000580143	0.00225159
ENSG00000060642_PIGV	129.804	0.145883	0.27543	0.529655	0.596351	0.718938
ENSG00000060656_PTPRU	46.0096	0.600698	0.444204	1.3523	0.176279	0.28955
ENSG00000060688_SNRNP40	1844.34	-0.626152	0.137509	-4.55352	5.27547e-06	3.71166e-05
ENSG00000060709_RIMBP2	120.037	0.0396159	0.297041	0.133368	0.893902	0.933606
ENSG00000060718_COL11A1	562.182	-0.176498	0.180225	-0.979319	0.327423	0.46689
ENSG00000060749_QSER1	3226.54	-0.294019	0.113465	-2.59127	0.00956225	0.025471
ENSG00000060762_MPC1	703.028	-0.590378	0.159761	-3.69538	0.000219555	0.000968373
ENSG00000060971_ACAA1	261.968	1.06229	0.221151	4.80348	1.55931e-06	1.28085e-05
ENSG00000060982_BCAT1	16615.6	-0.41385	0.122975	-3.36532	0.000764551	0.00286791
ENSG00000061273_HDAC7	178.795	0.816824	0.25132	3.25014	0.00115349	0.00409843
ENSG00000061337_LZTS1	31.5322	1.34298	0.576078	2.33125	0.01974	0.0471331
ENSG00000061656_SPAG4	2.78195	-0.205698	1.83986	-0.111801	0.910981	0.944418
ENSG00000061676_NCKAP1	5697.21	-0.45337	0.124283	-3.64787	0.00026442	0.0011362
ENSG00000061794_MRPS35	1105.49	-0.599747	0.15609	-3.84231	0.000121883	0.000577659
ENSG00000061918_GUCY1B1	361.531	-0.53678	0.194444	-2.76059	0.00576965	0.0165233
ENSG00000061936_SFSWAP	520.072	0.58508	0.174547	3.35198	0.000802348	0.00298673
ENSG00000061938_TNK2	141.818	1.27734	0.328378	3.88985	0.000100307	0.000485778
ENSG00000061987_MON2	1677.8	0.039784	0.128502	0.309598	0.756867	0.840834
ENSG00000062038_CDH3	23.2375	1.42607	0.632963	2.25301	0.0242582	0.0560553
ENSG00000062194_GPBP1	3755.02	-0.749832	0.134629	-5.5696	2.55324e-08	3.57038e-07
ENSG00000062370_ZNF112	926.047	-0.331729	0.145695	-2.27687	0.0227942	0.0532364
ENSG00000062485_CS	1093.28	0.0443836	0.153088	0.289922	0.771876	0.850777
ENSG00000062582_MRPS24	642.956	-0.699267	0.159884	-4.37359	1.22218e-05	7.75467e-05
ENSG00000062598_ELMO2	416.302	1.01138	0.204166	4.9537	7.28152e-07	6.62843e-06
ENSG00000062650_WAPL	1806.41	0.400639	0.169939	2.35755	0.0183961	0.0443693
ENSG00000062716_VMP1	2607.62	-0.471833	0.161441	-2.92263	0.00347088	0.0106294
ENSG00000062725_APPBP2	1737.59	-0.531223	0.142505	-3.72776	0.000193188	0.000865578
ENSG00000062822_POLD1	172.806	0.791865	0.285206	2.77646	0.0054954	0.0158425
ENSG00000063015_SEZ6	477.147	1.54707	0.20649	7.49222	6.77194e-14	4.15622e-12
ENSG00000063046_EIF4B	11440.5	-0.180621	0.192329	-0.939124	0.347667	0.487809
ENSG00000063127_SLC6A16	27.513	0.704006	0.548013	1.28465	0.198915	0.31759
ENSG00000063169_BICRA	62.2528	1.12249	0.434047	2.58611	0.00970663	0.0258098
ENSG00000063176_SPHK2	58.3588	0.694583	0.39681	1.75041	0.0800468	0.152849
ENSG00000063177_RPL18	15660.4	-0.613833	0.121455	-5.05398	4.32694e-07	4.21191e-06
ENSG00000063180_CA11	17.9727	0.910966	0.674842	1.3499	0.177049	0.290596
ENSG00000063241_ISOC2	231.917	0.86782	0.323056	2.68628	0.00722519	0.0200961
ENSG00000063244_U2AF2	700.482	1.30549	0.18477	7.06547	1.60075e-12	7.11658e-11
ENSG00000063245_EPN1	293.248	1.33983	0.258218	5.18874	2.11723e-07	2.26298e-06
ENSG00000063322_MED29	413.451	0.429677	0.195332	2.19973	0.0278259	0.0630314
ENSG00000063438_AHRR	8.78494	1.91113	1.06041	1.80225	0.0715062	0.13892
ENSG00000063587_ZNF275	135.392	1.31209	0.272033	4.82327	1.41221e-06	1.17386e-05
ENSG00000063601_MTMR1	231.338	0.381652	0.228616	1.6694	0.0950378	0.17638
ENSG00000063660_GPC1	323.362	1.12615	0.278154	4.04866	5.15123e-05	0.000272678
ENSG00000063761_ADCK1	42.3645	0.364401	0.473185	0.770103	0.441239	0.580222
ENSG00000063854_HAGH	396.68	-0.123591	0.176045	-0.702039	0.482655	0.618774
ENSG00000063978_RNF4	1071.63	-0.0339186	0.132793	-0.255426	0.798394	0.870372
ENSG00000064012_CASP8	63.7966	1.0106	0.371233	2.72229	0.00648311	0.0183033
ENSG00000064042_LIMCH1	6900.43	0.827234	0.14543	5.6882	1.28383e-08	1.95755e-07
ENSG00000064102_INTS13	904.244	-0.615055	0.173089	-3.55341	0.000380276	0.00156282
ENSG00000064115_TM7SF3	1868.17	0.325965	0.152363	2.1394	0.0324035	0.0717843
ENSG00000064199_SPA17	1528.63	-0.754893	0.127499	-5.92077	3.20436e-09	5.85229e-08
ENSG00000064225_ST3GAL6	216.724	-0.736494	0.211145	-3.48809	0.000486483	0.0019306
ENSG00000064300_NGFR	46.5045	1.20316	0.48456	2.48299	0.0130284	0.0331132
ENSG00000064309_CDON	172.431	-0.059576	0.244693	-0.243472	0.80764	0.877217
ENSG00000064313_TAF2	2244.44	-0.46104	0.132832	-3.47086	0.000518794	0.00204016
ENSG00000064393_HIPK2	2569.15	0.670363	0.158884	4.21919	2.45187e-05	0.000141661
ENSG00000064419_TNPO3	1584.91	0.402669	0.18114	2.22297	0.0262176	0.0599378
ENSG00000064489_BORCS8-MEF2B	28.4763	0.149926	0.671014	0.223431	0.8232	0.887842
ENSG00000064490_RFXANK	362.224	0.696168	0.195876	3.55412	0.000379248	0.00155893
ENSG00000064545_TMEM161A	105.399	0.109499	0.300609	0.364258	0.715665	0.812756
ENSG00000064547_LPAR2	156.005	0.979411	0.263735	3.71362	0.000204318	0.000909181
ENSG00000064601_CTSA	219.49	0.855848	0.233202	3.66998	0.000242565	0.00105508
ENSG00000064607_SUGP2	1119.28	1.3681	0.155727	8.78521	1.56072e-18	3.34731e-16
ENSG00000064651_SLC12A2	705.975	0.762868	0.152839	4.99133	5.99649e-07	5.57567e-06
ENSG00000064652_SNX24	353.951	-0.769738	0.189289	-4.06646	4.77328e-05	0.000255163
ENSG00000064666_CNN2	442.805	1.87642	0.241066	7.78384	7.03548e-15	5.79373e-13
ENSG00000064687_ABCA7	50.7839	1.58014	0.4275	3.69624	0.00021882	0.000965569
ENSG00000064692_SNCAIP	1283.18	0.530803	0.160865	3.29967	0.000967969	0.00351738
ENSG00000064703_DDX20	1129.04	-0.385795	0.130933	-2.94652	0.00321376	0.00996236
ENSG00000064726_BTBD1	1267.81	-0.52295	0.130803	-3.99799	6.38821e-05	0.000327413
ENSG00000064763_FAR2	45.7154	-0.282633	0.426345	-0.662921	0.507381	0.640735
ENSG00000064787_BCAS1	16.1571	-0.724216	0.712025	-1.01712	0.309096	0.446397
ENSG00000064932_SBNO2	68.1157	2.15246	0.424343	5.07246	3.92712e-07	3.86511e-06
ENSG00000064933_PMS1	1099.06	-0.496587	0.152583	-3.25454	0.00113574	0.00404273
ENSG00000064961_HMG20B	310	1.46776	0.276442	5.30947	1.09946e-07	1.28262e-06
ENSG00000064989_CALCRL	168.746	-0.37239	0.284469	-1.30907	0.190511	0.307281
ENSG00000064995_TAF11	1012.78	-0.47082	0.146104	-3.2225	0.00127078	0.00445756
ENSG00000064999_ANKS1A	335.94	1.04872	0.224198	4.67766	2.90162e-06	2.20097e-05
ENSG00000065000_AP3D1	877.101	1.15276	0.166211	6.93552	4.0472e-12	1.62529e-10
ENSG00000065029_ZNF76	154.918	1.37628	0.265042	5.19268	2.07292e-07	2.22048e-06
ENSG00000065054_SLC9A3R2	32.3134	1.55551	0.542422	2.86771	0.00413452	0.0123991
ENSG00000065057_NTHL1	60.6977	1.51153	0.414587	3.64586	0.000266498	0.00114363
ENSG00000065060_UHRF1BP1	391.546	0.58677	0.178787	3.28195	0.00103093	0.00371368
ENSG00000065135_GNAI3	4786.88	-0.780782	0.140069	-5.57428	2.48558e-08	3.48834e-07
ENSG00000065150_IPO5	10269.8	-0.574495	0.120139	-4.78194	1.73614e-06	1.40715e-05
ENSG00000065154_OAT	879.257	-0.747052	0.153369	-4.87094	1.11071e-06	9.52865e-06
ENSG00000065183_WDR3	2411.29	-0.525564	0.147023	-3.57469	0.000350639	0.00145234
ENSG00000065243_PKN2	2840.15	-0.335668	0.135423	-2.47866	0.0131877	0.0334565
ENSG00000065268_WDR18	156.359	1.69415	0.339146	4.99535	5.87299e-07	5.4765e-06
ENSG00000065308_TRAM2	199.366	1.40292	0.244276	5.74315	9.29317e-09	1.48802e-07
ENSG00000065320_NTN1	808.48	1.4345	0.152338	9.41654	4.66186e-21	2.93502e-18
ENSG00000065328_MCM10	859.111	1.12142	0.178335	6.28827	3.21025e-10	7.93095e-09
ENSG00000065357_DGKA	87.1518	0.154682	0.327976	0.471626	0.637194	0.7527
ENSG00000065361_ERBB3	31.4425	1.20721	0.57297	2.10693	0.0351235	0.0768246
ENSG00000065413_ANKRD44	151.37	0.216323	0.266216	0.812584	0.416457	0.557475
ENSG00000065427_KARS1	3613	-0.498839	0.118037	-4.22614	2.37731e-05	0.000137966
ENSG00000065457_ADAT1	450.374	0.379107	0.184592	2.05376	0.0399989	0.0855968
ENSG00000065485_PDIA5	240.27	0.0874503	0.21608	0.404713	0.685688	0.789393
ENSG00000065491_TBC1D22B	189.396	0.626418	0.236421	2.64959	0.00805889	0.0220658
ENSG00000065518_NDUFB4	1322.76	-0.978163	0.141647	-6.90566	4.99721e-12	1.94672e-10
ENSG00000065526_SPEN	1854.35	0.457698	0.122255	3.7438	0.000181257	0.000816619
ENSG00000065534_MYLK	86.6574	1.54387	0.321315	4.80486	1.54862e-06	1.27368e-05
ENSG00000065548_ZC3H15	4134.04	-0.694754	0.123334	-5.63312	1.76982e-08	2.57965e-07
ENSG00000065559_MAP2K4	1260.55	-0.648388	0.136412	-4.75315	2.00276e-06	1.58958e-05
ENSG00000065600_PACC1	1126.32	-0.386035	0.145739	-2.64881	0.00807769	0.0221111
ENSG00000065609_SNAP91	76.7092	0.558629	0.346412	1.61262	0.106828	0.194058
ENSG00000065613_SLK	1128.27	0.76367	0.142932	5.34287	9.14841e-08	1.09447e-06
ENSG00000065615_CYB5R4	404.494	-0.659967	0.179033	-3.6863	0.000227541	0.000998185
ENSG00000065621_GSTO2	27.0915	-1.07267	0.583756	-1.83753	0.066131	0.130266
ENSG00000065665_SEC61A2	414.067	-0.23243	0.213174	-1.09033	0.275569	0.409077
ENSG00000065675_PRKCQ	81.0707	0.749667	0.358393	2.09175	0.0364611	0.0793679
ENSG00000065717_TLE2	1.71433	0.419978	2.39017	0.175711	0.860521	0.912067
ENSG00000065802_ASB1	267.145	1.09634	0.229855	4.76973	1.84473e-06	1.48285e-05
ENSG00000065809_FAM107B	1256.73	-0.494492	0.155657	-3.17682	0.00148901	0.00510829
ENSG00000065833_ME1	29.7133	0.0847352	0.533596	0.1588	0.873826	0.920768
ENSG00000065882_TBC1D1	648.232	0.577721	0.167911	3.44064	0.000580336	0.00225177
ENSG00000065883_CDK13	1140.59	-0.193362	0.149844	-1.29042	0.196905	0.314973
ENSG00000065911_MTHFD2	389.933	0.0191393	0.22285	0.0858843	0.931558	0.957461
ENSG00000065923_SLC9A7	96.1217	-0.0194106	0.300444	-0.0646065	0.948487	0.967568
ENSG00000065970_FOXJ2	105.882	0.843056	0.310696	2.71344	0.00665882	0.0187074
ENSG00000065978_YBX1	28426	0.689505	0.372909	1.84899	0.0644595	0.127527
ENSG00000065989_PDE4A	3.59787	1.6243	1.54608	1.0506	0.293444	0.429321
ENSG00000066027_PPP2R5A	112.383	0.301442	0.286218	1.05319	0.292254	0.427879
ENSG00000066032_CTNNA2	1044.06	0.878925	0.178991	4.91046	9.08651e-07	7.99001e-06
ENSG00000066044_ELAVL1	1026.1	0.511475	0.144071	3.55016	0.000384991	0.00158054
ENSG00000066084_DIP2B	1223.15	0.373255	0.143188	2.60675	0.00914048	0.0244947
ENSG00000066117_SMARCD1	750.415	0.702294	0.157656	4.45461	8.40459e-06	5.58313e-05
ENSG00000066135_KDM4A	955.069	0.661456	0.156381	4.22978	2.33922e-05	0.000135917
ENSG00000066136_NFYC	866.18	0.0147201	0.165544	0.0889198	0.929146	0.955988
ENSG00000066185_ZMYND12	11.8307	-0.0285607	0.823572	-0.034679	0.972336	0.982622
ENSG00000066230_SLC9A3	46.8536	2.78668	0.562955	4.95009	7.41805e-07	6.72846e-06
ENSG00000066248_NGEF	7.35324	2.45281	1.13287	2.16513	0.0303777	0.0679209
ENSG00000066279_ASPM	7981.2	0.470751	0.132234	3.55997	0.000370897	0.00152782
ENSG00000066322_ELOVL1	117.921	-0.0923172	0.298398	-0.309376	0.757035	0.840973
ENSG00000066379_POLR1H	751.975	-1.04161	0.163945	-6.3534	2.10603e-10	5.4712e-09
ENSG00000066382_MPPED2	388.313	-0.220053	0.214402	-1.02636	0.304722	0.441846
ENSG00000066422_ZBTB11	1393.14	-0.214288	0.142702	-1.50165	0.133188	0.231616
ENSG00000066427_ATXN3	619.296	-0.759372	0.173984	-4.36462	1.27346e-05	8.03042e-05
ENSG00000066455_GOLGA5	1309.16	-0.413773	0.163559	-2.52981	0.0114124	0.0296074
ENSG00000066468_FGFR2	1160.88	0.20233	0.144537	1.39985	0.161558	0.270887
ENSG00000066557_LRRC40	1416.48	-0.750084	0.141567	-5.29844	1.16797e-07	1.35025e-06
ENSG00000066583_ISOC1	569.572	-0.401374	0.171794	-2.33636	0.0194722	0.0466021
ENSG00000066629_EML1	778.186	0.376061	0.188805	1.99179	0.0463937	0.0971948
ENSG00000066651_TRMT11	740.855	-0.407279	0.18454	-2.20699	0.0273146	0.0620531
ENSG00000066654_THUMPD1	2650.16	-0.749152	0.14485	-5.17191	2.31719e-07	2.4512e-06
ENSG00000066697_MSANTD3	583.653	-0.287646	0.157551	-1.82573	0.0678903	0.133034
ENSG00000066735_KIF26A	49.5152	1.86238	0.467236	3.98596	6.72081e-05	0.00034257
ENSG00000066739_ATG2B	1305.74	-0.207712	0.162668	-1.2769	0.201637	0.320912
ENSG00000066777_ARFGEF1	1801.5	0.0600374	0.124772	0.481176	0.630391	0.747288
ENSG00000066827_ZFAT	109.737	0.618619	0.288459	2.14456	0.0319877	0.071
ENSG00000066855_MTFR1	663.876	-0.574275	0.163555	-3.5112	0.000446082	0.00179177
ENSG00000066923_STAG3	33.8752	0.162308	0.525732	0.308728	0.757528	0.841186
ENSG00000066926_FECH	253.239	-0.247926	0.236414	-1.04869	0.294319	0.430257
ENSG00000066933_MYO9A	1705.74	0.137962	0.121332	1.13707	0.25551	0.386363
ENSG00000067048_DDX3Y	2846.64	-0.682207	0.144393	-4.72467	2.30492e-06	1.79653e-05
ENSG00000067057_PFKP	127.798	1.68835	0.339065	4.97943	6.3772e-07	5.89038e-06
ENSG00000067064_IDI1	6426.93	-1.1562	0.132293	-8.7397	2.33725e-18	4.8017e-16
ENSG00000067066_SP100	7.33105	1.92366	1.20425	1.59739	0.110178	0.199157
ENSG00000067082_KLF6	811.951	0.306658	0.173851	1.76391	0.0777465	0.149231
ENSG00000067113_PLPP1	187.173	-0.472985	0.247782	-1.90887	0.0562788	0.114131
ENSG00000067141_NEO1	2022.55	0.763188	0.129147	5.90947	3.4321e-09	6.2311e-08
ENSG00000067167_TRAM1	2453.65	-0.661955	0.16189	-4.08891	4.33403e-05	0.00023386
ENSG00000067177_PHKA1	136.073	0.343288	0.274081	1.25251	0.210385	0.331583
ENSG00000067182_TNFRSF1A	146.186	1.43525	0.262314	5.47148	4.46286e-08	5.83401e-07
ENSG00000067191_CACNB1	106.326	0.602157	0.309848	1.94339	0.0519687	0.106766
ENSG00000067208_EVI5	1941.82	-0.415364	0.138468	-2.99971	0.0027024	0.0085677
ENSG00000067221_STOML1	49.162	1.96371	0.455012	4.31573	1.59074e-05	9.7355e-05
ENSG00000067225_PKM	3616.63	1.60702	0.167158	9.61377	6.99423e-22	5.25025e-19
ENSG00000067248_DHX29	1598.12	-0.166888	0.175017	-0.953552	0.34031	0.480381
ENSG00000067334_DNTTIP2	2706.35	-0.404811	0.134932	-3.00012	0.00269874	0.00856027
ENSG00000067365_METTL22	261.38	0.527208	0.205175	2.56956	0.0101828	0.0268563
ENSG00000067369_TP53BP1	3600.53	0.629873	0.119271	5.28102	1.28465e-07	1.46537e-06
ENSG00000067445_TRO	706.055	0.857339	0.180013	4.76264	1.91073e-06	1.52764e-05
ENSG00000067533_RRP15	763.442	-0.523556	0.157334	-3.32768	0.000875713	0.00322113
ENSG00000067560_RHOA	4846.1	-0.368536	0.135387	-2.7221	0.00648688	0.0183113
ENSG00000067596_DHX8	546.363	1.03832	0.174873	5.93756	2.8929e-09	5.3619e-08
ENSG00000067606_PRKCZ	96.474	0.983852	0.31517	3.12166	0.00179836	0.00601105
ENSG00000067646_ZFY	874.563	-0.897659	0.148651	-6.03872	1.55342e-09	3.11916e-08
ENSG00000067704_IARS2	1820.15	-0.330746	0.146873	-2.25192	0.0243276	0.0561828
ENSG00000067715_SYT1	3282.14	-0.0126789	0.150545	-0.08422	0.932881	0.958218
ENSG00000067798_NAV3	1089.43	0.225398	0.15484	1.45568	0.14548	0.248432
ENSG00000067829_IDH3G	228.971	0.981709	0.260823	3.76388	0.000167296	0.000760213
ENSG00000067836_ROGDI	85.1553	1.24352	0.379496	3.27675	0.00105009	0.0037771
ENSG00000067840_PDZD4	275.353	1.50409	0.272164	5.5264	3.26877e-08	4.43033e-07
ENSG00000067900_ROCK1	1532.18	0.376058	0.148913	2.52535	0.0115583	0.0299381
ENSG00000067955_CBFB	441.478	0.00904321	0.172751	0.0523484	0.958251	0.973717
ENSG00000067992_PDK3	503.055	-0.0654575	0.178268	-0.367185	0.713481	0.811055
ENSG00000068001_HYAL2	323.204	1.48031	0.213221	6.94261	3.84908e-12	1.54892e-10
ENSG00000068024_HDAC4	229.994	0.746582	0.277752	2.68795	0.00718926	0.0200161
ENSG00000068028_RASSF1	90.5496	0.947717	0.319419	2.967	0.00300719	0.00942172
ENSG00000068078_FGFR3	113.821	0.854118	0.336541	2.53793	0.0111509	0.0290177
ENSG00000068079_IFI35	18.7009	-0.159724	0.631015	-0.253122	0.800174	0.871581
ENSG00000068097_HEATR6	545.566	0.796354	0.207086	3.84552	0.000120298	0.00057084
ENSG00000068120_COASY	115.93	1.44661	0.286506	5.04914	4.438e-07	4.30164e-06
ENSG00000068137_PLEKHH3	41.3087	0.900237	0.494804	1.81938	0.0688534	0.134597
ENSG00000068305_MEF2A	489.811	-0.14102	0.176542	-0.79879	0.424412	0.56487
ENSG00000068308_OTUD5	173.752	1.44934	0.250918	5.77615	7.64285e-09	1.26091e-07
ENSG00000068323_TFE3	115.62	0.526211	0.336715	1.56278	0.118104	0.210371
ENSG00000068354_TBC1D25	35.9356	1.4608	0.500371	2.91943	0.00350671	0.0107223
ENSG00000068366_ACSL4	654.106	-0.696498	0.162831	-4.27742	1.8907e-05	0.000113192
ENSG00000068383_INPP5A	88.4665	1.68258	0.350963	4.79417	1.63347e-06	1.33224e-05
ENSG00000068394_GPKOW	196.25	1.16531	0.241412	4.82706	1.38562e-06	1.1547e-05
ENSG00000068400_GRIPAP1	466.811	1.18713	0.175456	6.76598	1.32414e-11	4.64806e-10
ENSG00000068438_FTSJ1	247.788	0.322935	0.216882	1.48899	0.136491	0.236118
ENSG00000068489_PRR11	246.167	0.751697	0.227579	3.30301	0.000956531	0.0034836
ENSG00000068615_REEP1	308.388	-0.144452	0.218016	-0.662575	0.507603	0.640907
ENSG00000068650_ATP11A	301.638	0.937214	0.193871	4.83422	1.33671e-06	1.1192e-05
ENSG00000068654_POLR1A	555.849	0.749376	0.157411	4.76062	1.92995e-06	1.54057e-05
ENSG00000068697_LAPTM4A	1132.77	-0.608452	0.186905	-3.25541	0.00113231	0.00403148
ENSG00000068724_TTC7A	95.6707	0.249956	0.352479	0.709138	0.478239	0.614874
ENSG00000068745_IP6K2	1774.14	-0.120192	0.136952	-0.877618	0.380151	0.521319
ENSG00000068781_STON1-GTF2A1L	17.7032	-1.96879	0.971008	-2.02758	0.0426034	0.0903009
ENSG00000068784_SRBD1	1593.41	-0.343478	0.151908	-2.26109	0.0237538	0.055099
ENSG00000068796_KIF2A	3921.92	-0.288489	0.12593	-2.29087	0.0219707	0.051607
ENSG00000068831_RASGRP2	9.5757	0.783051	1.10634	0.707785	0.479079	0.615589
ENSG00000068878_PSME4	1481.21	0.0477047	0.138976	0.343258	0.731404	0.823457
ENSG00000068885_IFT80	1612.77	-0.623854	0.161818	-3.85528	0.000115595	0.000550394
ENSG00000068903_SIRT2	146.815	1.29484	0.312982	4.13712	3.51698e-05	0.000194548
ENSG00000068912_ERLEC1	1278.25	-0.349836	0.153965	-2.27218	0.0230758	0.0537863
ENSG00000068971_PPP2R5B	50.4347	1.22744	0.490685	2.50148	0.0123676	0.0316645
ENSG00000069020_MAST4	113.317	0.434285	0.277082	1.56735	0.117033	0.208825
ENSG00000069188_SDK2	932.426	1.03214	0.169412	6.09249	1.11168e-09	2.30325e-08
ENSG00000069248_NUP133	2023.31	-0.385117	0.131814	-2.92167	0.00348155	0.0106554
ENSG00000069275_NUCKS1	14991.3	-0.288315	0.11563	-2.49343	0.0126514	0.0322684
ENSG00000069329_VPS35	5658.32	-0.691036	0.144118	-4.79494	1.62721e-06	1.3281e-05
ENSG00000069345_DNAJA2	3153.36	-0.457262	0.13464	-3.39617	0.000683357	0.0025978
ENSG00000069399_BCL3	4.67291	0.961731	1.28998	0.745536	0.455948	0.593763
ENSG00000069424_KCNAB2	35.0746	0.489664	0.5125	0.955442	0.339354	0.479384
ENSG00000069431_ABCC9	1272.21	0.108659	0.183857	0.590999	0.554521	0.683028
ENSG00000069493_CLEC2D	215.009	-0.0685116	0.222748	-0.307575	0.758406	0.84193
ENSG00000069509_FUNDC1	439.445	-0.821235	0.257996	-3.18313	0.00145692	0.0050114
ENSG00000069535_MAOB	45.3922	0.55628	0.466659	1.19205	0.233242	0.35997
ENSG00000069667_RORA	183.849	-0.284907	0.249397	-1.14238	0.253295	0.384055
ENSG00000069702_TGFBR3	73.134	0.52057	0.339781	1.53207	0.125504	0.220953
ENSG00000069812_HES2	19.5109	0.641049	0.669574	0.957399	0.338366	0.478459
ENSG00000069849_ATP1B3	997.115	-0.329206	0.145193	-2.26737	0.0233678	0.0543199
ENSG00000069869_NEDD4	405.385	0.0615645	0.200389	0.307226	0.758672	0.84212
ENSG00000069943_PIGB	193.197	-0.134781	0.228931	-0.58874	0.556036	0.68435
ENSG00000069956_MAPK6	4624.05	-0.791622	0.13889	-5.69964	1.20062e-08	1.84944e-07
ENSG00000069966_GNB5	162.937	0.457223	0.270096	1.69282	0.0904904	0.169151
ENSG00000069974_RAB27A	89.0618	0.374584	0.311344	1.20312	0.228931	0.354693
ENSG00000069998_HDHD5	165.394	1.31021	0.259067	5.05741	4.24988e-07	4.1431e-06
ENSG00000070010_UFD1	1040.85	-0.429764	0.140066	-3.06829	0.00215288	0.00703697
ENSG00000070018_LRP6	6269.02	0.00922587	0.129824	0.0710645	0.943346	0.964696
ENSG00000070047_PHRF1	389.799	1.49063	0.195168	7.63768	2.21169e-14	1.55832e-12
ENSG00000070061_ELP1	2176.44	-0.0643425	0.149126	-0.431465	0.66613	0.773999
ENSG00000070081_NUCB2	2246.08	-0.54162	0.143848	-3.76522	0.0001664	0.000756716
ENSG00000070087_PFN2	6562.93	-0.494454	0.133579	-3.70157	0.000214266	0.000947186
ENSG00000070159_PTPN3	26.5736	0.557031	0.550124	1.01256	0.311272	0.448877
ENSG00000070182_SPTB	7.48648	1.99134	1.2784	1.55768	0.119309	0.212073
ENSG00000070190_DAPP1	3.87726	0.527914	1.44939	0.364232	0.715685	0.812756
ENSG00000070193_FGF10	33.8321	0.204554	0.51128	0.400082	0.689096	0.791588
ENSG00000070214_SLC44A1	1061.16	-0.0048078	0.146542	-0.0328084	0.973827	0.983604
ENSG00000070269_TMEM260	361.546	-0.416236	0.18498	-2.25017	0.0244384	0.0564255
ENSG00000070366_SMG6	496.894	1.43158	0.18101	7.90884	2.59802e-15	2.31532e-13
ENSG00000070367_EXOC5	5638.04	-0.757174	0.137226	-5.51771	3.43448e-08	4.61962e-07
ENSG00000070371_CLTCL1	82.7915	0.837887	0.339024	2.47147	0.013456	0.0340007
ENSG00000070404_FSTL3	17.3874	1.21952	0.69729	1.74894	0.0803007	0.153252
ENSG00000070413_DGCR2	353.04	1.22257	0.222896	5.48494	4.136e-08	5.4579e-07
ENSG00000070423_RNF126	77.2539	0.491351	0.351963	1.39603	0.162705	0.272296
ENSG00000070444_MNT	131.168	0.888901	0.343696	2.5863	0.00970114	0.0257988
ENSG00000070476_ZXDC	142.576	1.08088	0.254675	4.24416	2.1941e-05	0.00012875
ENSG00000070495_JMJD6	227.459	0.582556	0.206866	2.81611	0.00486088	0.0142726
ENSG00000070501_POLB	750.481	-0.879821	0.164369	-5.35272	8.66405e-08	1.04639e-06
ENSG00000070540_WIPI1	277.49	-0.613804	0.194229	-3.16021	0.00157654	0.0053652
ENSG00000070610_GBA2	252.348	0.71649	0.219258	3.26779	0.00108389	0.00387938
ENSG00000070614_NDST1	464.119	0.891598	0.189629	4.70181	2.57864e-06	1.98687e-05
ENSG00000070669_ASNS	447.353	-0.505591	0.200197	-2.52547	0.0115544	0.029932
ENSG00000070718_AP3M2	943.051	-0.377813	0.156637	-2.41203	0.015864	0.0391278
ENSG00000070748_CHAT	15.4066	-0.0318324	0.752859	-0.042282	0.966274	0.978659
ENSG00000070756_PABPC1	4483.26	0.698301	0.153791	4.54059	5.60978e-06	3.91183e-05
ENSG00000070759_TESK2	15.3949	-0.973924	0.890444	-1.09375	0.274064	0.407418
ENSG00000070761_CFAP20	1106.63	-0.41728	0.142892	-2.92024	0.00349765	0.0106996
ENSG00000070770_CSNK2A2	720.371	0.506869	0.182744	2.77365	0.00554307	0.0159705
ENSG00000070778_PTPN21	218.935	0.39971	0.227738	1.75513	0.0792373	0.151585
ENSG00000070785_EIF2B3	458.873	-0.501209	0.200829	-2.4957	0.0125708	0.0321174
ENSG00000070808_CAMK2A	48.9694	0.519169	0.447794	1.15939	0.246296	0.375808
ENSG00000070814_TCOF1	414.376	1.15588	0.202112	5.71901	1.07147e-08	1.68237e-07
ENSG00000070831_CDC42	4272.01	-0.780748	0.12182	-6.40902	1.4646e-10	3.95361e-09
ENSG00000070882_OSBPL3	231.329	0.680484	0.24369	2.79242	0.00523158	0.0151896
ENSG00000070950_RAD18	756.457	0.160801	0.154892	1.03815	0.299201	0.435751
ENSG00000070961_ATP2B1	2276.87	0.0528599	0.148019	0.357117	0.721004	0.816157
ENSG00000071051_NCK2	186.486	1.26074	0.288002	4.37752	1.20035e-05	7.63848e-05
ENSG00000071054_MAP4K4	3670	0.96817	0.119172	8.12414	4.50538e-16	5.20305e-14
ENSG00000071073_MGAT4A	260.24	0.337291	0.219492	1.53669	0.12437	0.219221
ENSG00000071082_RPL31	18699.2	-1.02847	0.113303	-9.07711	1.11495e-19	3.62674e-17
ENSG00000071127_WDR1	832.65	1.45589	0.160752	9.05675	1.34392e-19	4.16339e-17
ENSG00000071189_SNX13	2867.29	-0.583256	0.167473	-3.48268	0.000496422	0.00196525
ENSG00000071205_ARHGAP10	130.018	-0.190864	0.267218	-0.714265	0.475063	0.612197
ENSG00000071242_RPS6KA2	362.489	1.12735	0.206724	5.4534	4.94152e-08	6.38277e-07
ENSG00000071243_ING3	1378.97	-0.809644	0.16629	-4.86886	1.12244e-06	9.62508e-06
ENSG00000071246_VASH1	322.09	1.18429	0.21614	5.47927	4.27084e-08	5.60551e-07
ENSG00000071282_LMCD1	357.983	0.510082	0.198728	2.56674	0.010266	0.0270248
ENSG00000071462_BUD23	913.755	-0.230215	0.16475	-1.39736	0.162306	0.271838
ENSG00000071537_SEL1L	2968.58	-0.101544	0.158018	-0.642614	0.520475	0.652499
ENSG00000071539_TRIP13	515.003	-0.151201	0.188482	-0.802205	0.422434	0.563159
ENSG00000071553_ATP6AP1	490.462	1.02611	0.170193	6.0291	1.64873e-09	3.28014e-08
ENSG00000071564_TCF3	695.532	1.12756	0.212007	5.31852	1.04617e-07	1.23478e-06
ENSG00000071575_TRIB2	1957.64	0.774101	0.15095	5.1282	2.92522e-07	3.00447e-06
ENSG00000071626_DAZAP1	258.315	1.09611	0.244033	4.49166	7.06686e-06	4.77576e-05
ENSG00000071655_MBD3	189.229	1.0208	0.269375	3.7895	0.00015095	0.000695325
ENSG00000071794_HLTF	4496.04	-0.43424	0.136304	-3.18583	0.00144341	0.00497196
ENSG00000071859_FAM50A	605.058	0.914369	0.180548	5.0644	4.09678e-07	4.01189e-06
ENSG00000071889_FAM3A	102.629	0.558641	0.315748	1.76926	0.0768502	0.147757
ENSG00000071894_CPSF1	481.014	1.28031	0.186868	6.85138	7.31391e-12	2.74511e-10
ENSG00000071909_MYO3B	9.17322	0.0532394	0.910192	0.0584925	0.953356	0.970414
ENSG00000071967_CYBRD1	733.872	-0.376066	0.153655	-2.44747	0.0143861	0.0359402
ENSG00000071991_CDH19	17.7158	-1.60169	0.819566	-1.95432	0.0506633	0.10459
ENSG00000071994_PDCD2	946.014	-0.123932	0.136076	-0.910759	0.362422	0.503138
ENSG00000072041_SLC6A15	692.448	-0.338359	0.16047	-2.10854	0.0349841	0.0765324
ENSG00000072042_RDH11	3087.92	-0.423879	0.14355	-2.95282	0.00314886	0.00979226
ENSG00000072062_PRKACA	216.071	1.43633	0.250774	5.72758	1.01874e-08	1.61517e-07
ENSG00000072071_ADGRL1	114.728	1.28563	0.3139	4.09568	4.20937e-05	0.000227827
ENSG00000072110_ACTN1	371.465	1.17689	0.216995	5.42358	5.8418e-08	7.38914e-07
ENSG00000072121_ZFYVE26	333.875	0.923832	0.215491	4.28711	1.81016e-05	0.000108705
ENSG00000072133_RPS6KA6	365.455	-0.305736	0.198011	-1.54403	0.12258	0.21682
ENSG00000072134_EPN2	273.217	0.512162	0.228945	2.23705	0.0252829	0.0580867
ENSG00000072135_PTPN18	103.137	1.08098	0.301323	3.58744	0.000333939	0.00139352
ENSG00000072182_ASIC4	106.15	1.59013	0.327431	4.85637	1.19555e-06	1.01671e-05
ENSG00000072195_SPEG	122.208	1.22255	0.367431	3.32729	0.000876951	0.00322507
ENSG00000072201_LNX1	13.8943	-0.0853426	0.772037	-0.110542	0.911979	0.945102
ENSG00000072210_ALDH3A2	989.802	-0.129836	0.162059	-0.801166	0.423035	0.56373
ENSG00000072274_TFRC	1590.5	-0.303223	0.166231	-1.82411	0.0681359	0.133435
ENSG00000072310_SREBF1	72.9203	0.395518	0.367439	1.07642	0.28174	0.415814
ENSG00000072364_AFF4	2732.18	0.523853	0.115684	4.5283	5.9459e-06	4.12242e-05
ENSG00000072401_UBE2D1	876.038	-0.84082	0.148869	-5.64806	1.62271e-08	2.40231e-07
ENSG00000072415_PALS1	2712.37	-0.540149	0.130337	-4.14426	3.4092e-05	0.000189457
ENSG00000072422_RHOBTB1	841.229	0.0236639	0.149098	0.158713	0.873895	0.920791
ENSG00000072501_SMC1A	2447.9	1.38388	0.137227	10.0846	6.46368e-24	8.41011e-21
ENSG00000072506_HSD17B10	781.288	-0.398318	0.162394	-2.45279	0.0141755	0.0354878
ENSG00000072518_MARK2	221.115	0.834241	0.226464	3.68376	0.000229819	0.00100651
ENSG00000072571_HMMR	2030.09	-0.608238	0.142594	-4.26553	1.99431e-05	0.000118379
ENSG00000072609_CHFR	263.4	0.999681	0.219794	4.54826	5.40925e-06	3.79484e-05
ENSG00000072657_TRHDE	29.7151	1.12654	0.617118	1.82549	0.0679271	0.133092
ENSG00000072682_P4HA2	91.781	1.06406	0.349732	3.04252	0.00234609	0.00758091
ENSG00000072736_NFATC3	2281.02	-0.424692	0.120158	-3.53443	0.000408653	0.00166056
ENSG00000072756_TRNT1	891.545	-0.211581	0.141296	-1.49744	0.134279	0.233057
ENSG00000072778_ACADVL	314.614	1.05462	0.203466	5.1833	2.17996e-07	2.32113e-06
ENSG00000072786_STK10	84.2443	1.23514	0.347231	3.55711	0.000374951	0.00154256
ENSG00000072803_FBXW11	1675.65	-0.54354	0.16726	-3.24967	0.00115538	0.00410439
ENSG00000072818_ACAP1	9.30419	-0.613349	0.921665	-0.66548	0.505744	0.639357
ENSG00000072832_CRMP1	1758.32	1.46181	0.155525	9.3992	5.49787e-21	3.35319e-18
ENSG00000072840_EVC	186.045	1.12353	0.246485	4.55821	5.1591e-06	3.64291e-05
ENSG00000072849_DERL2	1309.4	-0.52516	0.148537	-3.53556	0.000406919	0.00165455
ENSG00000072864_NDE1	433.53	0.345697	0.199381	1.73385	0.0829451	0.157505
ENSG00000072952_IRAG1	35.7016	0.119149	0.566172	0.210447	0.833319	0.894714
ENSG00000072954_TMEM38A	20.698	0.986749	0.730205	1.35133	0.176589	0.289962
ENSG00000072958_AP1M1	479.284	1.3203	0.165264	7.98906	1.3597e-15	1.38939e-13
ENSG00000073008_PVR	113.513	1.19016	0.296578	4.01296	5.99608e-05	0.000310083
ENSG00000073050_XRCC1	228.64	1.10921	0.266349	4.16448	3.12064e-05	0.000175419
ENSG00000073060_SCARB1	89.6421	1.0959	0.343686	3.18868	0.00142926	0.00493017
ENSG00000073111_MCM2	538.144	2.0793	0.207838	10.0044	1.4571e-23	1.77739e-20
ENSG00000073150_PANX2	9.88949	1.2064	0.903	1.33599	0.181551	0.296142
ENSG00000073169_SELENOO	35.3265	1.26558	0.495693	2.55315	0.0106754	0.0279555
ENSG00000073331_ALPK1	17.3284	-0.485376	0.725662	-0.668874	0.503576	0.637884
ENSG00000073417_PDE8A	102.285	-0.466604	0.318849	-1.4634	0.143359	0.245648
ENSG00000073464_CLCN4	374.229	1.02915	0.189535	5.4299	5.63848e-08	7.15515e-07
ENSG00000073536_NLE1	76.4292	1.32444	0.353922	3.74219	0.000182424	0.000821498
ENSG00000073578_SDHA	679.361	0.912197	0.202607	4.5023	6.72216e-06	4.5729e-05
ENSG00000073584_SMARCE1	10707	-0.414232	0.124739	-3.32079	0.000897633	0.0032943
ENSG00000073605_GSDMB	42.4212	0.108439	0.50786	0.213521	0.830921	0.893552
ENSG00000073614_KDM5A	2663.75	0.418603	0.15904	2.63207	0.00848672	0.0230386
ENSG00000073670_ADAM11	4.73431	4.22138	1.69002	2.49783	0.0124956	0.0319379
ENSG00000073711_PPP2R3A	1588.86	-0.233024	0.140884	-1.65402	0.0981243	0.180942
ENSG00000073712_FERMT2	2200.78	-0.35686	0.142866	-2.49786	0.0124944	0.0319379
ENSG00000073734_ABCB11	22.6982	0.929459	0.634238	1.46547	0.142792	0.244828
ENSG00000073756_PTGS2	9.47082	-2.48278	1.08954	-2.27873	0.0226829	0.053031
ENSG00000073792_IGF2BP2	1438.36	0.535527	0.134093	3.9937	6.50496e-05	0.000332523
ENSG00000073803_MAP3K13	386.215	-0.206872	0.181308	-1.141	0.253871	0.384529
ENSG00000073849_ST6GAL1	118.697	1.1119	0.283834	3.91744	8.94959e-05	0.000439751
ENSG00000073905_VDAC1P1	17.1644	-0.179749	0.683495	-0.262986	0.792562	0.865802
ENSG00000073910_FRY	487.675	0.268153	0.167233	1.60347	0.10883	0.197126
ENSG00000073921_PICALM	1697.54	-0.445197	0.128056	-3.47659	0.000507833	0.00200432
ENSG00000073969_NSF	1767.12	-0.278331	0.150888	-1.84462	0.065093	0.12852
ENSG00000074047_GLI2	392.572	1.05884	0.200257	5.28741	1.2406e-07	1.42512e-06
ENSG00000074054_CLASP1	2245.57	0.31901	0.115385	2.76474	0.00569689	0.0163509
ENSG00000074071_MRPS34	364.504	1.67441	0.268964	6.22538	4.80387e-10	1.13233e-08
ENSG00000074181_NOTCH3	1135.13	1.0476	0.161382	6.4914	8.50441e-11	2.43731e-09
ENSG00000074201_CLNS1A	5898.73	-0.918834	0.131922	-6.96497	3.28465e-12	1.34395e-10
ENSG00000074219_TEAD2	648.382	1.08261	0.188296	5.74949	8.95109e-09	1.4426e-07
ENSG00000074266_EED	474.399	-0.0507256	0.177788	-0.285315	0.775403	0.853363
ENSG00000074319_TSG101	1036.06	-0.521884	0.163138	-3.19904	0.00137886	0.00478421
ENSG00000074356_NCBP3	1296.99	0.357918	0.156655	2.28475	0.0223275	0.0522943
ENSG00000074370_ATP2A3	9.99072	0.305487	0.868491	0.351744	0.72503	0.819004
ENSG00000074410_CA12	921.215	0.770145	0.178437	4.31607	1.58831e-05	9.72368e-05
ENSG00000074527_NTN4	140.826	0.769748	0.267565	2.87687	0.00401647	0.0120897
ENSG00000074582_BCS1L	330.366	-0.194367	0.192876	-1.00773	0.313585	0.451312
ENSG00000074590_NUAK1	464.651	0.974235	0.189516	5.14064	2.738e-07	2.84243e-06
ENSG00000074603_DPP8	1358.93	-0.383111	0.132332	-2.89507	0.00379072	0.0114828
ENSG00000074621_SLC24A1	77.8829	0.712655	0.407483	1.74892	0.0803046	0.153252
ENSG00000074657_ZNF532	2262.54	0.573098	0.145056	3.95088	7.78628e-05	0.000389454
ENSG00000074695_LMAN1	3507.82	-0.380088	0.156513	-2.42847	0.0151626	0.0376644
ENSG00000074696_HACD3	10002.4	-0.376113	0.145568	-2.58376	0.00977309	0.0259599
ENSG00000074706_IPCEF1	37.1322	-0.531683	0.511338	-1.03979	0.298438	0.434965
ENSG00000074755_ZZEF1	493.839	0.433489	0.176725	2.45291	0.0141706	0.0354802
ENSG00000074800_ENO1	5859.58	0.894067	0.172771	5.17488	2.28055e-07	2.41768e-06
ENSG00000074803_SLC12A1	17.8158	-0.931212	0.755526	-1.23254	0.217749	0.340906
ENSG00000074842_MYDGF	525.232	0.118799	0.174437	0.681043	0.495844	0.630654
ENSG00000074855_ANO8	134.251	0.791517	0.299288	2.64467	0.00817704	0.0223361
ENSG00000074935_TUBE1	1027.96	-0.417176	0.171378	-2.43424	0.0149229	0.0371257
ENSG00000074964_ARHGEF10L	175.752	0.550977	0.287938	1.91352	0.0556811	0.11309
ENSG00000075043_KCNQ2	1028.05	1.13606	0.195663	5.80621	6.39046e-09	1.07698e-07
ENSG00000075089_ACTR6	865.948	-0.92379	0.170326	-5.42367	5.83883e-08	7.38914e-07
ENSG00000075131_TIPIN	313.656	-0.56782	0.24915	-2.27903	0.0226655	0.053003
ENSG00000075142_SRI	2402.26	-0.810722	0.142061	-5.70684	1.15091e-08	1.7884e-07
ENSG00000075151_EIF4G3	2646.2	0.168322	0.120553	1.39625	0.16264	0.272271
ENSG00000075188_NUP37	455.541	-0.749575	0.176209	-4.25389	2.10091e-05	0.000124065
ENSG00000075213_SEMA3A	8105.06	-0.373104	0.14899	-2.50422	0.0122723	0.0314494
ENSG00000075218_GTSE1	242.887	1.00053	0.248841	4.02077	5.80074e-05	0.00030166
ENSG00000075223_SEMA3C	1298.42	-0.422109	0.165883	-2.54462	0.0109398	0.0285634
ENSG00000075234_TTC38	134.523	1.00312	0.280511	3.57603	0.000348849	0.00144615
ENSG00000075239_ACAT1	871.992	-0.665132	0.163385	-4.07094	4.68237e-05	0.000250853
ENSG00000075240_GRAMD4	139.528	1.18383	0.299802	3.94871	7.85719e-05	0.000392297
ENSG00000075275_CELSR1	1011.59	0.587721	0.160166	3.66944	0.000243083	0.0010571
ENSG00000075292_ZNF638	9437.5	-0.00752602	0.146453	-0.0513885	0.959016	0.974241
ENSG00000075303_SLC25A40	352.772	-0.399281	0.195643	-2.04087	0.0412639	0.087853
ENSG00000075336_TIMM21	929.955	-0.419583	0.178656	-2.34855	0.0188465	0.0452932
ENSG00000075340_ADD2	122.038	1.32752	0.386882	3.43132	0.000600657	0.00231589
ENSG00000075391_RASAL2	1250.7	0.227794	0.147405	1.54537	0.122257	0.216426
ENSG00000075399_VPS9D1	54.2948	1.32512	0.445439	2.97487	0.00293112	0.00920904
ENSG00000075407_ZNF37A	744.238	0.365392	0.161763	2.25882	0.0238947	0.0553534
ENSG00000075413_MARK3	1104.66	0.451502	0.146646	3.07887	0.0020779	0.00683079
ENSG00000075415_SLC25A3	5393.65	-0.733312	0.119372	-6.14309	8.09302e-10	1.74919e-08
ENSG00000075420_FNDC3B	2287.3	0.00835374	0.144135	0.0579579	0.953782	0.970692
ENSG00000075426_FOSL2	29.9766	1.41397	0.58081	2.43448	0.0149133	0.0371064
ENSG00000075429_CACNG5	166.316	0.616563	0.267386	2.3059	0.0211165	0.049931
ENSG00000075461_CACNG4	700.939	1.25765	0.184455	6.81817	9.2206e-12	3.38905e-10
ENSG00000075539_FRYL	3060.32	-0.11679	0.144474	-0.808382	0.418871	0.559594
ENSG00000075568_TMEM131	683.637	0.51122	0.15378	3.32435	0.000886247	0.00325619
ENSG00000075618_FSCN1	662.585	1.47359	0.201012	7.33087	2.28661e-13	1.26783e-11
ENSG00000075624_ACTB	19177.3	1.27571	0.118644	10.7524	5.77435e-27	1.12698e-23
ENSG00000075643_MOCOS	3.87307	-0.0777182	1.3649	-0.0569407	0.954592	0.971112
ENSG00000075651_PLD1	83.4247	0.0200563	0.325538	0.0616096	0.950874	0.968844
ENSG00000075702_WDR62	216.915	0.396714	0.272344	1.45667	0.145208	0.248099
ENSG00000075711_DLG1	2663.86	-0.369889	0.12439	-2.97363	0.002943	0.00924342
ENSG00000075785_RAB7A	2548.61	-0.0909405	0.130034	-0.699359	0.484328	0.620373
ENSG00000075790_BCAP29	1075.49	-0.532288	0.206011	-2.58379	0.00977222	0.0259599
ENSG00000075826_SEC31B	70.4854	0.460266	0.360166	1.27793	0.201276	0.320572
ENSG00000075856_SART3	875.113	0.920558	0.159086	5.78656	7.18441e-09	1.19439e-07
ENSG00000075884_ARHGAP15	9.9104	-0.771579	0.899049	-0.858217	0.390773	0.532034
ENSG00000075914_EXOSC7	556.255	-0.707935	0.168425	-4.20328	2.6308e-05	0.000150838
ENSG00000075945_KIFAP3	776.22	-0.309297	0.154789	-1.99818	0.0456975	0.0959112
ENSG00000075975_MKRN2	768.055	-0.201529	0.152059	-1.32533	0.185061	0.300536
ENSG00000076003_MCM6	2938.67	0.187055	0.147825	1.26538	0.205735	0.325999
ENSG00000076043_REXO2	491.234	-0.47276	0.171497	-2.75666	0.0058395	0.0166939
ENSG00000076053_RBM7	1164.82	-0.882125	0.176063	-5.0103	5.43461e-07	5.12154e-06
ENSG00000076067_RBMS2	319.572	0.387776	0.22538	1.72054	0.0853344	0.161305
ENSG00000076108_BAZ2A	627.688	0.878399	0.183962	4.7749	1.79795e-06	1.44943e-05
ENSG00000076201_PTPN23	389.824	0.784672	0.195895	4.00558	6.1865e-05	0.000318244
ENSG00000076242_MLH1	1440.88	-0.27084	0.150204	-1.80315	0.0713654	0.138683
ENSG00000076248_UNG	878.899	0.119279	0.153077	0.779211	0.435855	0.575406
ENSG00000076258_FMO4	9.30645	-1.24774	0.999232	-1.2487	0.211776	0.333433
ENSG00000076321_KLHL20	556.446	-0.514349	0.175168	-2.93633	0.00332124	0.0102402
ENSG00000076344_RGS11	6.28398	1.40306	1.28054	1.09568	0.27322	0.406497
ENSG00000076351_SLC46A1	38.4852	1.02075	0.517371	1.97295	0.0485008	0.100776
ENSG00000076356_PLXNA2	860.704	0.654258	0.167625	3.90312	9.4962e-05	0.000462534
ENSG00000076382_SPAG5	926.881	1.38138	0.1742	7.92989	2.19348e-15	2.04834e-13
ENSG00000076513_ANKRD13A	329.544	0.660562	0.232548	2.84054	0.00450367	0.0133746
ENSG00000076554_TPD52	257.653	-0.312205	0.207283	-1.50618	0.132021	0.230256
ENSG00000076555_ACACB	103.16	0.216888	0.326312	0.664665	0.506265	0.639639
ENSG00000076604_TRAF4	262.016	1.28168	0.260014	4.92927	8.25376e-07	7.35363e-06
ENSG00000076641_PAG1	379.793	0.724044	0.202645	3.57296	0.000352964	0.00146073
ENSG00000076650_GPATCH1	402.559	0.311216	0.186476	1.66893	0.0951315	0.176507
ENSG00000076662_ICAM3	33.3162	-0.781227	0.510724	-1.52965	0.126104	0.221801
ENSG00000076685_NT5C2	1192.29	-0.0216361	0.139583	-0.155004	0.876818	0.922675
ENSG00000076706_MCAM	262.114	0.814297	0.204456	3.98275	6.81219e-05	0.000346414
ENSG00000076716_GPC4	1018.52	0.635867	0.150643	4.22102	2.43205e-05	0.000140724
ENSG00000076770_MBNL3	272.714	0.425777	0.205129	2.07565	0.0379259	0.0819712
ENSG00000076826_CAMSAP3	26.3498	1.66472	0.680295	2.44706	0.0144027	0.0359691
ENSG00000076864_RAP1GAP	18.5577	0.385508	0.70836	0.544227	0.586285	0.709923
ENSG00000076924_XAB2	245.019	1.28653	0.221098	5.81882	5.92633e-09	1.00929e-07
ENSG00000076928_ARHGEF1	100.16	0.771705	0.309107	2.49656	0.0125403	0.0320436
ENSG00000076984_MAP2K7	118.704	0.983718	0.304427	3.23137	0.00123197	0.00433858
ENSG00000077044_DGKD	189.997	0.740293	0.254331	2.91074	0.0036057	0.0109957
ENSG00000077063_CTTNBP2	139.794	1.33046	0.274787	4.84177	1.28688e-06	1.08385e-05
ENSG00000077080_ACTL6B	32.3206	1.58347	0.645028	2.45488	0.0140931	0.0352951
ENSG00000077092_RARB	513.781	-0.753038	0.160385	-4.69519	2.66365e-06	2.04349e-05
ENSG00000077097_TOP2B	5522.14	0.549843	0.117938	4.66215	3.12918e-06	2.35346e-05
ENSG00000077147_TM9SF3	4000.16	-0.378146	0.144101	-2.62418	0.00868576	0.023502
ENSG00000077150_NFKB2	60.7556	1.02565	0.428665	2.39267	0.0167262	0.040932
ENSG00000077152_UBE2T	928.855	-0.481429	0.166343	-2.8942	0.00380124	0.0115111
ENSG00000077157_PPP1R12B	450.469	0.370819	0.190892	1.94256	0.0520692	0.106936
ENSG00000077232_DNAJC10	7130.4	-0.535379	0.142939	-3.74552	0.000180024	0.000812
ENSG00000077235_GTF3C1	1114.35	1.11485	0.155298	7.17881	7.03185e-13	3.42246e-11
ENSG00000077254_USP33	3362.12	-0.615692	0.130824	-4.70627	2.52296e-06	1.95012e-05
ENSG00000077264_PAK3	1364.57	-0.153813	0.150765	-1.02022	0.307625	0.4448
ENSG00000077279_DCX	5625.9	-0.0892986	0.161992	-0.551254	0.58146	0.706094
ENSG00000077312_SNRPA	865.185	0.155862	0.150421	1.03617	0.300122	0.436736
ENSG00000077327_SPAG6	70.5628	-0.799061	0.348717	-2.29143	0.0219386	0.051544
ENSG00000077348_EXOSC5	101	0.471214	0.300011	1.57066	0.116262	0.207792
ENSG00000077380_DYNC1I2	9832.44	-0.71126	0.139463	-5.09998	3.39691e-07	3.39987e-06
ENSG00000077454_LRCH4	167.507	-0.13259	0.27112	-0.489044	0.62481	0.742702
ENSG00000077458_FAM76B	1303.72	-0.659456	0.147011	-4.48575	7.26571e-06	4.89658e-05
ENSG00000077463_SIRT6	59.7828	0.477029	0.391012	1.21998	0.222471	0.34683
ENSG00000077514_POLD3	774.221	0.326807	0.175956	1.85732	0.063265	0.125597
ENSG00000077522_ACTN2	85.466	0.917399	0.338181	2.71275	0.00667284	0.0187333
ENSG00000077549_CAPZB	1310.39	0.456373	0.156086	2.92385	0.00345727	0.0105927
ENSG00000077585_GPR137B	280.565	0.0511989	0.207371	0.246896	0.804989	0.875214
ENSG00000077616_NAALAD2	561.493	-0.416312	0.171241	-2.43114	0.0150513	0.0374163
ENSG00000077684_JADE1	1394.81	0.53367	0.199178	2.67936	0.00737632	0.0204523
ENSG00000077721_UBE2A	719.214	-0.252992	0.1661	-1.52313	0.127727	0.224096
ENSG00000077782_FGFR1	1909.94	0.653321	0.135695	4.81461	1.47485e-06	1.21865e-05
ENSG00000077942_FBLN1	633.822	1.15017	0.190073	6.05117	1.43794e-09	2.90821e-08
ENSG00000077943_ITGA8	118.229	1.70482	0.349771	4.87411	1.093e-06	9.39329e-06
ENSG00000078018_MAP2	9365.41	0.45829	0.154868	2.95922	0.00308415	0.00962633
ENSG00000078043_PIAS2	1006.86	-0.298257	0.160439	-1.85901	0.0630262	0.125237
ENSG00000078053_AMPH	384.164	0.924762	0.174733	5.29244	1.20693e-07	1.39053e-06
ENSG00000078061_ARAF	172.193	0.340446	0.259384	1.31252	0.189345	0.305788
ENSG00000078070_MCCC1	858.545	-0.337916	0.156008	-2.16602	0.0303097	0.0678019
ENSG00000078098_FAP	11.2234	-2.02803	1.03316	-1.96295	0.0496525	0.102841
ENSG00000078114_NEBL	143.227	0.374978	0.283837	1.32111	0.186466	0.302189
ENSG00000078124_ACER3	771.417	-0.349462	0.157512	-2.21864	0.0265111	0.0605307
ENSG00000078140_UBE2K	1288.46	-0.604955	0.156849	-3.85691	0.000114828	0.000547143
ENSG00000078142_PIK3C3	2749.58	-0.582176	0.131444	-4.42908	9.46361e-06	6.20219e-05
ENSG00000078177_N4BP2	2703.76	-0.417719	0.124918	-3.34395	0.000825942	0.0030652
ENSG00000078237_TIGAR	351.764	-0.153309	0.191064	-0.802397	0.422323	0.563126
ENSG00000078246_TULP3	249.02	0.920801	0.257651	3.57383	0.000351801	0.00145653
ENSG00000078269_SYNJ2	76.7393	1.20582	0.404195	2.98326	0.00285196	0.00898494
ENSG00000078295_ADCY2	41.6368	1.04693	0.549308	1.90591	0.0566615	0.114823
ENSG00000078304_PPP2R5C	4012.59	-0.737888	0.119667	-6.16616	6.99683e-10	1.54128e-08
ENSG00000078328_RBFOX1	84.8207	-2.13782	1.42344	-1.50187	0.133132	0.231581
ENSG00000078369_GNB1	3714.14	0.728876	0.15312	4.76017	1.93434e-06	1.54218e-05
ENSG00000078399_HOXA9	1148.02	-0.108156	0.143623	-0.753054	0.451417	0.589532
ENSG00000078401_EDN1	2.64922	0.525525	1.84586	0.284704	0.775871	0.853629
ENSG00000078403_MLLT10	1849.23	-0.438073	0.138014	-3.17412	0.00150293	0.00515059
ENSG00000078487_ZCWPW1	48.3204	-0.260317	0.456727	-0.569962	0.568703	0.695581
ENSG00000078549_ADCYAP1R1	713.778	1.03309	0.165225	6.25266	4.03507e-10	9.7466e-09
ENSG00000078618_NRDC	4871.79	-0.387607	0.120706	-3.21117	0.00132198	0.00460897
ENSG00000078668_VDAC3	1773.25	-0.646148	0.151965	-4.25196	2.11912e-05	0.000124951
ENSG00000078674_PCM1	9877.42	0.466041	0.156731	2.97351	0.00294411	0.00924542
ENSG00000078687_TNRC6C	264.26	0.804954	0.219957	3.65959	0.000252617	0.00109174
ENSG00000078699_CBFA2T2	911.849	0.217629	0.149343	1.45724	0.145051	0.247873
ENSG00000078725_BRINP1	69.8597	1.34167	0.361941	3.70686	0.000209843	0.00092974
ENSG00000078747_ITCH	1376.86	-0.570544	0.146843	-3.88541	0.000102158	0.000493884
ENSG00000078804_TP53INP2	76.747	0.96518	0.391517	2.46523	0.0136925	0.0345045
ENSG00000078808_SDF4	472.18	1.28372	0.194935	6.58534	4.53847e-11	1.39712e-09
ENSG00000078900_TP73	9.49256	1.09469	1.10317	0.992315	0.321044	0.460011
ENSG00000078902_TOLLIP	158.913	0.676826	0.246916	2.74111	0.00612312	0.0174155
ENSG00000078967_UBE2D4	268.299	0.212066	0.205435	1.03228	0.301941	0.438792
ENSG00000079102_RUNX1T1	353.576	0.719162	0.183044	3.9289	8.53357e-05	0.000421538
ENSG00000079134_THOC1	2117.08	-0.383453	0.139672	-2.74538	0.00604403	0.0172106
ENSG00000079150_FKBP7	357.35	-0.483678	0.195446	-2.47474	0.0133332	0.0337426
ENSG00000079156_OSBPL6	326.868	0.471103	0.202402	2.32756	0.0199354	0.0475472
ENSG00000079215_SLC1A3	12995.4	-0.00383622	0.16284	-0.0235582	0.981205	0.987988
ENSG00000079246_XRCC5	14295.4	-0.290837	0.125193	-2.32311	0.020173	0.0480201
ENSG00000079277_MKNK1	140.701	0.0969602	0.259893	0.373078	0.709091	0.807664
ENSG00000079308_TNS1	246.763	0.747402	0.266202	2.80765	0.00499049	0.0145982
ENSG00000079313_REXO1	132.048	1.25619	0.360003	3.48939	0.000484133	0.00192245
ENSG00000079332_SAR1A	2749.39	-0.667441	0.135939	-4.90987	9.11361e-07	8.00857e-06
ENSG00000079335_CDC14A	443.338	-0.192267	0.178171	-1.07911	0.280537	0.414571
ENSG00000079337_RAPGEF3	9.20021	0.289717	1.0169	0.284902	0.775719	0.853567
ENSG00000079387_SENP1	1139.43	-0.510434	0.143979	-3.54519	0.000392335	0.00160383
ENSG00000079432_CIC	388.093	1.18684	0.203693	5.82663	5.65569e-09	9.67415e-08
ENSG00000079435_LIPE	18.7873	1.66657	0.741584	2.24731	0.0246202	0.0567714
ENSG00000079459_FDFT1	17535	-0.911842	0.112495	-8.10559	5.24901e-16	5.9561e-14
ENSG00000079462_PAFAH1B3	841.195	0.579866	0.173879	3.33489	0.000853327	0.00315006
ENSG00000079482_OPHN1	489.266	0.602316	0.180681	3.33358	0.000857367	0.00316139
ENSG00000079616_KIF22	791.303	1.13126	0.179049	6.31815	2.64707e-10	6.7357e-09
ENSG00000079691_CARMIL1	150.498	0.405977	0.29062	1.39693	0.162434	0.272005
ENSG00000079739_PGM1	426.746	0.318918	0.216116	1.47568	0.140029	0.241107
ENSG00000079785_DDX1	3701.58	-0.551487	0.127845	-4.3137	1.60545e-05	9.81014e-05
ENSG00000079805_DNM2	476.012	1.36338	0.203724	6.69227	2.19733e-11	7.33706e-10
ENSG00000079819_EPB41L2	1580.6	0.647046	0.14812	4.3684	1.2516e-05	7.91302e-05
ENSG00000079841_RIMS1	1065.61	-0.477928	0.144024	-3.31839	0.000905364	0.00331893
ENSG00000079931_MOXD1	6991.23	-0.767936	0.116337	-6.60095	4.08543e-11	1.27781e-09
ENSG00000079950_STX7	1728.03	-0.698159	0.163371	-4.27346	1.92462e-05	0.000114836
ENSG00000079974_RABL2B	240.171	0.406724	0.22185	1.83333	0.0667535	0.131233
ENSG00000079999_KEAP1	207.274	1.42722	0.283802	5.02894	4.9321e-07	4.70708e-06
ENSG00000080166_DCT	8.37551	-0.631818	1.11104	-0.568674	0.569578	0.696272
ENSG00000080189_SLC35C2	212.168	0.827082	0.219214	3.77295	0.000161329	0.000736872
ENSG00000080200_CRYBG3	998.272	0.596035	0.195885	3.04277	0.00234408	0.00757566
ENSG00000080224_EPHA6	51.5585	1.88482	0.455231	4.14037	3.46748e-05	0.000192313
ENSG00000080298_RFX3	6419.26	-0.456448	0.132786	-3.43748	0.00058715	0.00227324
ENSG00000080345_RIF1	4187.58	0.153575	0.126077	1.2181	0.223185	0.34772
ENSG00000080371_RAB21	1217.37	-0.012633	0.146006	-0.0865237	0.93105	0.95709
ENSG00000080493_SLC4A4	486.251	0.720855	0.255864	2.81734	0.00484235	0.0142322
ENSG00000080503_SMARCA2	428.284	0.36876	0.196828	1.87351	0.0609978	0.12184
ENSG00000080546_SESN1	468.024	0.142627	0.189618	0.752183	0.451941	0.589972
ENSG00000080561_MID2	182.156	-0.156521	0.235252	-0.665333	0.505837	0.639363
ENSG00000080573_COL5A3	9.33546	1.00405	0.953788	1.0527	0.292479	0.428134
ENSG00000080603_SRCAP	649.651	1.05695	0.179218	5.89757	3.68904e-09	6.61756e-08
ENSG00000080608_PUM3	1306.27	-0.157991	0.145261	-1.08764	0.276755	0.410319
ENSG00000080644_CHRNA3	26.7293	0.113765	0.592803	0.19191	0.847812	0.904491
ENSG00000080709_KCNN2	11.7813	1.63094	0.906562	1.79904	0.0720121	0.139708
ENSG00000080802_CNOT4	746.861	-0.115264	0.153471	-0.751048	0.452624	0.590578
ENSG00000080815_PSEN1	4280.28	-0.425263	0.144166	-2.94982	0.00317959	0.00986677
ENSG00000080819_CPOX	215.443	0.333837	0.239653	1.393	0.16362	0.273428
ENSG00000080822_CLDND1	4093.44	-0.655195	0.160169	-4.09066	4.30147e-05	0.000232296
ENSG00000080823_MOK	840.413	-0.476126	0.142774	-3.33483	0.00085351	0.00315014
ENSG00000080824_HSP90AA1	68353.7	-0.492057	0.12855	-3.82776	0.000129316	0.000608746
ENSG00000080839_RBL1	1134.83	-0.307906	0.142257	-2.16444	0.0304305	0.0680071
ENSG00000080845_DLGAP4	416.731	1.0229	0.20882	4.8985	9.65733e-07	8.41814e-06
ENSG00000080854_IGSF9B	460.05	0.834432	0.191868	4.34898	1.36772e-05	8.53381e-05
ENSG00000080947_CROCCP3	11.0257	1.83394	1.2227	1.49991	0.133638	0.232111
ENSG00000080986_NDC80	1678	-0.38683	0.155783	-2.48314	0.0130231	0.0331126
ENSG00000081014_AP4E1	615.5	-0.430358	0.163553	-2.6313	0.00850589	0.0230837
ENSG00000081019_RSBN1	1192.27	-0.0283062	0.158756	-0.178301	0.858487	0.911098
ENSG00000081026_MAGI3	458.433	0.92288	0.18335	5.03344	4.81746e-07	4.60894e-06
ENSG00000081041_CXCL2	31.1185	-0.0518061	0.558938	-0.0926867	0.926152	0.954212
ENSG00000081059_TCF7	31.8191	1.17588	0.534616	2.19949	0.0278432	0.0630478
ENSG00000081087_OSTM1	602.988	-0.234382	0.170808	-1.37219	0.170003	0.281662
ENSG00000081138_CDH7	1487.02	-0.4532	0.166743	-2.71796	0.00656853	0.018507
ENSG00000081148_IMPG2	149.223	-0.401478	0.268438	-1.49561	0.134756	0.233653
ENSG00000081154_PCNP	2080.43	-0.758972	0.14788	-5.13236	2.86136e-07	2.94853e-06
ENSG00000081177_EXD2	1071.85	0.212463	0.196548	1.08097	0.279709	0.413692
ENSG00000081181_ARG2	142.886	-0.390827	0.253346	-1.54266	0.122913	0.217292
ENSG00000081189_MEF2C	173.126	-0.0295432	0.273481	-0.108026	0.913975	0.946516
ENSG00000081307_UBA5	1404.49	-0.101566	0.148601	-0.683479	0.494305	0.629311
ENSG00000081320_STK17B	681.149	-0.533541	0.194749	-2.73964	0.00615071	0.0174888
ENSG00000081377_CDC14B	439.128	-0.279947	0.172697	-1.62102	0.105013	0.191497
ENSG00000081386_ZNF510	1211.07	-0.137551	0.155517	-0.884474	0.376441	0.517758
ENSG00000081479_LRP2	9117.03	0.0873557	0.13426	0.650648	0.515274	0.64806
ENSG00000081665_ZNF506	370.773	-0.696578	0.194655	-3.57853	0.000345528	0.00143421
ENSG00000081692_JMJD4	98.366	1.09704	0.331772	3.3066	0.000944363	0.00344378
ENSG00000081721_DUSP12	492.126	-0.86159	0.168707	-5.10703	3.27268e-07	3.29922e-06
ENSG00000081760_AACS	218.266	0.517935	0.232191	2.23065	0.0257045	0.0589028
ENSG00000081791_DELE1	418.836	0.711298	0.171135	4.15636	3.23356e-05	0.000180622
ENSG00000081803_CADPS2	385.293	0.478708	0.213504	2.24216	0.0249512	0.0574328
ENSG00000081818_PCDHB4	104.515	0.375094	0.316362	1.18565	0.235761	0.363025
ENSG00000081842_PCDHA6	245.664	0.370048	0.279479	1.32406	0.185482	0.30112
ENSG00000081853_PCDHGA2	43.965	1.00254	0.510231	1.96488	0.0494282	0.102409
ENSG00000081870_HSPB11	326.808	-0.536024	0.193767	-2.76633	0.00566914	0.0162809
ENSG00000081913_PHLPP1	370.766	0.999467	0.180707	5.53087	3.18648e-08	4.34292e-07
ENSG00000081985_IL12RB2	3.76988	1.70208	1.58949	1.07083	0.284244	0.418496
ENSG00000082014_SMARCD3	265.273	1.33033	0.23972	5.54951	2.86475e-08	3.95412e-07
ENSG00000082068_WDR70	1588.91	-0.426804	0.147143	-2.90061	0.00372436	0.011301
ENSG00000082146_STRADB	788.467	-0.858285	0.142195	-6.03597	1.5801e-09	3.16876e-08
ENSG00000082153_BZW1	8354.27	-0.685886	0.145473	-4.71486	2.41871e-06	1.87698e-05
ENSG00000082196_C1QTNF3	237.876	1.22383	0.320166	3.82248	0.000132117	0.000620285
ENSG00000082212_ME2	1482.25	-0.497764	0.136833	-3.63775	0.00027503	0.00117585
ENSG00000082213_C5orf22	892.374	-0.61164	0.1884	-3.2465	0.00116833	0.00414435
ENSG00000082258_CCNT2	2947.95	-0.537657	0.131365	-4.09283	4.26131e-05	0.000230446
ENSG00000082269_FAM135A	2172.65	-0.587742	0.121797	-4.82557	1.39601e-06	1.16187e-05
ENSG00000082293_COL19A1	3.83982	-0.12445	1.33955	-0.092904	0.92598	0.954212
ENSG00000082397_EPB41L3	206.941	1.15051	0.239638	4.80103	1.57854e-06	1.29447e-05
ENSG00000082438_COBLL1	97.404	0.336719	0.354108	0.950893	0.341659	0.481559
ENSG00000082458_DLG3	886.001	-0.126402	0.160681	-0.786662	0.43148	0.571238
ENSG00000082482_KCNK2	130.58	-0.0502292	0.337796	-0.148697	0.881793	0.926162
ENSG00000082497_SERTAD4	29.7	-0.297635	0.522932	-0.569165	0.569244	0.696035
ENSG00000082512_TRAF5	359.387	0.0944605	0.192329	0.491141	0.623327	0.741707
ENSG00000082515_MRPL22	697.012	-0.369502	0.160902	-2.29643	0.0216511	0.0509913
ENSG00000082516_GEMIN5	432.21	0.993201	0.182546	5.44082	5.30344e-08	6.78291e-07
ENSG00000082556_OPRK1	15.7088	0.50724	0.78735	0.644236	0.519422	0.651843
ENSG00000082641_NFE2L1	1454.56	1.10924	0.135707	8.17379	2.98839e-16	3.64528e-14
ENSG00000082684_SEMA5B	797.824	0.732592	0.173763	4.21605	2.48621e-05	0.000143475
ENSG00000082701_GSK3B	2596.15	0.23646	0.119137	1.98477	0.0471698	0.0985245
ENSG00000082781_ITGB5	608.668	1.18898	0.162785	7.30401	2.79324e-13	1.49358e-11
ENSG00000082805_ERC1	1376.07	0.165127	0.126909	1.30114	0.193212	0.310695
ENSG00000082898_XPO1	7587.82	-0.291494	0.122169	-2.386	0.0170329	0.0415434
ENSG00000082996_RNF13	1281.63	-0.675783	0.177867	-3.79938	0.000145058	0.000671833
ENSG00000083067_TRPM3	39.5275	0.964421	0.470078	2.05162	0.0402065	0.0859674
ENSG00000083093_PALB2	657.538	-0.0485442	0.181801	-0.267019	0.789455	0.863762
ENSG00000083097_DOP1A	1839.92	-0.340811	0.149599	-2.27816	0.0227169	0.0530914
ENSG00000083099_LYRM2	560.115	-0.0703842	0.153034	-0.459927	0.645569	0.759049
ENSG00000083123_BCKDHB	479.401	-0.440281	0.169871	-2.59186	0.00954598	0.0254347
ENSG00000083168_KAT6A	2705.49	0.422691	0.125991	3.35493	0.00079384	0.00296014
ENSG00000083223_TUT7	1513.98	0.188628	0.172621	1.09273	0.274512	0.407829
ENSG00000083290_ULK2	389.506	0.783119	0.216346	3.61976	0.00029488	0.00125085
ENSG00000083312_TNPO1	7134.76	-0.609973	0.129217	-4.72053	2.35234e-06	1.83057e-05
ENSG00000083444_PLOD1	296.901	1.20278	0.215662	5.57715	2.44495e-08	3.4379e-07
ENSG00000083457_ITGAE	393.649	-0.633707	0.184801	-3.42914	0.000605504	0.00233273
ENSG00000083520_DIS3	1741.64	-0.276934	0.14008	-1.97697	0.0480448	0.0999989
ENSG00000083535_PIBF1	1091.03	-0.489549	0.153585	-3.18747	0.00143523	0.00494689
ENSG00000083544_TDRD3	1212.01	-0.336738	0.133435	-2.52362	0.0116153	0.0300498
ENSG00000083635_NUFIP1	229.506	-0.0207385	0.232881	-0.0890519	0.929041	0.955942
ENSG00000083642_PDS5B	6459.29	-0.206316	0.137749	-1.49777	0.134193	0.232945
ENSG00000083720_OXCT1	913.538	-0.0950844	0.161202	-0.589845	0.555295	0.683827
ENSG00000083750_RRAGB	500.168	-0.460069	0.174053	-2.64327	0.00821087	0.0224097
ENSG00000083799_CYLD	795.216	-0.224975	0.157056	-1.43245	0.152015	0.25751
ENSG00000083807_SLC27A5	195.089	-0.713601	0.243095	-2.93548	0.00333032	0.0102617
ENSG00000083812_ZNF324	79.3976	0.80464	0.388908	2.06897	0.038549	0.0830328
ENSG00000083814_ZNF671	40.01	-0.207952	0.471255	-0.441272	0.659016	0.769216
ENSG00000083817_ZNF416	407.933	-0.48931	0.173067	-2.82729	0.00469442	0.013861
ENSG00000083828_ZNF586	439.892	-0.409665	0.18057	-2.26874	0.0232844	0.0541523
ENSG00000083838_ZNF446	62.6133	1.10523	0.406252	2.72056	0.00651723	0.0183842
ENSG00000083844_ZNF264	224	0.321573	0.235156	1.36749	0.171473	0.283421
ENSG00000083845_RPS5	13376.6	-0.7996	0.10666	-7.49669	6.54485e-14	4.02952e-12
ENSG00000083857_FAT1	12978.5	0.235849	0.12637	1.86634	0.0619934	0.123462
ENSG00000083896_YTHDC1	3873.53	-0.0842443	0.152903	-0.550964	0.581658	0.706203
ENSG00000083937_CHMP2B	1218.05	-0.741595	0.154353	-4.80455	1.55104e-06	1.27509e-05
ENSG00000084070_SMAP2	192.212	1.33367	0.240798	5.53853	3.05024e-08	4.16888e-07
ENSG00000084072_PPIE	965.995	-0.584666	0.147275	-3.9699	7.19014e-05	0.000362703
ENSG00000084073_ZMPSTE24	1362.38	-0.383198	0.16362	-2.34201	0.0191804	0.0460165
ENSG00000084090_STARD7	2895.83	0.0340129	0.116696	0.291466	0.770695	0.850099
ENSG00000084092_NOA1	109.924	1.57196	0.320914	4.89838	9.66295e-07	8.41928e-06
ENSG00000084093_REST	1181.48	0.59717	0.145201	4.11271	3.91045e-05	0.000213722
ENSG00000084112_SSH1	187.782	0.812449	0.268444	3.02651	0.00247395	0.00794276
ENSG00000084207_GSTP1	4837.78	0.00922323	0.126169	0.0731023	0.941725	0.963546
ENSG00000084234_APLP2	7291.66	0.75322	0.1474	5.11003	3.22101e-07	3.25723e-06
ENSG00000084444_FAM234B	522.039	0.138146	0.207599	0.665445	0.505766	0.639357
ENSG00000084453_SLCO1A2	19.5992	-0.300949	0.700386	-0.42969	0.667421	0.775038
ENSG00000084463_WBP11	773.491	0.723781	0.17501	4.13565	3.53952e-05	0.00019553
ENSG00000084623_EIF3I	3753.89	-0.615552	0.123744	-4.9744	6.54512e-07	6.02552e-06
ENSG00000084628_NKAIN1	174.168	1.21888	0.275046	4.43153	9.35671e-06	6.15279e-05
ENSG00000084636_COL16A1	10.2483	0.64802	0.941813	0.688056	0.491418	0.626781
ENSG00000084652_TXLNA	622.433	1.18896	0.187726	6.33348	2.39697e-10	6.12326e-09
ENSG00000084676_NCOA1	1157.37	0.390584	0.147931	2.64031	0.00828292	0.0225779
ENSG00000084693_AGBL5	568.109	1.00317	0.218	4.6017	4.19063e-06	3.03708e-05
ENSG00000084710_EFR3B	446.054	1.0421	0.191371	5.44546	5.16724e-08	6.63044e-07
ENSG00000084731_KIF3C	380.011	1.50117	0.21566	6.96085	3.38217e-12	1.38096e-10
ENSG00000084733_RAB10	3433.18	-0.381585	0.123772	-3.08297	0.00204949	0.00674875
ENSG00000084754_HADHA	3299.55	-0.0413427	0.196101	-0.210823	0.833026	0.894593
ENSG00000084764_MAPRE3	66.2788	1.29328	0.428396	3.01889	0.00253702	0.00811721
ENSG00000084774_CAD	372.061	1.34301	0.204247	6.57544	4.85105e-11	1.47934e-09
ENSG00000085063_CD59	807.421	-0.462515	0.163486	-2.82908	0.00466821	0.0137961
ENSG00000085117_CD82	11.6192	2.5907	1.01413	2.55461	0.0106307	0.027857
ENSG00000085185_BCORL1	121.903	0.970489	0.283612	3.42189	0.000621881	0.00238929
ENSG00000085224_ATRX	9874.47	0.261361	0.175804	1.48666	0.137104	0.236906
ENSG00000085231_AK6	601.715	-0.709342	0.178151	-3.98169	6.84279e-05	0.000347698
ENSG00000085274_MYNN	780.631	-0.692122	0.181934	-3.80425	0.000142236	0.000660484
ENSG00000085276_MECOM	56.78	-0.647592	0.459664	-1.40884	0.158883	0.26693
ENSG00000085365_SCAMP1	1139.51	-0.420463	0.175804	-2.39166	0.0167722	0.041
ENSG00000085377_PREP	401.467	0.32705	0.182813	1.78899	0.0736162	0.142311
ENSG00000085382_HACE1	1551.24	-0.504669	0.150304	-3.35765	0.000786087	0.00293291
ENSG00000085415_SEH1L	1422.65	-0.570093	0.156253	-3.64853	0.000263741	0.00113404
ENSG00000085433_WDR47	1849.87	-0.773284	0.128811	-6.00324	1.93424e-09	3.76377e-08
ENSG00000085449_WDFY1	2375.6	-0.416091	0.143157	-2.90653	0.00365459	0.0111239
ENSG00000085491_SLC25A24	1367.6	-0.583525	0.124656	-4.68108	2.85362e-06	2.1747e-05
ENSG00000085511_MAP3K4	983.105	0.321313	0.139206	2.30819	0.0209884	0.0496943
ENSG00000085552_IGSF9	181.922	0.79119	0.276636	2.86004	0.00423583	0.0126796
ENSG00000085563_ABCB1	96.5435	-0.0531829	0.333095	-0.159663	0.873147	0.9203
ENSG00000085644_ZNF213	69.1913	0.98263	0.384133	2.55804	0.0105263	0.0276316
ENSG00000085662_AKR1B1	1065.79	-0.222102	0.133684	-1.66139	0.0966345	0.178735
ENSG00000085719_CPNE3	2011.1	-0.665791	0.150293	-4.42995	9.42553e-06	6.18139e-05
ENSG00000085721_RRN3	1349.87	-0.675337	0.170938	-3.95078	7.78979e-05	0.000389496
ENSG00000085733_CTTN	1052.59	0.932556	0.160398	5.81403	6.09863e-09	1.03322e-07
ENSG00000085741_WNT11	3.9345	4.98601	1.83427	2.71826	0.00656272	0.0184933
ENSG00000085760_MTIF2	1061.66	-0.881806	0.138796	-6.35325	2.10808e-10	5.4712e-09
ENSG00000085788_DDHD2	1117.31	-0.348413	0.145612	-2.39275	0.0167226	0.040932
ENSG00000085832_EPS15	1722.35	-0.457095	0.154296	-2.96246	0.00305188	0.0095485
ENSG00000085840_ORC1	175.119	0.780608	0.260082	3.00139	0.00268746	0.00853419
ENSG00000085871_MGST2	211.913	-0.486056	0.249075	-1.95145	0.0510037	0.105159
ENSG00000085872_CHERP	285.38	1.23318	0.218762	5.63709	1.72944e-08	2.53404e-07
ENSG00000085978_ATG16L1	509.661	0.403774	0.211965	1.90491	0.056792	0.115028
ENSG00000085982_USP40	380.208	0.227417	0.182054	1.24917	0.211601	0.333265
ENSG00000085998_POMGNT1	617.717	1.13934	0.18372	6.20152	5.59214e-10	1.27951e-08
ENSG00000085999_RAD54L	107.151	1.20545	0.32769	3.67862	0.000234498	0.0010235
ENSG00000086015_MAST2	213.468	1.01155	0.286439	3.53145	0.000413286	0.00167381
ENSG00000086061_DNAJA1	11109.7	-0.705814	0.126097	-5.5974	2.17586e-08	3.0907e-07
ENSG00000086062_B4GALT1	44.7378	0.961536	0.425423	2.26019	0.0238094	0.0551952
ENSG00000086065_CHMP5	2909.7	-0.862387	0.132929	-6.48758	8.7228e-11	2.4853e-09
ENSG00000086102_NFX1	540.993	0.50253	0.173011	2.9046	0.00367718	0.0111805
ENSG00000086189_DIMT1	441.867	-0.674827	0.192988	-3.49673	0.000470997	0.00187831
ENSG00000086200_IPO11	1350.8	-0.57663	0.153364	-3.75989	0.000169991	0.000770843
ENSG00000086205_FOLH1	414.672	-0.0926774	0.18439	-0.502617	0.615234	0.734854
ENSG00000086232_EIF2AK1	2112.95	-0.126646	0.131165	-0.965549	0.33427	0.47383
ENSG00000086289_EPDR1	186.043	0.375674	0.262656	1.43029	0.152633	0.258359
ENSG00000086300_SNX10	210.167	0.0422455	0.24757	0.17064	0.864506	0.914687
ENSG00000086475_SEPHS1	2325.07	-0.0215601	0.127152	-0.169562	0.865355	0.914708
ENSG00000086504_MRPL28	561.969	0.876948	0.178286	4.91878	8.70854e-07	7.69419e-06
ENSG00000086506_HBQ1	4.32501	-1.33408	1.39395	-0.957046	0.338544	0.478648
ENSG00000086544_ITPKC	100.928	0.722219	0.318021	2.27098	0.0231482	0.0539056
ENSG00000086589_RBM22	804.39	0.222898	0.151884	1.46756	0.142225	0.244112
ENSG00000086598_TMED2	6810.89	-0.65651	0.147834	-4.44085	8.96026e-06	5.91202e-05
ENSG00000086619_ERO1B	147.043	-0.225981	0.254467	-0.888054	0.374511	0.515832
ENSG00000086666_ZFAND6	2035.28	-0.852732	0.142759	-5.97322	2.32614e-09	4.39916e-08
ENSG00000086712_TXLNG	530.284	-0.118343	0.183263	-0.645756	0.518438	0.650948
ENSG00000086717_PPEF1	21.8526	0.742388	0.631591	1.17543	0.239824	0.367745
ENSG00000086730_LAT2	11.2368	0.102849	0.979728	0.104977	0.916394	0.948026
ENSG00000086758_HUWE1	3226.32	0.775882	0.116157	6.67961	2.39582e-11	7.91187e-10
ENSG00000086827_ZW10	883.586	-0.418629	0.146851	-2.85071	0.00436221	0.0130179
ENSG00000086848_ALG9	1032.44	-0.443614	0.168283	-2.63613	0.00838579	0.02282
ENSG00000086991_NOX4	323.3	-1.11093	0.193043	-5.7548	8.67446e-09	1.40497e-07
ENSG00000087008_ACOX3	155.713	0.964389	0.261216	3.69192	0.000222564	0.000980316
ENSG00000087053_MTMR2	1693.92	-0.403374	0.141702	-2.84664	0.00441835	0.0131637
ENSG00000087074_PPP1R15A	295.466	1.23206	0.235429	5.23328	1.6653e-07	1.83495e-06
ENSG00000087076_HSD17B14	69.6131	-0.0135922	0.368512	-0.0368839	0.970578	0.981322
ENSG00000087077_TRIP6	122.989	1.82142	0.309782	5.87968	4.11056e-09	7.28664e-08
ENSG00000087085_ACHE	14.6705	2.84709	0.845141	3.36878	0.000755024	0.00283763
ENSG00000087086_FTL	7815.06	-0.117584	0.124211	-0.946647	0.343819	0.4838
ENSG00000087087_SRRT	743.004	0.789363	0.154439	5.11116	3.20193e-07	3.24297e-06
ENSG00000087088_BAX	320.554	0.28796	0.187255	1.5378	0.124098	0.218851
ENSG00000087095_NLK	628.009	0.418283	0.16654	2.51161	0.0120182	0.0309301
ENSG00000087111_PIGS	302.848	0.953127	0.207056	4.60324	4.1596e-06	3.0202e-05
ENSG00000087152_ATXN7L3	227.749	0.910006	0.247117	3.68248	0.000230973	0.00101029
ENSG00000087157_PGS1	155.846	1.11411	0.28409	3.9217	8.79273e-05	0.000433025
ENSG00000087191_PSMC5	2593.23	-0.178234	0.126689	-1.40686	0.159469	0.267823
ENSG00000087206_UIMC1	1242.52	-0.214425	0.150597	-1.42383	0.154495	0.260837
ENSG00000087245_MMP2	291.425	1.90603	0.215875	8.82934	1.05294e-18	2.50612e-16
ENSG00000087250_MT3	35.5564	-0.182108	0.496477	-0.366801	0.713768	0.811334
ENSG00000087253_LPCAT2	98.3709	0.160794	0.33835	0.475228	0.634624	0.750767
ENSG00000087258_GNAO1	458.866	1.0482	0.213842	4.90176	9.49828e-07	8.30919e-06
ENSG00000087263_OGFOD1	1029.31	-0.293076	0.158005	-1.85485	0.063618	0.126208
ENSG00000087266_SH3BP2	104.858	1.22189	0.37429	3.26455	0.00109637	0.00391757
ENSG00000087269_NOP14	383.538	0.382687	0.183606	2.08429	0.0371342	0.0806173
ENSG00000087274_ADD1	1471.13	1.13047	0.139107	8.1266	4.41511e-16	5.12915e-14
ENSG00000087299_L2HGDH	174.08	-0.480563	0.245706	-1.95584	0.0504838	0.104275
ENSG00000087301_TXNDC16	1363.68	-0.879497	0.16453	-5.34551	9.01624e-08	1.0809e-06
ENSG00000087302_RTRAF	4801.01	-0.768439	0.127184	-6.04196	1.52254e-09	3.06661e-08
ENSG00000087303_NID2	10.6535	1.38609	0.868603	1.59577	0.11054	0.199594
ENSG00000087338_GMCL1	328.719	-0.209601	0.200847	-1.04358	0.296678	0.432917
ENSG00000087365_SF3B2	1766.19	1.47989	0.150409	9.83908	7.64064e-23	8.28458e-20
ENSG00000087448_KLHL42	492.345	0.857448	0.183254	4.67902	2.88251e-06	2.18817e-05
ENSG00000087460_GNAS	4325.93	0.748018	0.134604	5.55718	2.74173e-08	3.80316e-07
ENSG00000087470_DNM1L	2150.25	-0.180616	0.136419	-1.32398	0.18551	0.30114
ENSG00000087494_PTHLH	6.45353	0.991116	1.40674	0.704546	0.481093	0.617404
ENSG00000087495_PHACTR3	106.636	1.12764	0.303978	3.70961	0.000207579	0.000922434
ENSG00000087502_ERGIC2	1782.96	-0.51638	0.161432	-3.19875	0.00138027	0.0047874
ENSG00000087510_TFAP2C	0.906325	-1.85647	3.34963	-0.554232	0.57942	0.704538
ENSG00000087586_AURKA	1032.56	-0.240008	0.136282	-1.76111	0.07822	0.149977
ENSG00000087842_PIR	381.75	-0.560588	0.197693	-2.83565	0.00457321	0.0135502
ENSG00000087884_AAMDC	311.175	-0.610974	0.233536	-2.61618	0.00889196	0.0239603
ENSG00000087903_RFX2	179.714	0.211474	0.284008	0.744604	0.456511	0.594339
ENSG00000087995_METTL2A	386.105	0.0761653	0.184565	0.412675	0.679845	0.784702
ENSG00000088035_ALG6	163.152	-0.303367	0.288369	-1.05201	0.292795	0.4285
ENSG00000088038_CNOT3	368.815	1.0641	0.236645	4.4966	6.90501e-06	4.68585e-05
ENSG00000088179_PTPN4	1093.68	-0.430787	0.1392	-3.09473	0.00196991	0.00651089
ENSG00000088205_DDX18	2491.28	-0.494575	0.147433	-3.35457	0.000794893	0.00296237
ENSG00000088247_KHSRP	1100.55	1.17284	0.202683	5.78655	7.18458e-09	1.19439e-07
ENSG00000088256_GNA11	150.254	1.71364	0.290321	5.90259	3.5783e-09	6.4545e-08
ENSG00000088280_ASAP3	451.442	0.925059	0.175648	5.26656	1.39007e-07	1.57094e-06
ENSG00000088298_EDEM2	172.892	0.475364	0.274781	1.72997	0.0836348	0.158568
ENSG00000088305_DNMT3B	452.995	0.692825	0.185489	3.73512	0.000187629	0.000842215
ENSG00000088325_TPX2	3493.77	0.962924	0.200753	4.79655	1.6142e-06	1.31928e-05
ENSG00000088356_PDRG1	346.752	-0.503365	0.206108	-2.44223	0.0145967	0.0363836
ENSG00000088367_EPB41L1	121.114	1.08952	0.276392	3.94193	8.08284e-05	0.000401754
ENSG00000088387_DOCK9	56.5911	0.9947	0.409203	2.43083	0.0150645	0.0374444
ENSG00000088448_ANKRD10	1034.75	-0.360062	0.146416	-2.45917	0.0139259	0.0349662
ENSG00000088451_TGDS	200.316	-0.763712	0.230593	-3.31194	0.000926509	0.00338247
ENSG00000088538_DOCK3	35.6305	1.2766	0.509885	2.5037	0.0122903	0.0314791
ENSG00000088543_C3orf18	18.9015	1.44993	0.704509	2.05808	0.0395828	0.0848755
ENSG00000088682_COQ9	638.182	0.340554	0.164352	2.0721	0.038256	0.0825287
ENSG00000088727_KIF9	257.107	-0.633949	0.231267	-2.74119	0.00612164	0.0174138
ENSG00000088756_ARHGAP28	132.649	0.420945	0.301308	1.39706	0.162396	0.271964
ENSG00000088766_CRLS1	395.756	-0.823736	0.250421	-3.28941	0.00100398	0.00362902
ENSG00000088808_PPP1R13B	20.9406	0.148942	0.641092	0.232325	0.816285	0.88329
ENSG00000088812_ATRN	1124.1	0.632023	0.138165	4.5744	4.77589e-06	3.40876e-05
ENSG00000088826_SMOX	115.294	0.949386	0.317379	2.99133	0.00277762	0.00877296
ENSG00000088832_FKBP1A	1495.24	-0.572193	0.126977	-4.50629	6.59718e-06	4.50515e-05
ENSG00000088833_NSFL1C	870.252	0.699612	0.203047	3.44556	0.000569882	0.00221827
ENSG00000088836_SLC4A11	12.9277	2.83484	0.92815	3.05429	0.00225597	0.00732609
ENSG00000088854_DNAAF9	437.301	0.234212	0.17087	1.3707	0.170469	0.282241
ENSG00000088876_ZNF343	264.631	0.634402	0.207507	3.05725	0.00223376	0.00726847
ENSG00000088881_EBF4	39.7377	1.29084	0.482481	2.67542	0.00746362	0.0206562
ENSG00000088882_CPXM1	437.872	0.818007	0.197963	4.13212	3.59428e-05	0.000198051
ENSG00000088888_MAVS	242.822	0.919085	0.216751	4.24029	2.23235e-05	0.000130523
ENSG00000088899_LZTS3	59.0098	0.866604	0.390917	2.21685	0.0266334	0.0607535
ENSG00000088930_XRN2	4174.16	-0.537684	0.13613	-3.94979	7.82206e-05	0.000390943
ENSG00000088970_KIZ	386.769	-0.483446	0.19061	-2.53631	0.0112028	0.0291332
ENSG00000088986_DYNLL1	8154.03	-0.689799	0.115352	-5.97994	2.23214e-09	4.24606e-08
ENSG00000088992_TESC	8.75523	-1.56978	1.08607	-1.44538	0.148352	0.252211
ENSG00000089006_SNX5	2733.13	-0.457014	0.133747	-3.41701	0.000633128	0.00242956
ENSG00000089009_RPL6	32818.1	-0.909932	0.113319	-8.0298	9.76342e-16	1.03561e-13
ENSG00000089022_MAPKAPK5	577.978	0.520061	0.195326	2.66253	0.00775556	0.0213494
ENSG00000089048_ESF1	2144.81	-0.625595	0.144469	-4.33032	1.48894e-05	9.20776e-05
ENSG00000089050_RBBP9	129.796	1.24164	0.301828	4.11375	3.89291e-05	0.000212942
ENSG00000089053_ANAPC5	1650.32	-0.0743186	0.153389	-0.48451	0.628024	0.745342
ENSG00000089057_SLC23A2	280.575	1.43047	0.207096	6.90728	4.9403e-12	1.9284e-10
ENSG00000089060_SLC8B1	30.4834	0.831996	0.587214	1.41685	0.156526	0.263651
ENSG00000089063_TMEM230	1364.3	-0.539925	0.141397	-3.81851	0.00013426	0.000628381
ENSG00000089091_DZANK1	176.45	-0.0564363	0.304606	-0.185276	0.853012	0.908053
ENSG00000089094_KDM2B	264.551	0.49101	0.220071	2.23115	0.0256715	0.0588458
ENSG00000089101_CFAP61	58.553	-0.722182	0.38044	-1.89828	0.0576588	0.116445
ENSG00000089116_LHX5	16.4294	0.488635	0.782014	0.624841	0.532075	0.662755
ENSG00000089123_TASP1	307	-0.566056	0.209349	-2.70388	0.00685341	0.0191795
ENSG00000089154_GCN1	865.118	0.963987	0.154115	6.25497	3.97603e-10	9.62781e-09
ENSG00000089157_RPLP0	70469.5	-0.991392	0.109277	-9.07228	1.16549e-19	3.729e-17
ENSG00000089159_PXN	97.8421	1.43425	0.329458	4.35336	1.34065e-05	8.39983e-05
ENSG00000089163_SIRT4	29.0157	-0.87534	0.575322	-1.52148	0.12814	0.22472
ENSG00000089177_KIF16B	458.755	0.180268	0.173639	1.03818	0.299188	0.435751
ENSG00000089195_TRMT6	502.795	-0.123298	0.175769	-0.701476	0.483006	0.619005
ENSG00000089199_CHGB	94.6321	1.98924	0.342091	5.81493	6.06591e-09	1.02857e-07
ENSG00000089220_PEBP1	2570.7	-0.311066	0.122603	-2.53718	0.0111751	0.0290681
ENSG00000089234_BRAP	702.622	-0.0149807	0.177883	-0.0842165	0.932884	0.958218
ENSG00000089248_ERP29	3537.47	-0.211085	0.126272	-1.67167	0.0945902	0.17577
ENSG00000089280_FUS	3301.99	0.460896	0.150826	3.05581	0.00224451	0.00729846
ENSG00000089289_IGBP1	2749.86	-0.960676	0.132405	-7.2556	3.99891e-13	2.04311e-11
ENSG00000089327_FXYD5	346.107	0.839952	0.197137	4.26074	2.03748e-05	0.000120648
ENSG00000089335_ZNF302	1873.85	-0.54933	0.130891	-4.19684	2.70669e-05	0.000154735
ENSG00000089351_GRAMD1A	181.667	0.807793	0.29377	2.74975	0.00596404	0.0170101
ENSG00000089472_HEPH	175.513	0.352222	0.245802	1.43295	0.151872	0.257322
ENSG00000089486_CDIP1	99.8687	1.20738	0.331557	3.64153	0.000271026	0.00116102
ENSG00000089505_CMTM1	20.2314	1.57325	0.728383	2.15992	0.030779	0.0686373
ENSG00000089597_GANAB	2058.7	0.955646	0.12582	7.59532	3.07026e-14	2.06629e-12
ENSG00000089639_GMIP	132.954	0.90559	0.308398	2.93644	0.00332007	0.0102399
ENSG00000089682_RBM41	789.463	-0.0862628	0.143464	-0.601287	0.547649	0.677257
ENSG00000089685_BIRC5	3767.11	-0.447732	0.119411	-3.74949	0.000177192	0.000800525
ENSG00000089692_LAG3	9.32563	0.111282	0.895273	0.1243	0.901078	0.938338
ENSG00000089693_MLF2	798.223	0.869273	0.197016	4.41219	1.02332e-05	6.6596e-05
ENSG00000089723_OTUB2	99.2826	0.789976	0.318441	2.48076	0.0131103	0.0332953
ENSG00000089737_DDX24	1659.04	1.24425	0.158173	7.86637	3.6508e-15	3.15278e-13
ENSG00000089775_ZBTB25	161.603	0.452246	0.246921	1.83154	0.0670193	0.131657
ENSG00000089818_NECAP1	960.545	-0.390244	0.16234	-2.40386	0.016223	0.0398722
ENSG00000089876_DHX32	793.859	-0.27002	0.167167	-1.61527	0.106252	0.193372
ENSG00000089902_RCOR1	293.566	0.349278	0.214525	1.62814	0.103494	0.189182
ENSG00000089916_GPATCH2L	2384.49	-0.0223244	0.125903	-0.177315	0.859261	0.911523
ENSG00000090006_LTBP4	268.731	1.18637	0.256759	4.62056	3.82713e-06	2.81122e-05
ENSG00000090013_BLVRB	48.9534	0.312572	0.437908	0.713784	0.475361	0.612448
ENSG00000090020_SLC9A1	97.1221	1.45635	0.363472	4.00677	6.15555e-05	0.00031707
ENSG00000090054_SPTLC1	2256.23	-0.485868	0.159456	-3.04704	0.00231108	0.00747769
ENSG00000090060_PAPOLA	6078.49	-0.659212	0.115679	-5.69863	1.20771e-08	1.85743e-07
ENSG00000090061_CCNK	340.436	0.442466	0.228177	1.93913	0.0524849	0.1076
ENSG00000090097_PCBP4	417.776	1.00124	0.216388	4.62707	3.70867e-06	2.72934e-05
ENSG00000090238_YPEL3	110.789	1.00644	0.287432	3.50151	0.000462638	0.00184875
ENSG00000090263_MRPS33	713.526	-0.789795	0.158601	-4.97976	6.3664e-07	5.88319e-06
ENSG00000090266_NDUFB2	1749.06	-0.724481	0.140674	-5.15009	2.60365e-07	2.72177e-06
ENSG00000090273_NUDC	1122	1.23396	0.152383	8.09776	5.59794e-16	6.27902e-14
ENSG00000090316_MAEA	296.724	1.07113	0.208759	5.13092	2.88336e-07	2.96759e-06
ENSG00000090372_STRN4	418.854	1.53422	0.247137	6.208	5.36643e-10	1.23413e-08
ENSG00000090376_IRAK3	16.968	0.531955	0.67432	0.788877	0.430184	0.570102
ENSG00000090432_MUL1	242.699	0.805273	0.235331	3.42188	0.0006219	0.00238929
ENSG00000090447_TFAP4	184.082	0.893617	0.233493	3.82716	0.00012963	0.000609932
ENSG00000090470_PDCD7	173.42	0.918189	0.282142	3.25436	0.0011365	0.00404468
ENSG00000090487_SPG21	951.486	-0.625438	0.163442	-3.82667	0.000129891	0.00061101
ENSG00000090520_DNAJB11	2697.46	-0.246448	0.153284	-1.60779	0.107882	0.195683
ENSG00000090530_P3H2	22.2379	0.81475	0.630669	1.29188	0.196398	0.314368
ENSG00000090554_FLT3LG	7.36868	-0.673276	1.21392	-0.554628	0.579149	0.704464
ENSG00000090565_RAB11FIP3	337.767	0.91283	0.304686	2.99597	0.0027357	0.00866201
ENSG00000090581_GNPTG	169.053	0.943209	0.26223	3.59687	0.000322067	0.00134743
ENSG00000090612_ZNF268	1802.61	-0.567239	0.151031	-3.75577	0.000172808	0.000782164
ENSG00000090615_GOLGA3	455.677	0.96577	0.176232	5.48012	4.25034e-08	5.58989e-07
ENSG00000090621_PABPC4	1154.32	0.54947	0.153295	3.5844	0.000337859	0.00140747
ENSG00000090661_CERS4	121.362	1.24357	0.278659	4.46268	8.09404e-06	5.39336e-05
ENSG00000090674_MCOLN1	50.1941	1.27154	0.41802	3.04181	0.00235161	0.00759444
ENSG00000090686_USP48	1839.43	0.0971414	0.146616	0.662555	0.507616	0.640907
ENSG00000090776_EFNB1	255.159	1.20152	0.242809	4.94843	7.48164e-07	6.76328e-06
ENSG00000090857_PDPR	841.761	0.929477	0.143569	6.47407	9.54e-11	2.69064e-09
ENSG00000090861_AARS1	874.781	1.10507	0.143847	7.68225	1.56316e-14	1.12994e-12
ENSG00000090863_GLG1	2591.65	0.674728	0.123326	5.4711	4.47259e-08	5.8409e-07
ENSG00000090889_KIF4A	1162.48	1.04691	0.190632	5.4918	3.97849e-08	5.27501e-07
ENSG00000090905_TNRC6A	1371.5	0.620728	0.159009	3.90372	9.47242e-05	0.000461606
ENSG00000090924_PLEKHG2	286.263	1.3909	0.228404	6.08963	1.13173e-09	2.34231e-08
ENSG00000090932_DLL3	167.898	0.756703	0.277568	2.72619	0.00640699	0.0181199
ENSG00000090971_NAT14	141.335	0.795861	0.302762	2.62867	0.00857187	0.0232422
ENSG00000090975_PITPNM2	44.112	1.08565	0.485435	2.23644	0.0253228	0.0581716
ENSG00000090989_EXOC1	2077.9	-0.410907	0.132016	-3.11255	0.00185477	0.00617633
ENSG00000091009_RBM27	969.616	0.0718293	0.144732	0.49629	0.61969	0.73882
ENSG00000091039_OSBPL8	4269.23	-0.38419	0.139565	-2.75277	0.00590928	0.0168786
ENSG00000091073_DTX2	34.9665	1.21643	0.574466	2.11749	0.0342181	0.0751812
ENSG00000091127_PUS7	587.635	-0.203789	0.157674	-1.29247	0.196194	0.314171
ENSG00000091128_LAMB4	8.15027	-1.14241	1.05556	-1.08228	0.279127	0.413019
ENSG00000091129_NRCAM	3790.11	0.0438006	0.144369	0.303393	0.761591	0.844037
ENSG00000091136_LAMB1	498.438	0.773417	0.177273	4.36287	1.28368e-05	8.08699e-05
ENSG00000091140_DLD	2121.54	-0.540701	0.146739	-3.68479	0.000228891	0.00100322
ENSG00000091157_WDR7	1037.73	0.231047	0.132266	1.74684	0.0806643	0.153843
ENSG00000091164_TXNL1	2470.53	-0.682524	0.136622	-4.99572	5.86169e-07	5.47119e-06
ENSG00000091262_ABCC6	28.0188	0.466323	0.546467	0.853341	0.39347	0.5347
ENSG00000091317_CMTM6	2109.71	-0.655677	0.161618	-4.05696	4.97164e-05	0.000264247
ENSG00000091409_ITGA6	1796.79	0.566286	0.142969	3.9609	7.46683e-05	0.000375013
ENSG00000091428_RAPGEF4	199.592	-0.39118	0.245069	-1.5962	0.110444	0.199476
ENSG00000091436_MAP3K20	644.053	0.235447	0.184131	1.27869	0.201007	0.320248
ENSG00000091483_FH	1110.62	-0.516946	0.136827	-3.7781	0.000158027	0.000723146
ENSG00000091490_SEL1L3	305.94	0.743245	0.20993	3.54044	0.000399453	0.00162724
ENSG00000091513_TF	22.1583	0.691216	0.682191	1.01323	0.310951	0.448584
ENSG00000091527_CDV3	1098.66	0.601274	0.14922	4.02946	5.59048e-05	0.000292567
ENSG00000091536_MYO15A	6.83801	-0.347503	1.08852	-0.319244	0.749541	0.835597
ENSG00000091542_ALKBH5	301.565	1.05136	0.253449	4.14821	3.35091e-05	0.000186377
ENSG00000091592_NLRP1	66.4647	0.548038	0.353335	1.55105	0.120891	0.214396
ENSG00000091622_PITPNM3	21.3709	1.13279	0.613335	1.84694	0.0647565	0.127998
ENSG00000091640_SPAG7	775.247	0.52773	0.180256	2.92767	0.00341514	0.0104817
ENSG00000091651_ORC6	1024.96	-0.178224	0.150434	-1.18473	0.236122	0.363439
ENSG00000091656_ZFHX4	2975.18	0.744189	0.145341	5.12031	3.0504e-07	3.10886e-06
ENSG00000091664_SLC17A6	548.404	-0.201194	0.169892	-1.18425	0.236316	0.363622
ENSG00000091732_ZC3HC1	430.271	-0.247686	0.199955	-1.23871	0.215452	0.338103
ENSG00000091844_RGS17	320.8	-0.338699	0.187111	-1.81015	0.0702723	0.13689
ENSG00000091879_ANGPT2	93.9641	-0.161752	0.319364	-0.506481	0.612519	0.732598
ENSG00000091947_TMEM101	518.99	-0.550488	0.197966	-2.78072	0.00542378	0.0156525
ENSG00000091972_CD200	1194.94	-0.609972	0.158347	-3.85211	0.000117102	0.000557027
ENSG00000091986_CCDC80	1380.59	1.26204	0.158234	7.97575	1.51454e-15	1.50813e-13
ENSG00000092010_PSME1	2608.7	-0.413167	0.123173	-3.35437	0.000795459	0.00296391
ENSG00000092020_PPP2R3C	1624.52	-0.666818	0.123734	-5.38914	7.07967e-08	8.73965e-07
ENSG00000092036_HAUS4	589.44	-0.56255	0.170519	-3.29905	0.000970123	0.00352259
ENSG00000092051_JPH4	33.4426	1.84022	0.567743	3.24129	0.00118988	0.00420935
ENSG00000092068_SLC7A8	8.01653	-0.0379607	0.949433	-0.0399825	0.968107	0.979597
ENSG00000092094_OSGEP	328.662	-0.313102	0.190632	-1.64244	0.100498	0.184727
ENSG00000092096_SLC22A17	266.628	1.11862	0.234986	4.76036	1.93243e-06	1.54192e-05
ENSG00000092098_RNF31	122.302	1.37954	0.317101	4.35046	1.3585e-05	8.49783e-05
ENSG00000092108_SCFD1	2619.27	-0.510333	0.127727	-3.99549	6.45596e-05	0.000330451
ENSG00000092140_G2E3	1835.71	-0.716631	0.14761	-4.8549	1.20445e-06	1.02294e-05
ENSG00000092148_HECTD1	6174.72	0.106638	0.123392	0.864222	0.387466	0.528897
ENSG00000092199_HNRNPC	25226.1	-0.821965	0.110895	-7.41208	1.24337e-13	7.26552e-12
ENSG00000092201_SUPT16H	8321.36	0.244182	0.187562	1.30188	0.192959	0.310391
ENSG00000092203_TOX4	744.219	0.413633	0.180842	2.28726	0.0221807	0.0520314
ENSG00000092208_GEMIN2	342.142	-0.441333	0.228227	-1.93374	0.0531449	0.108724
ENSG00000092330_TINF2	569.307	-0.0299001	0.193956	-0.154159	0.877484	0.923177
ENSG00000092377_TBL1Y	1.54105	1.22659	2.35018	0.521914	0.60173	0.723686
ENSG00000092421_SEMA6A	2999.93	0.877753	0.112425	7.80746	5.83528e-15	4.84627e-13
ENSG00000092439_TRPM7	1883.44	-0.334882	0.136327	-2.45645	0.0140317	0.0351837
ENSG00000092445_TYRO3	344.414	0.619192	0.221767	2.79208	0.00523696	0.0151985
ENSG00000092470_WDR76	702.712	0.153835	0.163013	0.943698	0.345324	0.485288
ENSG00000092529_CAPN3	17.1694	-0.68901	0.826956	-0.833188	0.404739	0.546323
ENSG00000092531_SNAP23	851.118	-0.555431	0.185487	-2.99444	0.00274946	0.00869945
ENSG00000092621_PHGDH	1138.9	1.429	0.183715	7.77837	7.34657e-15	5.99929e-13
ENSG00000092758_COL9A3	39.2404	1.16584	0.494575	2.35725	0.0184111	0.0443927
ENSG00000092820_EZR	1275.91	1.59355	0.197996	8.04836	8.39103e-16	8.99823e-14
ENSG00000092841_MYL6	23229.9	-0.551275	0.115783	-4.76126	1.92384e-06	1.53632e-05
ENSG00000092847_AGO1	2301.6	0.986706	0.129986	7.59086	3.17786e-14	2.10707e-12
ENSG00000092850_TEKT2	110.408	0.815201	0.295656	2.75726	0.00582872	0.016668
ENSG00000092853_CLSPN	1259.27	1.17834	0.170193	6.92354	4.40491e-12	1.74496e-10
ENSG00000092871_RFFL	149.789	0.731713	0.255515	2.86368	0.00418747	0.0125444
ENSG00000092931_MFSD11	192.559	-0.386022	0.240786	-1.60317	0.108896	0.19721
ENSG00000092964_DPYSL2	5000.14	0.905746	0.128926	7.02533	2.13567e-12	9.2421e-11
ENSG00000092969_TGFB2	1175.31	-0.0125157	0.154673	-0.0809171	0.935508	0.960004
ENSG00000092978_GPATCH2	1932.98	-0.617187	0.167148	-3.69246	0.000222095	0.000978471
ENSG00000093000_NUP50	2662.49	-0.101362	0.114862	-0.882467	0.377524	0.518664
ENSG00000093009_CDC45	383.34	0.571729	0.188122	3.03913	0.00237259	0.00765387
ENSG00000093010_COMT	505.975	0.601641	0.163909	3.67058	0.000242001	0.0010531
ENSG00000093072_ADA2	167.988	0.203523	0.251929	0.807861	0.419171	0.559918
ENSG00000093100	11.0796	1.13945	0.978663	1.16429	0.244306	0.373414
ENSG00000093144_ECHDC1	1711.99	-0.554995	0.137692	-4.03068	5.56152e-05	0.000291498
ENSG00000093167_LRRFIP2	714.467	0.249997	0.157327	1.58903	0.112053	0.201729
ENSG00000093183_SEC22C	1124.77	-0.0280933	0.152251	-0.184519	0.853606	0.908351
ENSG00000093217_XYLB	73.9703	0.988973	0.340229	2.90679	0.00365163	0.0111167
ENSG00000094631_HDAC6	732.59	0.467399	0.166107	2.81384	0.00489539	0.0143566
ENSG00000094804_CDC6	814.681	0.47338	0.185288	2.55484	0.0106237	0.0278424
ENSG00000094841_UPRT	245.807	-0.641388	0.241471	-2.65616	0.00790354	0.0217011
ENSG00000094880_CDC23	1151.05	-0.598701	0.164117	-3.648	0.000264285	0.00113588
ENSG00000094914_AAAS	556.353	0.408537	0.155944	2.61977	0.00879882	0.0237339
ENSG00000094916_CBX5	10229	0.474349	0.149247	3.17828	0.00148151	0.00508791
ENSG00000094975_SUCO	3462.98	-0.287178	0.147589	-1.9458	0.0516792	0.106305
ENSG00000095002_MSH2	2060.32	-0.246754	0.135889	-1.81585	0.0693929	0.135448
ENSG00000095015_MAP3K1	343.224	0.486344	0.183177	2.65506	0.00792952	0.0217574
ENSG00000095059_DHPS	937.421	-0.370609	0.154704	-2.3956	0.0165931	0.040664
ENSG00000095066_HOOK2	122.044	1.26561	0.338758	3.73603	0.000186949	0.0008396
ENSG00000095139_ARCN1	2665.64	0.0313656	0.137944	0.227379	0.820129	0.885901
ENSG00000095203_EPB41L4B	30.7725	0.146759	0.538101	0.272735	0.785057	0.860542
ENSG00000095209_TMEM38B	815.855	-0.456746	0.190126	-2.40233	0.0162911	0.0400064
ENSG00000095261_PSMD5	463.876	-0.551689	0.18776	-2.93827	0.00330051	0.0101892
ENSG00000095319_NUP188	639.549	0.631769	0.167903	3.7627	0.000168089	0.000763285
ENSG00000095321_CRAT	165.766	0.912802	0.259418	3.51866	0.000433731	0.00174791
ENSG00000095370_SH2D3C	14.4198	1.63036	0.815404	1.99945	0.0455599	0.0956737
ENSG00000095380_NANS	568.361	-0.103825	0.158241	-0.656119	0.511747	0.644914
ENSG00000095383_TBC1D2	6.65317	0.199089	1.08577	0.183362	0.854514	0.908759
ENSG00000095397_WHRN	93.1428	1.49927	0.343376	4.36626	1.26393e-05	7.97802e-05
ENSG00000095485_CWF19L1	76.2296	0.079096	0.367683	0.21512	0.829674	0.892555
ENSG00000095539_SEMA4G	35.4802	0.0178471	0.52237	0.0341657	0.972745	0.982878
ENSG00000095564_BTAF1	2749.02	0.00199834	0.133735	0.0149425	0.988078	0.992451
ENSG00000095574_IKZF5	540.417	-0.681184	0.175588	-3.87945	0.000104692	0.000503901
ENSG00000095587_TLL2	12.4672	2.27092	1.01569	2.23584	0.0253625	0.058249
ENSG00000095596_CYP26A1	53.7793	0.578453	0.470034	1.23066	0.21845	0.341789
ENSG00000095637_SORBS1	306.98	0.429587	0.230558	1.86325	0.0624273	0.124174
ENSG00000095713_CRTAC1	15.8317	1.78634	0.782236	2.28363	0.022393	0.0524348
ENSG00000095739_BAMBI	129.642	-0.112783	0.276687	-0.407619	0.683553	0.787818
ENSG00000095777_MYO3A	136.333	0.0193525	0.254055	0.0761743	0.93928	0.961971
ENSG00000095787_WAC	2824.89	0.259437	0.153219	1.69325	0.0904085	0.169014
ENSG00000095794_CREM	395.213	-1.03238	0.178396	-5.78701	7.16498e-09	1.19317e-07
ENSG00000095906_NUBP2	142.219	1.97234	0.32275	6.11105	9.89786e-10	2.08102e-08
ENSG00000095951_HIVEP1	406.228	0.885492	0.237645	3.72611	0.000194461	0.00087068
ENSG00000096060_FKBP5	492.329	0.664573	0.223078	2.97911	0.00289089	0.00909144
ENSG00000096063_SRPK1	3349.87	-0.324686	0.12388	-2.62096	0.00876813	0.0236658
ENSG00000096070_BRPF3	270.674	1.38242	0.215281	6.42148	1.34959e-10	3.68908e-09
ENSG00000096080_MRPS18A	432.168	0.374418	0.170423	2.197	0.0280207	0.0633769
ENSG00000096092_TMEM14A	591.489	-0.807208	0.178315	-4.52688	5.9861e-06	4.14587e-05
ENSG00000096093_EFHC1	953.035	-0.127565	0.136269	-0.936124	0.349209	0.489199
ENSG00000096384_HSP90AB1	31082.3	-0.295972	0.134293	-2.20393	0.0275293	0.0624609
ENSG00000096401_CDC5L	3737.34	0.00295726	0.144809	0.0204219	0.983707	0.98964
ENSG00000096433_ITPR3	14.5678	1.39742	0.874915	1.59721	0.110219	0.19918
ENSG00000096654_ZNF184	1284.46	-0.538683	0.149504	-3.60313	0.000314406	0.00132247
ENSG00000096696_DSP	14.3626	0.591226	0.778082	0.75985	0.447344	0.585923
ENSG00000096717_SIRT1	817.102	-0.332518	0.150224	-2.21349	0.0268642	0.0612008
ENSG00000096746_HNRNPH3	11587.1	-0.327122	0.125654	-2.60336	0.00923163	0.024705
ENSG00000096872_IFT74	1177.51	-0.769375	0.135683	-5.67041	1.42458e-08	2.14699e-07
ENSG00000096968_JAK2	561.066	0.0279084	0.16843	0.165697	0.868395	0.916973
ENSG00000097007_ABL1	462.965	0.960052	0.201111	4.77374	1.80833e-06	1.45719e-05
ENSG00000097021_ACOT7	267.139	1.79771	0.254266	7.0702	1.54713e-12	6.90967e-11
ENSG00000097033_SH3GLB1	1713.12	-0.429303	0.135135	-3.17684	0.00148888	0.00510829
ENSG00000097046_CDC7	1130.56	-0.223971	0.156071	-1.43506	0.15127	0.256413
ENSG00000097096_SYDE2	60.4695	-0.0683428	0.409844	-0.166753	0.867564	0.916347
ENSG00000099139_PCSK5	112.773	-0.128384	0.276693	-0.463996	0.642651	0.756554
ENSG00000099194_SCD	9162.76	0.639152	0.122163	5.23197	1.67711e-07	1.84511e-06
ENSG00000099203_TMED1	225.354	0.701478	0.229744	3.0533	0.00226339	0.00734772
ENSG00000099204_ABLIM1	1098.5	0.551796	0.162893	3.38746	0.000705421	0.00267075
ENSG00000099219_ERMP1	311.803	0.395807	0.215031	1.84069	0.0656667	0.129456
ENSG00000099246_RAB18	2199.09	-0.740622	0.140105	-5.2862	1.24883e-07	1.43205e-06
ENSG00000099250_NRP1	218.675	0.770065	0.252434	3.05056	0.00228419	0.00740909
ENSG00000099256_PRTFDC1	1111.3	-0.632432	0.160232	-3.94698	7.9144e-05	0.000394951
ENSG00000099260_PALMD	1272.76	-0.496734	0.192319	-2.58286	0.00979855	0.0260153
ENSG00000099282_TSPAN15	90.3807	0.980635	0.34162	2.87054	0.00409772	0.0123058
ENSG00000099284_MACROH2A2	1618.41	1.2644	0.170923	7.39747	1.38804e-13	8.03866e-12
ENSG00000099290_WASHC2A	607.818	0.948142	0.209907	4.51696	6.27325e-06	4.31413e-05
ENSG00000099308_MAST3	88.3748	1.06882	0.337263	3.16912	0.00152904	0.00522265
ENSG00000099326_MZF1	118.966	0.558382	0.381024	1.46548	0.142791	0.244828
ENSG00000099330_OCEL1	20.7879	0.641322	0.613349	1.04561	0.295743	0.431885
ENSG00000099331_MYO9B	895.845	1.31782	0.179116	7.35733	1.8763e-13	1.06763e-11
ENSG00000099338_CATSPERG	28.3099	0.969455	0.558882	1.73463	0.0828055	0.157256
ENSG00000099341_PSMD8	3412.16	-0.0973028	0.144024	-0.675602	0.499293	0.634008
ENSG00000099364_FBXL19	124.117	1.42439	0.329435	4.32375	1.53402e-05	9.4371e-05
ENSG00000099365_STX1B	48.6832	0.825533	0.431421	1.91352	0.0556817	0.11309
ENSG00000099377_HSD3B7	2.32885	1.31715	1.98169	0.664661	0.506267	0.639639
ENSG00000099381_SETD1A	209.655	1.1789	0.234499	5.0273	4.97422e-07	4.74264e-06
ENSG00000099385_BCL7C	305.383	0.86348	0.231511	3.72975	0.00019167	0.000859167
ENSG00000099617_EFNA2	26.8759	0.0977431	0.675036	0.144797	0.884871	0.928047
ENSG00000099622_CIRBP	1982.24	0.0260709	0.127419	0.204607	0.837879	0.897968
ENSG00000099624_ATP5F1D	297.5	1.29039	0.23161	5.57137	2.52746e-08	3.53862e-07
ENSG00000099625_CBARP	64.6684	0.831864	0.405018	2.05389	0.039986	0.0855842
ENSG00000099715_PCDH11Y	872.494	-0.786006	0.138823	-5.66193	1.49682e-08	2.23858e-07
ENSG00000099725_PRKY	173.224	1.03051	0.238363	4.32327	1.53734e-05	9.45316e-05
ENSG00000099783_HNRNPM	2381.85	1.20847	0.16931	7.13761	9.49704e-13	4.44703e-11
ENSG00000099785_MARCHF2	105.42	1.83698	0.36004	5.10217	3.3579e-07	3.36427e-06
ENSG00000099795_NDUFB7	1911.45	-0.286797	0.149249	-1.92161	0.0546552	0.111289
ENSG00000099797_TECR	331.525	0.722235	0.228586	3.15958	0.00157997	0.00537497
ENSG00000099800_TIMM13	2427.86	-0.576941	0.133574	-4.31925	1.56559e-05	9.5936e-05
ENSG00000099804_CDC34	382.674	1.45333	0.234996	6.18448	6.23079e-10	1.39138e-08
ENSG00000099810_MTAP	937.469	-0.204616	0.134479	-1.52154	0.128124	0.224712
ENSG00000099814_CEP170B	128.305	1.47763	0.32308	4.57357	4.79473e-06	3.41806e-05
ENSG00000099817_POLR2E	486.296	1.17884	0.194442	6.06267	1.33877e-09	2.72174e-08
ENSG00000099821_POLRMT	116.693	1.33673	0.366626	3.64603	0.000266321	0.00114338
ENSG00000099840_IZUMO4	6.2344	1.08427	1.27703	0.849054	0.395851	0.537078
ENSG00000099849_RASSF7	6.20682	-0.103952	1.29596	-0.0802123	0.936068	0.960239
ENSG00000099860_GADD45B	102.346	0.715503	0.32074	2.23079	0.0256953	0.0588886
ENSG00000099864_PALM	521.925	0.942773	0.186326	5.05981	4.19674e-07	4.10155e-06
ENSG00000099875_MKNK2	206.182	1.09864	0.258692	4.24691	2.16741e-05	0.00012749
ENSG00000099889_ARVCF	369.1	0.981564	0.210819	4.65596	3.22481e-06	2.41793e-05
ENSG00000099899_TRMT2A	78.3334	1.03872	0.416478	2.49404	0.0126297	0.0322214
ENSG00000099901_RANBP1	9348.08	-0.301376	0.112996	-2.66714	0.0076499	0.0211029
ENSG00000099904_ZDHHC8	84.0795	1.08075	0.366238	2.95094	0.00316807	0.00983635
ENSG00000099910_KLHL22	124.092	1.2016	0.304375	3.94774	7.88909e-05	0.000393788
ENSG00000099917_MED15	423.484	0.419941	0.187524	2.2394	0.0251296	0.0577822
ENSG00000099940_SNAP29	898.043	-0.0471906	0.152598	-0.309247	0.757134	0.840974
ENSG00000099942_CRKL	1279.86	0.653741	0.135368	4.82935	1.36981e-06	1.14348e-05
ENSG00000099949_LZTR1	247.396	0.732727	0.229498	3.19274	0.00140931	0.00487167
ENSG00000099953_MMP11	18.6478	0.874947	0.72349	1.20934	0.226532	0.351868
ENSG00000099954_CECR2	436.723	0.528198	0.179306	2.9458	0.00322125	0.00997922
ENSG00000099956_SMARCB1	892.946	1.12743	0.17709	6.36642	1.93495e-10	5.06906e-09
ENSG00000099958_DERL3	39.4795	1.21049	0.498955	2.42605	0.0152641	0.0378827
ENSG00000099968_BCL2L13	843.774	0.570932	0.182514	3.12816	0.00175905	0.00588874
ENSG00000099977_DDT	670.371	-0.411079	0.152276	-2.69957	0.0069429	0.0193966
ENSG00000099984_GSTT2	7.76354	-1.1739	1.33643	-0.87839	0.379732	0.520889
ENSG00000099991_CABIN1	569.438	1.18838	0.18009	6.59883	4.14422e-11	1.28794e-09
ENSG00000099992_TBC1D10A	34.9184	1.25087	0.571272	2.18962	0.028552	0.0643922
ENSG00000099995_SF3A1	597.177	1.25359	0.196278	6.38681	1.69386e-10	4.50395e-09
ENSG00000099999_RNF215	69.6873	1.31973	0.361991	3.64576	0.000266608	0.00114385
ENSG00000100003_SEC14L2	85.4962	0.470747	0.344358	1.36703	0.171616	0.28361
ENSG00000100014_SPECC1L	1565.21	0.341911	0.168968	2.02352	0.0430195	0.0910247
ENSG00000100023_PPIL2	217.233	0.796322	0.224994	3.5393	0.000401192	0.00163365
ENSG00000100027_YPEL1	382.716	0.114895	0.182652	0.629039	0.529324	0.660664
ENSG00000100028_SNRPD3	1161.64	-0.235176	0.135748	-1.73245	0.083193	0.157853
ENSG00000100029_PES1	510.976	1.41611	0.223495	6.33621	2.35491e-10	6.03952e-09
ENSG00000100030_MAPK1	2267.74	-0.181661	0.132213	-1.37401	0.16944	0.280965
ENSG00000100031_GGT1	13.5872	-0.274594	0.896478	-0.306304	0.759373	0.842658
ENSG00000100033_PRODH	5.1373	-0.0209231	1.31729	-0.0158835	0.987327	0.992058
ENSG00000100034_PPM1F	102.604	1.54631	0.322484	4.795	1.62671e-06	1.3281e-05
ENSG00000100036_SLC35E4	21.4411	0.50675	0.693407	0.730812	0.464894	0.602337
ENSG00000100038_TOP3B	194.45	0.912984	0.251807	3.62573	0.000288149	0.00122517
ENSG00000100056_ESS2	154.943	1.26517	0.253036	4.99994	5.7347e-07	5.36806e-06
ENSG00000100060_MFNG	49.0129	0.452602	0.426705	1.06069	0.288831	0.423875
ENSG00000100065_CARD10	7.89196	0.932582	1.05161	0.886816	0.375178	0.516495
ENSG00000100068_LRP5L	6.58537	1.20382	3.35851	0.358439	0.720015	0.815349
ENSG00000100075_SLC25A1	305.339	1.20191	0.222513	5.4015	6.60846e-08	8.23084e-07
ENSG00000100077_GRK3	376.963	0.178635	0.179823	0.993392	0.320519	0.459394
ENSG00000100078_PLA2G3	10.1606	0.588158	0.873182	0.67358	0.500578	0.635144
ENSG00000100083_GGA1	203.762	0.50852	0.262698	1.93576	0.052897	0.108285
ENSG00000100084_HIRA	340.946	0.617964	0.206587	2.9913	0.00277793	0.00877296
ENSG00000100092_SH3BP1	23.5212	1.24452	0.647767	1.92125	0.0547002	0.111369
ENSG00000100097_LGALS1	525.704	-1.04659	0.18463	-5.6686	1.43967e-08	2.16305e-07
ENSG00000100099_HPS4	500.876	0.33538	0.180488	1.85819	0.0631427	0.125405
ENSG00000100100_PIK3IP1	75.1879	1.00563	0.369841	2.71909	0.0065461	0.0184578
ENSG00000100101	9.08109	2.57578	1.19523	2.15505	0.0311581	0.0694114
ENSG00000100104_SRRD	435.63	-0.238965	0.189322	-1.26222	0.206871	0.327274
ENSG00000100105_PATZ1	410.717	0.407115	0.191226	2.12898	0.0332563	0.0734151
ENSG00000100106_TRIOBP	392.62	1.37731	0.228369	6.03105	1.62898e-09	3.25081e-08
ENSG00000100109_TFIP11	331.111	1.42705	0.200815	7.10628	1.19216e-12	5.44903e-11
ENSG00000100116_GCAT	57.7872	1.57386	0.414328	3.79858	0.000145528	0.000673369
ENSG00000100124_ANKRD54	168.846	0.650864	0.250723	2.59595	0.00943304	0.0251681
ENSG00000100129_EIF3L	13147.1	-0.840739	0.123891	-6.78613	1.1518e-11	4.10965e-10
ENSG00000100138_SNU13	1928.21	-0.606716	0.1468	-4.13293	3.58166e-05	0.000197411
ENSG00000100139_MICALL1	154.731	0.708308	0.274141	2.58374	0.00977368	0.0259599
ENSG00000100142_POLR2F	941.93	-0.582239	0.149091	-3.90525	9.41281e-05	0.000459045
ENSG00000100147_CCDC134	459.352	-0.159959	0.167266	-0.956317	0.338912	0.478933
ENSG00000100150_DEPDC5	243.396	0.757311	0.232359	3.25923	0.00111716	0.00398529
ENSG00000100151_PICK1	72.6109	0.544732	0.412965	1.31908	0.187144	0.303136
ENSG00000100154_TTC28	1021.21	0.445598	0.151385	2.94348	0.0032455	0.0100416
ENSG00000100162_CENPM	152.116	-0.095034	0.246122	-0.386126	0.699404	0.799664
ENSG00000100167_SEPTIN3	1017.11	1.46081	0.192183	7.60116	2.93493e-14	2.00284e-12
ENSG00000100196_KDELR3	66.1676	-0.434058	0.39297	-1.10456	0.269351	0.401875
ENSG00000100201_DDX17	15010.3	0.20518	0.120301	1.70556	0.0880905	0.165568
ENSG00000100206_DMC1	72.5884	-1.12706	0.352277	-3.19936	0.00137731	0.00477969
ENSG00000100207_TCF20	460.183	1.23545	0.194437	6.35399	2.09796e-10	5.45945e-09
ENSG00000100209_HSCB	223.255	-0.766495	0.20872	-3.67236	0.000240324	0.00104697
ENSG00000100211_CBY1	818.937	-0.797757	0.145197	-5.49431	3.92237e-08	5.20415e-07
ENSG00000100216_TOMM22	2256.18	-0.846205	0.134252	-6.30313	2.91696e-10	7.28942e-09
ENSG00000100218_RSPH14	17.8472	0.242829	0.700166	0.346817	0.728729	0.821689
ENSG00000100219_XBP1	1599.07	-0.0695021	0.148612	-0.467673	0.640018	0.754712
ENSG00000100220_RTCB	2067.44	-0.430436	0.138382	-3.11049	0.00186779	0.00621438
ENSG00000100221_JOSD1	351.273	0.903565	0.215188	4.19895	2.68154e-05	0.000153432
ENSG00000100225_FBXO7	1528.47	-0.314036	0.137971	-2.2761	0.0228401	0.0533282
ENSG00000100226_GTPBP1	305.001	0.989427	0.213205	4.64074	3.4717e-06	2.5773e-05
ENSG00000100227_POLDIP3	582.007	1.13052	0.196245	5.76078	8.37282e-09	1.3595e-07
ENSG00000100228_RAB36	73.5823	0.842858	0.356694	2.36297	0.018129	0.0438117
ENSG00000100234_TIMP3	559.878	1.07693	0.169228	6.36376	1.96871e-10	5.14369e-09
ENSG00000100239_PPP6R2	233.689	0.825446	0.219948	3.75291	0.000174795	0.000790793
ENSG00000100241_SBF1	628.911	1.26118	0.184265	6.8444	7.67963e-12	2.87684e-10
ENSG00000100242_SUN2	229.995	1.51388	0.266878	5.67253	1.40705e-08	2.12714e-07
ENSG00000100243_CYB5R3	366.793	1.16432	0.250368	4.65044	3.31226e-06	2.47305e-05
ENSG00000100246_DNAL4	259.358	0.0100385	0.201475	0.0498251	0.960262	0.97505
ENSG00000100249_C22orf31	6.57929	1.32809	1.17039	1.13474	0.256482	0.387353
ENSG00000100258_LMF2	89.1994	1.27731	0.339272	3.76486	0.000166642	0.000757594
ENSG00000100263_RHBDD3	114.819	0.82566	0.317511	2.60042	0.00931111	0.0248881
ENSG00000100266_PACSIN2	460.708	1.17262	0.19936	5.88193	4.05512e-09	7.20143e-08
ENSG00000100271_TTLL1	384.312	0.0563362	0.176115	0.319883	0.749057	0.8352
ENSG00000100280_AP1B1	377.64	0.811434	0.198945	4.07869	4.52895e-05	0.000243235
ENSG00000100281_HMGXB4	918.646	0.376503	0.153036	2.46022	0.0138853	0.0348731
ENSG00000100284_TOM1	143.758	0.999827	0.271139	3.68751	0.000226461	0.000994561
ENSG00000100285_NEFH	25.4332	1.18758	0.592841	2.00321	0.0451551	0.0949114
ENSG00000100288_CHKB	159.135	0.220508	0.318542	0.692241	0.488786	0.624199
ENSG00000100292_HMOX1	13.4969	1.45025	0.77274	1.87677	0.0605502	0.121069
ENSG00000100294_MCAT	97.1953	0.708631	0.328199	2.15915	0.0308388	0.0687471
ENSG00000100296_THOC5	659.88	0.812411	0.17483	4.64686	3.37029e-06	2.51061e-05
ENSG00000100297_MCM5	557.362	0.622011	0.15858	3.92238	8.768e-05	0.000432025
ENSG00000100299_ARSA	54.1699	1.44392	0.540533	2.67129	0.00755604	0.0208684
ENSG00000100300_TSPO	82.8584	-0.348308	0.365245	-0.953628	0.340272	0.480381
ENSG00000100302_RASD2	16.02	0.853167	0.744297	1.14627	0.251683	0.382056
ENSG00000100304_TTLL12	103.684	1.31842	0.332266	3.96795	7.24943e-05	0.000364924
ENSG00000100307_CBX7	3.29839	3.67933	1.99556	1.84376	0.0652181	0.128728
ENSG00000100311_PDGFB	11.9722	2.12757	0.913478	2.32908	0.0198547	0.0473779
ENSG00000100314_CABP7	73.5236	0.498933	0.364313	1.36952	0.170838	0.282625
ENSG00000100316_RPL3	48219.6	-0.595374	0.121475	-4.90122	9.52414e-07	8.32142e-06
ENSG00000100319_ZMAT5	294.028	0.131263	0.241826	0.5428	0.587268	0.710715
ENSG00000100320_RBFOX2	1703.84	0.619047	0.139556	4.43582	9.17217e-06	6.03755e-05
ENSG00000100321_SYNGR1	83.538	0.900492	0.368031	2.44678	0.0144138	0.0359876
ENSG00000100324_TAB1	140.965	1.01105	0.307058	3.29271	0.000992268	0.0035943
ENSG00000100325_ASCC2	183.709	1.26976	0.264475	4.80106	1.5783e-06	1.29447e-05
ENSG00000100330_MTMR3	690.343	1.09341	0.16154	6.76866	1.29983e-11	4.57097e-10
ENSG00000100335_MIEF1	410.452	1.49677	0.193002	7.7552	8.82013e-15	7.05502e-13
ENSG00000100336_APOL4	9.13124	-2.19283	1.10216	-1.98957	0.0466378	0.0976013
ENSG00000100344_PNPLA3	64.2235	-0.942649	0.366294	-2.57347	0.0100684	0.0265987
ENSG00000100345_MYH9	735.627	1.22727	0.150565	8.1511	3.60624e-16	4.29165e-14
ENSG00000100347_SAMM50	903.852	-0.18585	0.159996	-1.16159	0.245402	0.374737
ENSG00000100348_TXN2	722.623	0.113252	0.191488	0.591431	0.554232	0.682844
ENSG00000100350_FOXRED2	119.585	1.64675	0.304956	5.39997	6.66536e-08	8.28585e-07
ENSG00000100353_EIF3D	4140.01	-0.256951	0.151707	-1.69373	0.090317	0.168891
ENSG00000100354_TNRC6B	1690.09	0.473368	0.133346	3.54993	0.000385332	0.0015816
ENSG00000100359_SGSM3	212.952	0.885075	0.260248	3.40089	0.000671661	0.00256131
ENSG00000100360_IFT27	429.518	-0.114954	0.188901	-0.608543	0.542827	0.67295
ENSG00000100364_KIAA0930	177.985	1.49264	0.261842	5.70053	1.19435e-08	1.84124e-07
ENSG00000100372_SLC25A17	488.079	-0.391826	0.18624	-2.10387	0.0353895	0.0773196
ENSG00000100376_FAM118A	178.132	0.47869	0.294072	1.6278	0.103567	0.189298
ENSG00000100379_KCTD17	127.557	1.63581	0.336475	4.86161	1.16436e-06	9.93651e-06
ENSG00000100380_ST13	8705.16	-0.707113	0.124245	-5.69129	1.26084e-08	1.92724e-07
ENSG00000100387_RBX1	501.057	-0.706075	0.186031	-3.79547	0.000147364	0.000680411
ENSG00000100393_EP300	1369.18	0.44299	0.133575	3.31642	0.000911776	0.00333993
ENSG00000100395_L3MBTL2	173.318	0.636784	0.259013	2.4585	0.0139518	0.0350178
ENSG00000100401_RANGAP1	415.309	1.20141	0.216692	5.54433	2.95078e-08	4.05566e-07
ENSG00000100403_ZC3H7B	627.485	1.14737	0.175798	6.52664	6.72594e-11	1.98293e-09
ENSG00000100410_PHF5A	1321.77	-0.856308	0.14845	-5.76832	8.00662e-09	1.30953e-07
ENSG00000100412_ACO2	583.224	1.30173	0.172771	7.53441	4.90536e-14	3.10838e-12
ENSG00000100413_POLR3H	293.608	0.746169	0.219514	3.39918	0.000675885	0.0025734
ENSG00000100416_TRMU	288.886	0.542113	0.207604	2.61128	0.00902036	0.0242427
ENSG00000100417_PMM1	540.416	-0.0521866	0.155233	-0.336183	0.736733	0.827425
ENSG00000100418_DESI1	207.972	0.0276379	0.233707	0.118259	0.905863	0.941062
ENSG00000100422_CERK	823.952	0.945559	0.178376	5.30093	1.15213e-07	1.33747e-06
ENSG00000100425_BRD1	415.74	1.36661	0.197221	6.92937	4.2271e-12	1.69405e-10
ENSG00000100426_ZBED4	419.59	1.13111	0.204796	5.52312	3.33025e-08	4.49803e-07
ENSG00000100427_MLC1	998.442	1.2474	0.139867	8.91848	4.72713e-19	1.23013e-16
ENSG00000100429_HDAC10	59.6941	1.14243	0.415233	2.75129	0.00593604	0.0169401
ENSG00000100433_KCNK10	330.41	0.920878	0.1944	4.73703	2.1687e-06	1.70397e-05
ENSG00000100439_ABHD4	151.784	1.33241	0.267631	4.97854	6.4067e-07	5.91204e-06
ENSG00000100441_KHNYN	329.921	1.12464	0.222912	5.04521	4.5303e-07	4.37063e-06
ENSG00000100442_FKBP3	2856.87	-0.700547	0.146004	-4.79814	1.60144e-06	1.31049e-05
ENSG00000100445_SDR39U1	235.617	0.310645	0.218501	1.42171	0.155111	0.261674
ENSG00000100461_RBM23	2126.42	-0.340277	0.12382	-2.74816	0.00599304	0.0170853
ENSG00000100462_PRMT5	1195.33	0.155221	0.160512	0.967039	0.333524	0.47317
ENSG00000100473_COCH	775.47	-0.122298	0.177066	-0.690692	0.489759	0.624981
ENSG00000100478_AP4S1	117.165	-0.0624429	0.30695	-0.20343	0.838799	0.89869
ENSG00000100479_POLE2	314.291	-0.146239	0.206459	-0.70832	0.478746	0.615324
ENSG00000100483_VCPKMT	108.395	-0.45047	0.29257	-1.5397	0.123634	0.218229
ENSG00000100485_SOS2	1040.26	-0.208505	0.132853	-1.56945	0.116544	0.208174
ENSG00000100490_CDKL1	21.6965	-0.221186	0.661531	-0.334355	0.738112	0.828344
ENSG00000100503_NIN	2984.74	0.923553	0.13742	6.72064	1.80926e-11	6.20585e-10
ENSG00000100504_PYGL	91.7976	1.13538	0.325133	3.49204	0.000479342	0.00190652
ENSG00000100505_TRIM9	133.453	0.857129	0.277409	3.08976	0.00200317	0.0066096
ENSG00000100519_PSMC6	2771.98	-0.708059	0.148571	-4.76578	1.88125e-06	1.50662e-05
ENSG00000100522_GNPNAT1	165.557	-0.0471083	0.26886	-0.175215	0.860911	0.912343
ENSG00000100523_DDHD1	688.896	0.125257	0.180168	0.695224	0.486915	0.622678
ENSG00000100526_CDKN3	1130.5	-0.795633	0.146008	-5.44923	5.05871e-08	6.5083e-07
ENSG00000100528_CNIH1	1876.91	-0.83306	0.154574	-5.38938	7.07023e-08	8.73353e-07
ENSG00000100532_CGRRF1	506.406	-0.85797	0.184417	-4.65233	3.28207e-06	2.45426e-05
ENSG00000100554_ATP6V1D	1538.1	-0.650029	0.137369	-4.73199	2.22326e-06	1.73913e-05
ENSG00000100564_PIGH	250.339	-0.581498	0.25844	-2.25003	0.0244469	0.056432
ENSG00000100567_PSMA3	1371.72	-0.80511	0.14231	-5.65744	1.53645e-08	2.28733e-07
ENSG00000100568_VTI1B	2687.97	-0.325513	0.116001	-2.80612	0.00501428	0.014659
ENSG00000100575_TIMM9	400.918	-0.56213	0.178588	-3.14763	0.001646	0.00555989
ENSG00000100577_GSTZ1	275.818	-0.106341	0.206902	-0.513969	0.607274	0.728333
ENSG00000100578_KIAA0586	1238.15	-0.0253396	0.140884	-0.179862	0.857261	0.910292
ENSG00000100580_TMED8	812.221	0.0710819	0.189432	0.375237	0.707484	0.806446
ENSG00000100583_SAMD15	235.245	0.229374	0.22643	1.013	0.311059	0.448702
ENSG00000100591_AHSA1	2450.62	-0.260257	0.126442	-2.05831	0.0395603	0.0848641
ENSG00000100592_DAAM1	5304.19	0.0778861	0.146448	0.531834	0.594841	0.717389
ENSG00000100596_SPTLC2	909.461	0.402554	0.154332	2.60836	0.0090976	0.0244099
ENSG00000100599_RIN3	18.5722	0.484275	0.717473	0.674972	0.499693	0.63431
ENSG00000100600_LGMN	378.362	0.26734	0.184443	1.44945	0.147213	0.250734
ENSG00000100601_ALKBH1	201.981	-0.179962	0.239389	-0.751756	0.452198	0.590219
ENSG00000100603_SNW1	3202.29	-0.411196	0.136537	-3.01161	0.00259865	0.0082913
ENSG00000100604_CHGA	25.6598	0.490365	0.565739	0.866768	0.386069	0.527513
ENSG00000100605_ITPK1	165.944	1.19318	0.272332	4.38133	1.17955e-05	7.52084e-05
ENSG00000100612_DHRS7	897.893	-0.243045	0.16078	-1.51166	0.13062	0.228207
ENSG00000100614_PPM1A	1889.96	-0.41276	0.135389	-3.0487	0.00229835	0.0074439
ENSG00000100625_SIX4	38.5417	1.38445	0.475944	2.90885	0.0036276	0.0110521
ENSG00000100626_GALNT16	293.428	1.21649	0.205957	5.90652	3.49414e-09	6.33195e-08
ENSG00000100629_CEP128	835.479	0.418373	0.147721	2.83219	0.00462306	0.0136813
ENSG00000100632_ERH	2341.22	-0.815237	0.133611	-6.10159	1.05021e-09	2.19688e-08
ENSG00000100644_HIF1A	4307.31	-0.385115	0.137965	-2.79139	0.00524821	0.0152266
ENSG00000100647_SUSD6	171.65	1.06698	0.256684	4.1568	3.22743e-05	0.000180383
ENSG00000100650_SRSF5	5612.9	-0.352851	0.126118	-2.79778	0.0051455	0.0149776
ENSG00000100664_EIF5	6510.53	-0.642575	0.127117	-5.055	4.30384e-07	4.19362e-06
ENSG00000100678_SLC8A3	19.7166	1.0533	0.750703	1.40309	0.160591	0.269475
ENSG00000100697_DICER1	6363.62	-0.122556	0.126793	-0.966586	0.333751	0.473358
ENSG00000100711_ZFYVE21	618.2	-0.56713	0.15773	-3.59558	0.000323665	0.00135383
ENSG00000100714_MTHFD1	1296.11	0.964293	0.153693	6.27415	3.51556e-10	8.61975e-09
ENSG00000100722_ZC3H14	3362.59	-0.350349	0.129468	-2.70607	0.00680846	0.0190833
ENSG00000100726_TELO2	106.749	0.985212	0.328109	3.00269	0.00267601	0.00850337
ENSG00000100731_PCNX1	1929.79	0.29348	0.121251	2.42042	0.0155024	0.0384106
ENSG00000100744_GSKIP	649.997	-0.796392	0.190659	-4.17704	2.95322e-05	0.000166922
ENSG00000100749_VRK1	1535.64	-0.319974	0.135186	-2.36691	0.0179372	0.0434021
ENSG00000100764_PSMC1	2653.08	-0.440739	0.129633	-3.3999	0.000674102	0.00256862
ENSG00000100767_PAPLN	30.3871	0.0709593	0.61417	0.115537	0.90802	0.942499
ENSG00000100784_RPS6KA5	292.866	-0.373953	0.204884	-1.82519	0.0679723	0.133141
ENSG00000100796_PPP4R3A	1234.78	0.781889	0.138786	5.63377	1.76307e-08	2.57366e-07
ENSG00000100802_C14orf93	60.5374	0.359939	0.391121	0.920276	0.357429	0.497925
ENSG00000100804_PSMB5	2703.74	-0.7277	0.127362	-5.71362	1.10596e-08	1.73095e-07
ENSG00000100811_YY1	613.948	1.01427	0.178178	5.69249	1.25199e-08	1.91798e-07
ENSG00000100813_ACIN1	1678.91	0.963297	0.15587	6.18014	6.40446e-10	1.42689e-08
ENSG00000100814_CCNB1IP1	1599.75	-1.03082	0.132626	-7.77234	7.70522e-15	6.26595e-13
ENSG00000100815_TRIP11	1786.14	0.273048	0.138072	1.97757	0.0479774	0.0998799
ENSG00000100823_APEX1	5324.94	-0.454329	0.12767	-3.55863	0.000372789	0.0015347
ENSG00000100836_PABPN1	1914.33	0.865625	0.158346	5.46668	4.58539e-08	5.97018e-07
ENSG00000100842_EFS	213.349	0.988804	0.284915	3.47053	0.000519437	0.00204227
ENSG00000100852_ARHGAP5	9612.29	-0.689538	0.119358	-5.77705	7.60228e-09	1.25528e-07
ENSG00000100865_CINP	272.273	-0.0517149	0.207236	-0.249546	0.802938	0.873617
ENSG00000100883_SRP54	1422.98	-0.524495	0.143384	-3.65797	0.000254225	0.00109821
ENSG00000100888_CHD8	4772.61	0.048986	0.146681	0.333963	0.738408	0.82851
ENSG00000100889_PCK2	21.7039	0.484966	0.60994	0.795105	0.426552	0.566847
ENSG00000100890_PRORP	578.455	-0.331609	0.198257	-1.67262	0.0944027	0.175439
ENSG00000100897_DCAF11	717.14	1.20562	0.164507	7.32868	2.32428e-13	1.28507e-11
ENSG00000100902_PSMA6	3373.5	-0.713795	0.139526	-5.11586	3.12311e-07	3.17363e-06
ENSG00000100906_NFKBIA	215.685	0.336969	0.225933	1.49146	0.135841	0.235225
ENSG00000100908_EMC9	182.419	-0.0953527	0.237319	-0.401792	0.687837	0.790646
ENSG00000100911_PSME2	1155.17	-0.444179	0.138086	-3.21668	0.00129684	0.0045351
ENSG00000100916_BRMS1L	742.01	-0.445054	0.194793	-2.28475	0.0223276	0.0522943
ENSG00000100918_REC8	317.792	0.958324	0.212048	4.51938	6.20204e-06	4.27118e-05
ENSG00000100926_TM9SF1	688.18	0.244856	0.14819	1.65231	0.0984711	0.181427
ENSG00000100934_SEC23A	1835.7	-0.512331	0.149059	-3.43711	0.000587954	0.002275
ENSG00000100938_GMPR2	1127.19	-0.408846	0.148917	-2.74547	0.00604251	0.0172088
ENSG00000100941_PNN	5983.42	0.406773	0.180838	2.24938	0.0244885	0.0565009
ENSG00000100949_RABGGTA	73.3177	0.790304	0.364203	2.16996	0.0300102	0.0672611
ENSG00000100968_NFATC4	168.705	0.921717	0.276453	3.33408	0.00085582	0.00315628
ENSG00000100979_PLTP	711.011	1.03609	0.156991	6.5997	4.11999e-11	1.28339e-09
ENSG00000100982_PCIF1	107.973	1.34734	0.310042	4.34569	1.38839e-05	8.649e-05
ENSG00000100983_GSS	357.54	1.16082	0.224941	5.16053	2.46251e-07	2.59368e-06
ENSG00000100987_VSX1	42.4818	1.07603	0.518697	2.07449	0.0380334	0.0821429
ENSG00000100991_TRPC4AP	610.935	0.637266	0.155989	4.08533	4.40148e-05	0.000237172
ENSG00000100994_PYGB	471.192	1.13996	0.201344	5.66174	1.49847e-08	2.23933e-07
ENSG00000100997_ABHD12	187.941	0.595804	0.251404	2.3699	0.0177927	0.0430952
ENSG00000101003_GINS1	384.198	0.400369	0.185259	2.16113	0.0306852	0.0684673
ENSG00000101004_NINL	382.223	0.668069	0.207343	3.22205	0.00127277	0.00446372
ENSG00000101019_UQCC1	677.679	-0.178707	0.177264	-1.00814	0.313385	0.451148
ENSG00000101040_ZMYND8	1041.62	0.154962	0.145634	1.06405	0.287304	0.422046
ENSG00000101049_SGK2	6.50119	-0.105108	1.35587	-0.0775205	0.93821	0.961361
ENSG00000101052_IFT52	1595.49	-0.840937	0.136239	-6.17254	6.7202e-10	1.48874e-08
[truncated: 17,532 more rows]

## Sheet: Table 5  
Supplementary Table 5: GSEA (Biological process) for transcriptomic data from circPDE4B KD in NPCs
ID	Description	setSize	enrichmentScore	NES	pvalue	p.adjust	qvalue	rank	leading_edge	core_enrichment
GO:0002181	cytoplasmic translation	132	-0.51191	-4.19297	2.1009e-26	1.65425e-22	1.36116e-22	1256	tags=63%, list=16%, signal=54%	RPL29/EIF4A1/IMPACT/RPL35/CNBP/EIF4A2/RACK1/RPS5/EIF3H/RPS28/EIF2S3/RPL11/RPL32/EIF3L/RPL26L1/FAU/RPL14/UBA52/RPS18/RPS15/RPS12/RPL12/RPL37A/EIF2S3B/RPL22L1/RPS8/SH3BGRL/RPS17/RPS3/RPS21/RPL13A/RPS10/RPL27/RPL24/RPL15/RPS29/RPL6/NCK1/RPS14/RPL41/RPL23A/RPL18A/EIF3M/RPLP1/RPS16/RPL4/RPS20/RPL27A/RWDD1/RPS27/RPS4X/RPL21/RPL10A/RPL37/RPS9/RPL35A/RPL23/RPSA/RPL34/RPL10/RPS23/RPLP0/RPS11/RPS6/RPS24/RP…
GO:0007155	cell adhesion	586	0.378066	2.25623	1.11945e-22	4.40728e-19	3.62643e-19	3556	tags=67%, list=44%, signal=40%	MYL9/ITGB3/ITGA2B/ACHE/LIF/COL14A1/CLSTN2/ZBTB7B/MMP24/EPHA2/PDGFB/SRCIN1/IGFBP7/NEXMIF/SIPA1/CLDN5/SRPX2/F11R/BCAM/MMP2/CDK5R1/FAM107A/CPLANE2/LRFN4/COL26A1/TRIP6/SUSD5/PIEZO1/IRF1/SPRY4/KIFC3/PCDHAC1/CORO1A/COL18A1/ITGA8/THY1/CAMSAP3/HOXA7/CDH24/HEPACAM/PCDH1/IGDCC4/SHC1/TPBG/FBLN7/LRFN3/SCRIB/FLOT2/EZR/MYADM/GAS6/CORO2B/ACTL6B/ADAM15/CNTNAP1/KAT5/PPM1F/SORBS3/SMAD6/TGFBI/FLNA/NINJ1/ITPKB/PPP2R…
GO:0048646	anatomical structure formation involved in morphogenesis	475	0.380204	2.24715	2.04416e-18	5.36524e-15	4.41467e-15	3299	tags=62%, list=41%, signal=39%	WNT11/MYL9/HHEX/HEYL/ITGB3/DUSP5/ITGA2B/GBX2/FZD8/TEAD4/KLF5/EPHA2/SBNO2/ADPRHL1/TBX2/CLDN5/RBM20/YJEFN3/SRPX2/MMP2/CDK5R1/RSPO3/DUSP4/HIF3A/ADAMTS15/COL18A1/TAFA5/ITGA8/AMOTL2/COL2A1/THY1/MAFB/HOXA7/C12orf43/GPLD1/SHC1/SCRIB/PKM/ZNF219/FUZ/FURIN/ADAM15/CNTNAP1/KDM6B/TGFBI/FLNA/NINJ1/FAM20C/MDK/AKT1/WHRN/PLCD3/E2F2/PRKD2/EFNA3/DEAF1/NF2/WDR1/HK2/GRN/THBS1/BSG/PRKACA/MAPK3/FLOT1/F3/ADM/PKN1/GATA3/…
GO:2000026	regulation of multicellular organismal development	584	0.351465	2.09872	3.41624e-17	5.3799e-14	4.42673e-14	3647	tags=64%, list=46%, signal=37%	WNT11/HHEX/HEYL/AQP3/ITGB3/CLCF1/ETV4/GBX2/LIF/ISLR2/CLSTN2/IL17D/ZBTB7B/HSPA1A/MAF/EPHA2/FST/TBX2/ETV5/CLDN5/YJEFN3/SRPX2/F11R/CCND1/SPRED3/DUSP6/SEMA6B/S1PR2/IRF1/RUVBL2/TAFA5/BASP1/THY1/MAFB/HOXA7/MAFG/RFLNB/TPBG/SLC7A5/NEFL/PKM/ZNF219/GAS6/ACTL6B/KAT5/ZFP36/NINJ1/ITPKB/FAM20C/MDK/AKT1/E2F2/CUX2/PRKD2/EFNA3/INPP5D/MCRS1/DBN1/NF2/TWF2/GFAP/HK2/SOX12/GRN/THBS1/TNFRSF1A/NTN1/KEAP1/F3/ADAMTS7/ADM/…
GO:0007267	cell-cell signaling	639	0.346328	2.071	2.91325e-17	5.3799e-14	4.42673e-14	3684	tags=65%, list=46%, signal=38%	WNT11/KCNJ11/HHEX/SLC18A3/KLF15/ACHE/SHANK1/LIF/FZD8/SDC1/KLF5/CLSTN2/ADORA1/SHISA7/GLP1R/SHISA6/PDGFB/BRSK1/GABRA5/INSYN2A/VGF/ADCY5/CCND1/DACT3/SNPH/CDK5R1/FAM107A/JPH4/RSPO3/TLE5/VPS18/S1PR2/LRRC8A/TMEM88/RUVBL2/BCL9L/GNA11/AMOTL2/THY1/TUNAR/INA/SORCS2/SYT5/CACNA1C/C12orf43/GPLD1/ATP6V0C/PCDH1/TPBG/UNC13A/SCRIB/NEFL/TUBB2B/FUZ/SLC16A10/SLC25A22/RAB3A/PFKL/SYT7/SEZ6/CSNK1E/FLNA/NCDN/PPP2R1A/IRS…
GO:0034330	cell junction organization	376	0.395459	2.3113	4.43193e-17	5.81616e-14	4.7857e-14	3530	tags=68%, list=44%, signal=40%	WNT11/C1QL1/SLC18A3/ITGB3/LHFPL4/ACHE/SHANK1/CLSTN2/SHISA7/EPHA2/SHISA6/SRCIN1/CLDN5/SRPX2/F11R/CDK5R1/FAM107A/LRFN4/TRIP6/KIFC3/SEZ6L2/ELFN1/THY1/INA/CAMSAP3/CDH24/TPBG/LRFN3/UNC13A/NEFL/EZR/CORO2B/ARHGAP33/RAB3A/CNTNAP1/SEZ6/PPM1F/FLNA/AKT1/WHRN/DNER/CUX2/CSK/FSCN1/DBN1/CNTN2/NF2/SPTBN2/SLC9A1/WDR1/THBS1/PRKACA/ABHD17A/FLOT1/NTN1/CDC20/CHRNB2/SRF/TNC/SIX4/PIN1/TGFB1/RCC2/MAPT/CAMKV/NRXN2/PCDHB1…
GO:0048699	generation of neurons	721	0.334673	2.0108	5.68677e-17	6.3968e-14	5.26347e-14	3659	tags=63%, list=46%, signal=38%	WNT11/C1QL1/PAK6/HEYL/NBL1/SCRT2/SHANK1/GBX2/LIF/FZD8/ISLR2/ATF5/EPHA2/BRSK1/GABRA5/SRCIN1/NEXMIF/RAB35/ETV5/CCND1/SNPH/MMP2/PBX2/CDK5R1/SEMA6B/EPHA6/KIF26A/SCRT1/TRIM67/BICDL1/NCKIPSD/THY1/TUNAR/CAMSAP3/GPRIN1/TPBG/BEND6/UNC13A/SCRIB/NEFL/TUBB2B/ZNF212/DHFR/GAS6/EFHD1/ACTL6B/ARHGAP33/ITM2C/RAB3A/CNTNAP1/APBB1/SEZ6/STMN3/CSNK1E/ARHGEF25/TUBB3/FLNA/NCDN/MDK/AKT1/ARHGEF40/PCDHAC2/WHRN/DNER/CUX2/EFN…
GO:0016477	cell migration	609	0.345743	2.06565	7.37171e-17	7.25561e-14	5.97012e-14	3423	tags=60%, list=43%, signal=37%	WNT11/NBL1/ITGB3/ITGA2B/SCRT2/CD248/GBX2/SDC1/IFITM1/ADORA1/EPHA2/PDGFB/SRCIN1/NEXMIF/CLDN5/SRPX2/F11R/MMP2/ACTA2/CDK5R1/FAM107A/SEMA6B/CNN2/KIF26A/SCRT1/FAM89B/TRIP6/PLEKHG3/CORO1A/TAFA5/AMOTL2/THY1/PAK5/CAMSAP3/HOXA7/ANXA6/GPLD1/TPBG/SCRIB/TUBB2B/KANK2/FUZ/MYADM/GAS6/ADAM15/PPM1F/MYLK/SDC3/FLNA/NINJ1/SUN2/MDK/AKT1/DNER/TMEM201/PRKD2/HYAL2/FSCN1/CNTN2/NF2/EPPK1/SLC9A1/IGFBP5/WDR1/ATN1/GRN/RADIL/…
GO:0045595	regulation of cell differentiation	674	0.339229	2.03113	2.059e-16	1.8014e-13	1.48224e-13	3629	tags=62%, list=45%, signal=37%	GDF10/HEYL/AQP3/NBL1/DUSP15/PPP1R13L/ITGB3/CLCF1/ETV4/SLC4A11/LIF/KLF5/IFITM1/ISLR2/IL17D/ZBTB7B/HSPA1A/MAF/PDGFB/FST/ETV5/CLDN5/F11R/CCND1/DACT3/SPRED3/CDK5R1/SEMA6B/RIOX1/CCDC85B/SOCS3/PLPP7/S1PR2/LRRC8A/PIEZO1/IRF1/RBM38/BCL9L/GNA11/THY1/TUNAR/MAFB/OLFM2/HOXA7/METRNL/MAFG/RFLNB/SLC7A5/BEND6/MCRIP1/NEFL/FLOT2/ZNF219/FUZ/GAS6/ACTL6B/KAT5/ZFP36/CSNK1E/SMAD6/MAPK12/ITPKB/PPP2R1A/FAM20C/MDK/AKT1/NE…
GO:0000902	cell morphogenesis	469	0.364565	2.15452	2.77646e-16	2.18618e-13	1.79885e-13	3659	tags=67%, list=46%, signal=39%	PAK6/NBL1/ATP10A/SHANK1/GBX2/LIF/ISLR2/EPHA2/BRSK1/SRCIN1/SIPA1/WTIP/F11R/CDK5R1/SEMA6B/EPHA6/CORO1A/COL18A1/BCL9L/THY1/TUNAR/CDH24/TPBG/UNC13A/SCRIB/NEFL/TUBB2B/EZR/ARHGAP33/RAB3A/CNTNAP1/APBB1/ARHGEF25/TUBB3/FLNA/MDK/ARHGEF40/PCDHAC2/WHRN/CUX2/EFNA3/ZNF135/YTHDF1/DBN1/PALM2AKAP2/CNTN2/SLC39A3/NF2/TWF2/WDR1/FLOT1/NTN1/P2RY1/SLC23A2/FOSL2/CHRNB2/GATA3/MSN/WNT3/SRF/TPRN/CNP/TRIOBP/DVL3/ALDOA/ROBO3…
GO:0022603	regulation of anatomical structure morphogenesis	409	0.377617	2.21409	5.03258e-16	3.60241e-13	2.96417e-13	3629	tags=67%, list=45%, signal=38%	WNT11/HHEX/ITGB3/ATP10A/LIF/ISLR2/EPHA2/BRSK1/SRCIN1/TBX2/CLDN5/YJEFN3/WTIP/F11R/CDK5R1/SEMA6B/RSPO3/CORO1A/TAFA5/BCL9L/THY1/UNC13A/NEFL/PKM/EZR/FUZ/ARHGAP33/NINJ1/MDK/MIEF1/E2F2/CUX2/PRKD2/EFNA3/ZNF135/DBN1/PALM2AKAP2/CNTN2/NF2/TWF2/WDR1/HK2/GRN/THBS1/NTN1/P2RY1/SLC23A2/F3/ADM/CHRNB2/PKN1/GATA3/MSN/WNT3/SRF/APCDD1/SIX4/DVL3/ALDOA/TGFB1/STIM1/MAPT/SARM1/LZTS1/FOXJ1/EPN1/VEGFA/PLXNB3/SLIT1/FGD3/OB…
GO:0030182	neuron differentiation	679	0.333126	1.99459	1.27168e-15	7.9523e-13	6.54337e-13	3659	tags=63%, list=46%, signal=37%	WNT11/C1QL1/PAK6/HEYL/NBL1/SHANK1/GBX2/LIF/FZD8/ISLR2/ATF5/EPHA2/BRSK1/GABRA5/SRCIN1/RAB35/ETV5/CCND1/SNPH/MMP2/PBX2/CDK5R1/SEMA6B/EPHA6/KIF26A/TRIM67/BICDL1/NCKIPSD/THY1/TUNAR/CAMSAP3/GPRIN1/TPBG/BEND6/UNC13A/SCRIB/NEFL/TUBB2B/ZNF212/DHFR/EFHD1/ACTL6B/ARHGAP33/ITM2C/RAB3A/CNTNAP1/APBB1/SEZ6/STMN3/CSNK1E/ARHGEF25/TUBB3/FLNA/NCDN/MDK/AKT1/ARHGEF40/PCDHAC2/WHRN/CUX2/EFNA3/EN1/YTHDF1/DBN1/CNTN2/TWF2…
GO:0009888	tissue development	798	0.321069	1.93647	1.31293e-15	7.9523e-13	6.54337e-13	3571	tags=59%, list=45%, signal=36%	KCNE1/WNT11/KCNJ11/HEYL/AQP3/KLF15/PPP1R13L/ITGB3/DUSP5/RCN3/ETV4/GBX2/LIF/SDC1/KLF5/ZBTB7B/TMEM59L/MAF/CDKN1A/EPHA2/SBNO2/ADPRHL1/PDGFB/BRSK1/SIPA1/FST/TBX2/CLDN5/F11R/CCND1/DACT3/SPRED3/MMP2/ACTA2/MEF2D/SEMA6B/CPLANE2/SOCS3/RSPO3/AGPAT2/S1PR2/DUSP4/IKZF1/IGSF8/COL18A1/BCL9L/BASP1/ITGA8/COL2A1/MAFB/CAMSAP3/HOXA7/ANXA6/GPLD1/MAFG/RFLNB/MCRIP1/SCRIB/KANK2/FLOT2/ZNF219/EZR/FUZ/MYADM/GAS6/STS/ADAM15…
GO:0051094	positive regulation of developmental process	561	0.34353	2.0508	3.08228e-15	1.73357e-12	1.42643e-12	3658	tags=64%, list=46%, signal=37%	GDF10/WNT11/HEYL/NBL1/PPP1R13L/ITGB3/CLCF1/ETV4/SHANK1/LIF/TEAD4/KLF5/IFITM1/ISLR2/CLSTN2/ZBTB7B/HSPA1A/PDGFB/FST/TBX2/ETV5/CLDN5/SRPX2/F11R/CCND1/SOCS3/S1PR2/LRRC8A/PIEZO1/BCL9L/BASP1/OLFM2/METRNL/TPBG/SLC7A5/BEND6/UNC13A/NEFL/PKM/ZNF219/EZR/GAS6/ACTL6B/KAT5/ZFP36/CSNK1E/MAPK12/FLNA/NINJ1/ITPKB/FAM20C/MDK/AKT1/MIEF1/PARP1/CUX2/PRKD2/INPP5D/ZHX3/DBN1/NF2/TWF2/HMG20B/GFAP/HK2/SOX12/GRN/THBS1/TNFRS…
GO:0098609	cell-cell adhesion	358	0.375607	2.18635	2.91417e-14	1.52974e-11	1.25872e-11	3567	tags=68%, list=45%, signal=39%	MYL9/ITGB3/ITGA2B/COL14A1/CLSTN2/ZBTB7B/MMP24/NEXMIF/CLDN5/SRPX2/F11R/CDK5R1/CPLANE2/LRFN4/PIEZO1/IRF1/KIFC3/PCDHAC1/CORO1A/ITGA8/THY1/CAMSAP3/CDH24/PCDH1/IGDCC4/SHC1/LRFN3/SCRIB/FLOT2/EZR/MYADM/ACTL6B/KAT5/PPM1F/FLNA/NINJ1/ITPKB/MDK/AKT1/PCDHAC2/DSC3/PCDH7/CSK/CNTN2/NF2/IGFBP2/SOX12/FLOT1/NTN1/PCDHGA1/GATA3/MSN/SRF/KLHL25/FGFRL1/SMARCA4/ATP1B2/PCDHB7/TGFB1/ROBO3/PODXL/SART1/NRXN2/PCDHB14/FOXJ1/C…
GO:0009887	animal organ morphogenesis	406	0.366494	2.14716	3.40774e-14	1.67703e-11	1.37991e-11	3358	tags=62%, list=42%, signal=38%	WNT11/HEYL/AQP3/NBL1/PPP1R13L/GBX2/LIF/TMEM59L/EPHA2/ADPRHL1/FST/TBX2/CLDN5/RBM20/MMP2/PBX2/ACTA2/MEF2D/CPLANE2/RSPO3/COL18A1/BASP1/ITGA8/COL9A1/COL2A1/THY1/MAFB/HOXA7/ANXA6/RFLNB/SCRIB/FUZ/ADAM15/CBS/SERPINH1/MYLK/SMAD6/RING1/FLNA/FAM20C/MDK/WHRN/HYAL2/SLC39A3/NF2/IGFBP5/CAPN1/BSG/MAPK3/NTN1/DIO3/FOSL2/ADM/GATA3/MSN/SRF/SLC39A1/TPRN/FGFRL1/TNC/GREM2/APCDD1/SIX4/SKI/TRIOBP/DVL3/TGFB1/STIM1/EFEMP2…
GO:0009719	response to endogenous stimulus	708	0.318448	1.91198	4.6673e-14	2.16178e-11	1.77877e-11	3078	tags=51%, list=38%, signal=35%	GDF10/KCNE1/HHEX/HEYL/NBL1/KLF15/ITGB3/ACHE/SDC1/ZBTB7B/HSPA1A/MXRA5/CDKN1A/GLP1R/KCNC1/EPHA2/PDGFB/IGFBP7/FST/TBX2/RAB35/CLDN5/VGF/ADCY5/CCND1/SPRED3/DUSP6/MMP2/ACTA2/CDK5R1/FAM107A/SOCS3/FAM89B/VPS18/SPRY4/DAXX/ATP1A3/CORO1A/BCL9L/GNA11/ITGA8/COL2A1/EGLN2/ADAMTS3/GPLD1/ELK1/SHC1/SLC7A5/NEFL/PKM/KANK2/TRIM25/EZR/FUZ/FURIN/GAS6/ZFP36/CSNK1E/SMAD6/FLNA/IRS1/FAM20C/AKT1/ZYX/PARP1/GAS2L1/PRKD2/HYAL2…
GO:0050808	synapse organization	246	0.411673	2.33404	1.36656e-13	5.9162e-11	4.86801e-11	3545	tags=72%, list=44%, signal=41%	C1QL1/SLC18A3/ITGB3/LHFPL4/ACHE/SHANK1/CLSTN2/SHISA7/SHISA6/SRCIN1/SRPX2/CDK5R1/LRFN4/SEZ6L2/ELFN1/INA/TPBG/LRFN3/UNC13A/NEFL/EZR/ARHGAP33/RAB3A/CNTNAP1/SEZ6/FLNA/AKT1/DNER/CUX2/DBN1/CNTN2/SPTBN2/ABHD17A/NTN1/CDC20/CHRNB2/TNC/SIX4/PIN1/MAPT/CAMKV/NRXN2/PCDHB14/LZTS1/CTTNBP2/ADD2/SLIT1/BSN/ADGRL1/SDF4/EIF4G1/NEDD9/ADGRB1/ACTB/DBNL/EEF2K/CACNB3/POTEE/PLXNB2/SEMA4D/FZD1/GRIA1/GPR158/NOS1AP/PCDHGC3/A…
GO:0035295	tube development	461	0.350432	2.06923	1.48599e-13	5.9162e-11	4.86801e-11	3220	tags=57%, list=40%, signal=36%	WNT11/HHEX/HEYL/ITGB3/RCN3/ITGA2B/GBX2/LIF/FZD8/SDC1/KLF5/TMEM59L/CDKN1A/EPHA2/TBX2/CLDN5/YJEFN3/SRPX2/MMP2/CPLANE2/RSPO3/HIF3A/COL18A1/TAFA5/BASP1/AMOTL2/COL2A1/THY1/HOXA7/GPLD1/ELK1/SHC1/SCRIB/PKM/FUZ/ADAM15/RAB3A/KAT5/MYLK/SMAD6/TGFBI/FLNA/NINJ1/MDK/AKT1/PLCD3/E2F2/PRKD2/EFNA3/EN1/DEAF1/IGFBP5/HK2/GRN/THBS1/BSG/PRKACA/MAPK3/TIMELESS/NTN1/PHGDH/F3/FOSL2/ADM/GATA3/NKIRAS2/SRF/LOXL2/TNC/SIX4/SKI/…
GO:0003008	system process	607	0.323107	1.93066	1.50272e-13	5.9162e-11	4.86801e-11	3392	tags=57%, list=42%, signal=35%	KCNE1/KCNJ11/MYL9/C1QL1/PAK6/AQP3/CNN1/KLF15/PPP1R13L/LHFPL4/SHANK1/CLSTN2/MMP24/ADORA1/SHISA7/GLP1R/PDGFB/BRSK1/GABRA5/TBX2/REEP6/CLDN5/INSYN2A/CCND2/F11R/ADCY5/MMP2/ACTA2/FAM107A/JPH4/S1PR2/KIFC3/ATP1A3/COL18A1/GNA11/ITGA8/COL2A1/TPM2/PAK5/CACNA1C/ANXA6/TPBG/SLC7A5/NEFL/ZNF212/EZR/SYNM/GAS6/CORO2B/CBS/ABCA7/STAC/RAB3A/CNTNAP1/APBB1/CLN6/SEZ6/MYLK/TGFBI/B4GALT2/FLNA/SMTN/MDK/AKT1/WHRN/PARP1/CUX2…
GO:0048666	neuron development	562	0.331318	1.97762	3.60602e-13	1.35209e-10	1.11253e-10	3659	tags=63%, list=46%, signal=37%	C1QL1/PAK6/NBL1/SHANK1/GBX2/LIF/ISLR2/ATF5/BRSK1/GABRA5/SRCIN1/RAB35/MMP2/PBX2/CDK5R1/SEMA6B/EPHA6/KIF26A/TRIM67/BICDL1/NCKIPSD/THY1/TUNAR/CAMSAP3/GPRIN1/TPBG/UNC13A/SCRIB/NEFL/TUBB2B/ZNF212/DHFR/EFHD1/ACTL6B/ARHGAP33/ITM2C/RAB3A/CNTNAP1/APBB1/SEZ6/STMN3/ARHGEF25/TUBB3/FLNA/NCDN/MDK/AKT1/ARHGEF40/PCDHAC2/WHRN/CUX2/EFNA3/EN1/YTHDF1/DBN1/CNTN2/TWF2/CRMP1/NCS1/GFAP/GRN/FLOT1/NTN1/SLC23A2/DIO3/PHGDH/…
GO:0048585	negative regulation of response to stimulus	726	0.309565	1.86039	7.76416e-13	2.77886e-10	2.28653e-10	3439	tags=56%, list=43%, signal=35%	WNT11/HHEX/HEYL/NECAB2/NBL1/DUSP5/SCRT2/CDK3/LIF/ZBTB7B/ADORA1/DLK1/HSPA1A/EPHA2/SHISA6/PDGFB/BOK/FST/WTIP/DACT3/SPRED3/KPTN/CCDC22/DUSP6/SEMA6B/KIF26A/SOCS3/FAM89B/TLE5/VPS18/NOL3/ARRDC1/SENP3/DUSP4/TRIM67/TMEM88/MVP/SPRY4/RUVBL2/TAFA5/BCL9L/COL2A1/THY1/PHLDA3/INPP5A/PAK5/PYCR1/METRNL/C12orf43/TPBG/BEND6/SMPD1/KANK2/RASA4/EZR/FUZ/MYADM/FURIN/GAS6/ABCA7/KAT5/ZFP36/STMN3/ZGPAT/CSNK1E/SMAD6/ILRUN/P…
GO:0048858	cell projection morphogenesis	340	0.374297	2.17492	1.02988e-12	3.11894e-10	2.56636e-10	3659	tags=69%, list=46%, signal=39%	PAK6/NBL1/SHANK1/GBX2/ISLR2/BRSK1/SRCIN1/CDK5R1/SEMA6B/EPHA6/THY1/TUNAR/TPBG/UNC13A/NEFL/TUBB2B/ARHGAP33/RAB3A/CNTNAP1/APBB1/ARHGEF25/TUBB3/MDK/ARHGEF40/PCDHAC2/CUX2/EFNA3/YTHDF1/DBN1/CNTN2/TWF2/FLOT1/NTN1/SLC23A2/CHRNB2/GATA3/WNT3/SRF/CNP/DVL3/ROBO3/DNM2/ADCY1/MAPT/B4GAT1/SARM1/LZTS1/CYFIP2/APLP1/VEGFA/PLXNB3/SLIT1/MYO9B/OBSL1/SULT4A1/FOXB1/ZNF335/UST/NUMBL/ADGRB1/ACTB/DBNL/EEF2K/POTEE/PLXNB2/SE…
GO:0120039	plasma membrane bounded cell projection morphogenesis	336	0.371519	2.15699	1.02988e-12	3.11894e-10	2.56636e-10	3659	tags=69%, list=46%, signal=39%	PAK6/NBL1/SHANK1/GBX2/ISLR2/BRSK1/SRCIN1/CDK5R1/SEMA6B/EPHA6/THY1/TUNAR/TPBG/UNC13A/NEFL/TUBB2B/ARHGAP33/RAB3A/CNTNAP1/APBB1/ARHGEF25/TUBB3/ARHGEF40/PCDHAC2/CUX2/EFNA3/YTHDF1/DBN1/CNTN2/TWF2/FLOT1/NTN1/SLC23A2/CHRNB2/GATA3/WNT3/SRF/CNP/DVL3/ROBO3/DNM2/ADCY1/MAPT/B4GAT1/SARM1/LZTS1/CYFIP2/APLP1/VEGFA/PLXNB3/SLIT1/MYO9B/OBSL1/SULT4A1/FOXB1/ZNF335/UST/NUMBL/ADGRB1/ACTB/DBNL/EEF2K/POTEE/PLXNB2/SEMA4D…
GO:0051240	positive regulation of multicellular organismal process	606	0.322331	1.92636	1.01303e-12	3.11894e-10	2.56636e-10	3583	tags=61%, list=45%, signal=36%	WNT11/ITGB3/CLCF1/ETV4/ACHE/LIF/TEAD4/ISLR2/CLSTN2/IL17D/ZBTB7B/HSPA1A/CDKN1A/PDGFB/FST/TBX2/ETV5/SRPX2/CCND1/ACTA2/CD320/AGPAT2/RFTN1/IRF1/CORO1A/BCL9L/BASP1/THY1/GPLD1/TPBG/SLC7A5/SCRIB/NEFL/PKM/FLOT2/ZNF219/EZR/GAS6/ACTL6B/ABCA7/KAT5/KDM6B/FLNA/NINJ1/ITPKB/FAM20C/MDK/AKT1/HK1/ZCCHC3/PARP1/CUX2/PRKD2/HYAL2/INPP5D/CSK/DBN1/TWF2/IGFBP2/GFAP/SLC9A1/HK2/SOX12/GRN/THBS1/FLOT1/NTN1/ZC3HAV1/P2RY1/DIO3…
GO:0048870	cell motility	674	0.317318	1.89994	9.83454e-13	3.11894e-10	2.56636e-10	3423	tags=57%, list=43%, signal=36%	WNT11/NBL1/ITGB3/ITGA2B/SCRT2/CD248/GBX2/SDC1/IFITM1/CAVIN1/ADORA1/EPHA2/PDGFB/SRCIN1/NEXMIF/CLDN5/SRPX2/F11R/MMP2/ACTA2/CDK5R1/FAM107A/SEMA6B/CNN2/KIF26A/SCRT1/FAM89B/TRIP6/PLEKHG3/CORO1A/IGSF8/TAFA5/AMOTL2/THY1/PAK5/CAMSAP3/HOXA7/ANXA6/GPLD1/TPBG/SCRIB/TUBB2B/KANK2/FUZ/MYADM/GAS6/ADAM15/PPM1F/MYLK/SDC3/CELF3/FLNA/NINJ1/SUN2/MDK/AKT1/DNER/TMEM201/PRKD2/HYAL2/FSCN1/CNTN2/NF2/EPPK1/SLC9A1/IGFBP5/W…
GO:0040012	regulation of locomotion	425	0.350849	2.06193	1.50256e-12	4.3819e-10	3.60555e-10	3423	tags=60%, list=43%, signal=36%	WNT11/NBL1/ITGB3/ITGA2B/SCRT2/IFITM1/CAVIN1/ADORA1/EPHA2/PDGFB/SRCIN1/NEXMIF/CLDN5/SRPX2/MMP2/ACTA2/FAM107A/SEMA6B/CNN2/KIF26A/SCRT1/FAM89B/TRIP6/PLEKHG3/CORO1A/TAFA5/AMOTL2/THY1/CAMSAP3/HOXA7/GPLD1/TPBG/TUBB2B/FUZ/MYADM/GAS6/ADAM15/PPM1F/MYLK/FLNA/SUN2/MDK/AKT1/PRKD2/HYAL2/YTHDF1/NF2/EPPK1/IGFBP5/GRN/THBS1/MAPK3/NTN1/F3/PKN1/GATA3/MSN/WNT3/SRF/ATP1B2/TNC/PIN1/SYDE1/PREX1/TGFB1/ROBO3/PODXL/RCC2/G…
GO:0048812	neuron projection morphogenesis	325	0.37201	2.15751	1.74232e-12	4.89965e-10	4.03157e-10	3659	tags=69%, list=46%, signal=39%	PAK6/NBL1/SHANK1/GBX2/ISLR2/BRSK1/SRCIN1/CDK5R1/SEMA6B/EPHA6/THY1/TUNAR/TPBG/UNC13A/NEFL/TUBB2B/ARHGAP33/RAB3A/CNTNAP1/APBB1/ARHGEF25/TUBB3/ARHGEF40/PCDHAC2/CUX2/EFNA3/YTHDF1/DBN1/CNTN2/TWF2/FLOT1/NTN1/SLC23A2/CHRNB2/GATA3/WNT3/SRF/CNP/DVL3/ROBO3/DNM2/ADCY1/MAPT/B4GAT1/SARM1/LZTS1/CYFIP2/APLP1/VEGFA/PLXNB3/SLIT1/OBSL1/SULT4A1/FOXB1/ZNF335/UST/NUMBL/ADGRB1/ACTB/DBNL/EEF2K/POTEE/PLXNB2/SEMA4D/METRN…
GO:0031175	neuron projection development	502	0.337129	1.99878	2.06786e-12	5.61459e-10	4.61984e-10	3659	tags=64%, list=46%, signal=37%	PAK6/NBL1/SHANK1/GBX2/ISLR2/BRSK1/SRCIN1/RAB35/MMP2/CDK5R1/SEMA6B/EPHA6/KIF26A/TRIM67/BICDL1/NCKIPSD/THY1/TUNAR/CAMSAP3/GPRIN1/TPBG/UNC13A/SCRIB/NEFL/TUBB2B/ZNF212/DHFR/EFHD1/ACTL6B/ARHGAP33/ITM2C/RAB3A/CNTNAP1/APBB1/SEZ6/STMN3/ARHGEF25/TUBB3/FLNA/NCDN/MDK/AKT1/ARHGEF40/PCDHAC2/WHRN/CUX2/EFNA3/YTHDF1/DBN1/CNTN2/TWF2/CRMP1/NCS1/GFAP/GRN/FLOT1/NTN1/SLC23A2/PHGDH/ADM/CHRNB2/GATA3/WNT3/SRF/TPRN/ATP1B…
GO:0030334	regulation of cell migration	388	0.357954	2.09574	2.18906e-12	5.74555e-10	4.7276e-10	3423	tags=61%, list=43%, signal=37%	WNT11/NBL1/ITGB3/ITGA2B/SCRT2/IFITM1/ADORA1/EPHA2/PDGFB/SRCIN1/NEXMIF/CLDN5/SRPX2/MMP2/ACTA2/FAM107A/SEMA6B/CNN2/KIF26A/SCRT1/FAM89B/TRIP6/PLEKHG3/CORO1A/TAFA5/AMOTL2/THY1/CAMSAP3/HOXA7/GPLD1/FUZ/MYADM/GAS6/ADAM15/PPM1F/MYLK/FLNA/SUN2/MDK/AKT1/PRKD2/HYAL2/NF2/EPPK1/IGFBP5/GRN/THBS1/MAPK3/NTN1/F3/GATA3/MSN/SRF/ATP1B2/TNC/SYDE1/PREX1/TGFB1/PODXL/RCC2/GNAI2/MTA2/RIPOR1/CHST2/VEGFA/GPI/PLXNB3/SOX14/E…
GO:0035239	tube morphogenesis	355	0.362457	2.11118	2.51667e-12	6.39233e-10	5.25979e-10	3270	tags=60%, list=41%, signal=37%	WNT11/HHEX/ITGB3/ITGA2B/GBX2/FZD8/KLF5/TMEM59L/EPHA2/TBX2/CLDN5/YJEFN3/SRPX2/MMP2/RSPO3/HIF3A/COL18A1/TAFA5/AMOTL2/THY1/HOXA7/GPLD1/SHC1/SCRIB/PKM/FUZ/ADAM15/MYLK/TGFBI/FLNA/NINJ1/MDK/AKT1/PLCD3/E2F2/PRKD2/EFNA3/DEAF1/HK2/GRN/THBS1/BSG/PRKACA/TIMELESS/NTN1/F3/ADM/GATA3/SRF/LOXL2/TNC/SIX4/SKI/DVL3/TGFB1/PODXL/STIM1/EFEMP2/EPN1/VEGFA/MYC/VAV2/COL8A1/MFGE8/EMC10/ADGRB1/GATA2/PLXNB2/SHOX2/FZD1/JMJD8/…
GO:0072359	circulatory system development	472	0.337522	1.99395	2.84143e-12	6.9917e-10	5.75297e-10	3319	tags=58%, list=41%, signal=36%	WNT11/KCNJ11/HHEX/HEYL/PPP1R13L/ITGB3/ITGA2B/GBX2/LIF/FZD8/KLF5/CDKN1A/EPHA2/ADPRHL1/PDGFB/TBX2/CLDN5/RBM20/YJEFN3/SRPX2/DUSP6/MMP2/ACTA2/MEF2D/CPLANE2/SOCS3/RSPO3/HIF3A/COL18A1/TAFA5/BASP1/GNA11/AMOTL2/COL2A1/THY1/HOXA7/CACNA1C/GPLD1/SHC1/PKM/ADAM15/MYLK/KDM6B/SMAD6/TGFBI/FLNA/NINJ1/MDK/AKT1/PLCD3/E2F2/PRKD2/EFNA3/SLC9A1/HK2/GRN/THBS1/BSG/MAPK3/TNFRSF1A/F3/ADM/GATA3/SRF/LOXL2/FGFRL1/SKI/TGFB1/ST…
GO:0032989	cellular component morphogenesis	385	0.354339	2.07217	3.14269e-12	7.49865e-10	6.1701e-10	3659	tags=66%, list=46%, signal=38%	MYL9/PAK6/NBL1/SHANK1/GBX2/ISLR2/ADPRHL1/BRSK1/SRCIN1/CDK5R1/SEMA6B/EPHA6/THY1/TUNAR/TPBG/UNC13A/NEFL/TUBB2B/ARHGAP33/RAB3A/CNTNAP1/APBB1/ARHGEF25/TUBB3/MDK/ARHGEF40/PCDHAC2/CUX2/EFNA3/YTHDF1/DBN1/CNTN2/TWF2/WDR1/FLOT1/NTN1/SLC23A2/CHRNB2/GATA3/WNT3/SRF/FLNC/SIX4/CNP/DVL3/ROBO3/DNM2/ADCY1/MAPT/B4GAT1/SARM1/LZTS1/CYFIP2/APLP1/VEGFA/PLXNB3/SLIT1/MYO9B/OBSCN/OBSL1/SULT4A1/PLEC/FOXB1/ZNF335/UST/NUMBL…
GO:0099536	synaptic signaling	303	0.370225	2.13726	6.08189e-12	1.40849e-09	1.15895e-09	3659	tags=69%, list=46%, signal=39%	SLC18A3/ACHE/SHANK1/CLSTN2/ADORA1/SHISA7/SHISA6/BRSK1/GABRA5/INSYN2A/VGF/SNPH/CDK5R1/FAM107A/JPH4/VPS18/S1PR2/GNA11/INA/SORCS2/SYT5/TPBG/UNC13A/SCRIB/NEFL/TUBB2B/RAB3A/SYT7/SEZ6/NCDN/AKT1/CUX2/CHRNA4/YTHDF1/DBN1/CNTN2/GFAP/RIMS3/PRKACA/MAPK3/FLOT1/P2RY1/CDC20/GIPC1/CHRNB2/GRM3/SRF/GPR176/CNP/ADCY1/MPP2/MAPT/RAB3B/CAMKV/NRXN2/PCDHB14/GNAI2/LZTS1/GRK2/CACNG8/GSK3A/KCNN1/NPTX2/BSN/ZDHHC3/ADGRB1/SV2A…
GO:0032990	cell part morphogenesis	352	0.36127	2.1025	8.84292e-12	1.9894e-09	1.63694e-09	3659	tags=68%, list=46%, signal=38%	PAK6/NBL1/SHANK1/GBX2/ISLR2/BRSK1/SRCIN1/CDK5R1/SEMA6B/EPHA6/THY1/TUNAR/TPBG/UNC13A/NEFL/TUBB2B/ARHGAP33/RAB3A/CNTNAP1/APBB1/ARHGEF25/TUBB3/MDK/ARHGEF40/PCDHAC2/CUX2/EFNA3/YTHDF1/DBN1/CNTN2/TWF2/FLOT1/NTN1/SLC23A2/CHRNB2/GATA3/WNT3/SRF/CNP/DVL3/ROBO3/DNM2/ADCY1/MAPT/B4GAT1/SARM1/LZTS1/CYFIP2/APLP1/VEGFA/PLXNB3/SLIT1/MYO9B/OBSL1/SULT4A1/PLEC/FOXB1/ZNF335/UST/NUMBL/ADGRB1/ACTB/DBNL/EEF2K/POTEE/PLXN…
GO:0007167	enzyme-linked receptor protein signaling pathway	413	0.346082	2.02881	9.43503e-12	2.06365e-09	1.69803e-09	3622	tags=64%, list=45%, signal=37%	GDF10/HHEX/NBL1/ITGB3/LIF/SAMD10/ZBTB7B/HSPA1A/EPHA2/PDGFB/FST/TBX2/CLDN5/SPRED3/MMP2/CDK5R1/EPHA6/SOCS3/FAM89B/MVP/SPRY4/BCL9L/ITGA8/ADAMTS3/GPLD1/SHC3/SHC1/FUZ/FURIN/GAS6/ZGPAT/SHC2/SMAD6/IRS1/FAM20C/AKT1/ZYX/PARP1/PRKD2/EFNA3/IGFBP2/IGFBP5/THBS1/MAPK3/PXN/F3/GIPC1/GATA3/PMEPA1/ZC3H3/FGFRL1/GREM2/GIGYF1/SKI/POLR1G/PIN1/TGFB1/PEG10/GNAI2/CYFIP2/MAPKAPK3/LONP1/VEGFA/UBASH3B/TP53/VAV2/GSK3A/NUP62/…
GO:0040011	locomotion	468	0.334374	1.97595	1.05167e-11	2.17918e-09	1.79309e-09	3423	tags=59%, list=43%, signal=36%	WNT11/NBL1/ITGB3/ITGA2B/SCRT2/IFITM1/CAVIN1/ADORA1/EPHA2/PDGFB/SRCIN1/NEXMIF/CLDN5/SRPX2/MMP2/ACTA2/FAM107A/SEMA6B/CNN2/KIF26A/SCRT1/FAM89B/TRIP6/PLEKHG3/CORO1A/TAFA5/AMOTL2/THY1/CAMSAP3/HOXA7/GPLD1/TPBG/SCRIB/NEFL/TUBB2B/FUZ/MYADM/GAS6/ADAM15/CLN6/PPM1F/MYLK/FLNA/NINJ1/SUN2/MDK/AKT1/PRKD2/HYAL2/YTHDF1/NF2/EPPK1/IGFBP5/WDR1/GRN/THBS1/BSG/MAPK3/NTN1/F3/PKN1/GATA3/MSN/WNT3/SRF/ATP1B2/TNC/PIN1/SYDE1…
GO:0023057	negative regulation of signaling	621	0.31484	1.88241	1.02661e-11	2.17918e-09	1.79309e-09	3439	tags=57%, list=43%, signal=35%	WNT11/KCNJ11/HHEX/HEYL/NECAB2/NBL1/DUSP5/SCRT2/ACHE/CDK3/LIF/ADORA1/DLK1/HSPA1A/EPHA2/SHISA6/BOK/FST/WTIP/DACT3/SPRED3/KPTN/CCDC22/DUSP6/KIF26A/SOCS3/FAM89B/TLE5/VPS18/NOL3/ARRDC1/DUSP4/TRIM67/TMEM88/MVP/SPRY4/RUVBL2/BCL9L/COL2A1/THY1/PHLDA3/INPP5A/PAK5/PYCR1/SORCS2/C12orf43/TPBG/BEND6/SMPD1/KANK2/RASA4/EZR/FUZ/MYADM/GAS6/ABCA7/PFKL/STMN3/ZGPAT/CSNK1E/SMAD6/PPP2R1A/IRS1/LRRC14/MDK/AKT1/HYAL2/TMEM…
GO:0045597	positive regulation of cell differentiation	361	0.355978	2.07374	1.41461e-11	2.82659e-09	2.3258e-09	3658	tags=66%, list=46%, signal=38%	GDF10/HEYL/NBL1/PPP1R13L/CLCF1/ETV4/LIF/KLF5/IFITM1/ISLR2/ZBTB7B/HSPA1A/ETV5/CLDN5/F11R/SOCS3/S1PR2/LRRC8A/PIEZO1/BCL9L/OLFM2/METRNL/SLC7A5/BEND6/NEFL/ZNF219/GAS6/ACTL6B/KAT5/ZFP36/CSNK1E/MAPK12/ITPKB/FAM20C/MDK/AKT1/PARP1/CUX2/INPP5D/ZHX3/DBN1/NF2/TWF2/HMG20B/GFAP/SOX12/NTN1/ADM/GATA3/WNT3/SRF/KLHL25/LOXL2/SMARCA4/KCTD11/HSPA1B/TGFB1/BRD1/MAPT/SART1/EFEMP2/FOXJ1/BRINP1/ZBTB46/DPF3/SMARCD3/VEGFA/…
GO:0010648	negative regulation of cell communication	619	0.316479	1.89241	1.43591e-11	2.82659e-09	2.3258e-09	3439	tags=57%, list=43%, signal=35%	WNT11/KCNJ11/HHEX/HEYL/NECAB2/NBL1/DUSP5/SCRT2/ACHE/CDK3/LIF/ADORA1/DLK1/HSPA1A/EPHA2/SHISA6/BOK/FST/WTIP/DACT3/SPRED3/KPTN/CCDC22/DUSP6/KIF26A/SOCS3/FAM89B/TLE5/VPS18/NOL3/ARRDC1/DUSP4/TRIM67/TMEM88/MVP/SPRY4/RUVBL2/BCL9L/COL2A1/THY1/PHLDA3/INPP5A/PAK5/PYCR1/SORCS2/C12orf43/TPBG/BEND6/SMPD1/KANK2/RASA4/EZR/FUZ/MYADM/GAS6/ABCA7/PFKL/STMN3/ZGPAT/CSNK1E/SMAD6/PPP2R1A/IRS1/LRRC14/MDK/AKT1/HYAL2/TMEM…
GO:2000145	regulation of cell motility	410	0.347293	2.03764	1.50982e-11	2.89959e-09	2.38586e-09	3423	tags=60%, list=43%, signal=36%	WNT11/NBL1/ITGB3/ITGA2B/SCRT2/IFITM1/CAVIN1/ADORA1/EPHA2/PDGFB/SRCIN1/NEXMIF/CLDN5/SRPX2/MMP2/ACTA2/FAM107A/SEMA6B/CNN2/KIF26A/SCRT1/FAM89B/TRIP6/PLEKHG3/CORO1A/TAFA5/AMOTL2/THY1/CAMSAP3/HOXA7/GPLD1/FUZ/MYADM/GAS6/ADAM15/PPM1F/MYLK/FLNA/SUN2/MDK/AKT1/PRKD2/HYAL2/NF2/EPPK1/IGFBP5/GRN/THBS1/MAPK3/NTN1/F3/PKN1/GATA3/MSN/SRF/ATP1B2/TNC/PIN1/SYDE1/PREX1/TGFB1/PODXL/RCC2/GNAI2/MTA2/RIPOR1/CHST2/VEGFA/G…
GO:0001525	angiogenesis	203	0.414719	2.31565	1.54791e-11	2.90195e-09	2.38781e-09	3254	tags=66%, list=41%, signal=40%	HHEX/ITGB3/ITGA2B/GBX2/FZD8/KLF5/EPHA2/CLDN5/YJEFN3/SRPX2/MMP2/RSPO3/HIF3A/COL18A1/TAFA5/AMOTL2/THY1/HOXA7/GPLD1/SHC1/PKM/ADAM15/TGFBI/FLNA/NINJ1/MDK/AKT1/PLCD3/E2F2/PRKD2/EFNA3/HK2/GRN/THBS1/BSG/F3/ADM/SRF/LOXL2/TGFB1/STIM1/EPN1/VEGFA/VAV2/COL8A1/MFGE8/EMC10/ADGRB1/GATA2/JMJD8/CCN2/MYH9/HGS/RBM15/NGFR/COL4A1/RHOB/PLXND1/SPARC/VASH1/FMNL3/WNT7A/RNH1/ADAMTS1/ADAMTS9/E2F7/PRKX/PTK2B/VEGFB/SASH1/ADG…
GO:0071495	cellular response to endogenous stimulus	614	0.311469	1.86156	3.51655e-11	6.43937e-09	5.2985e-09	3078	tags=50%, list=38%, signal=34%	GDF10/KCNE1/HHEX/HEYL/NBL1/KLF15/ITGB3/ACHE/ZBTB7B/HSPA1A/GLP1R/PDGFB/IGFBP7/FST/TBX2/RAB35/CLDN5/ADCY5/SPRED3/MMP2/ACTA2/CDK5R1/FAM107A/SOCS3/FAM89B/VPS18/SPRY4/DAXX/ATP1A3/CORO1A/BCL9L/GNA11/ITGA8/COL2A1/EGLN2/ADAMTS3/GPLD1/SHC1/SLC7A5/PKM/KANK2/EZR/FUZ/FURIN/GAS6/ZFP36/CSNK1E/SMAD6/FLNA/IRS1/FAM20C/AKT1/ZYX/PARP1/GAS2L1/PRKD2/HYAL2/CSK/TWF2/IGFBP2/SLC9A1/IGFBP5/THBS1/PRKACA/MAPK3/TIMELESS/PXN/…
GO:0048514	blood vessel morphogenesis	240	0.392322	2.22326	4.50914e-11	8.06931e-09	6.63965e-09	3254	tags=62%, list=41%, signal=38%	WNT11/HHEX/ITGB3/ITGA2B/GBX2/FZD8/KLF5/EPHA2/TBX2/CLDN5/YJEFN3/SRPX2/MMP2/RSPO3/HIF3A/COL18A1/TAFA5/AMOTL2/THY1/HOXA7/GPLD1/SHC1/PKM/ADAM15/MYLK/TGFBI/FLNA/NINJ1/MDK/AKT1/PLCD3/E2F2/PRKD2/EFNA3/HK2/GRN/THBS1/BSG/F3/ADM/SRF/LOXL2/TGFB1/STIM1/EFEMP2/EPN1/VEGFA/VAV2/COL8A1/MFGE8/EMC10/ADGRB1/GATA2/JMJD8/CCN2/MYH9/HGS/RBM15/NGFR/COL4A1/RHOB/PLXND1/SPARC/VASH1/FMNL3/WNT7A/SOX4/RNH1/ADAMTS1/FKBP10/ADAM…
GO:0007268	chemical synaptic transmission	287	0.370579	2.13149	5.24179e-11	8.97257e-09	7.38288e-09	3659	tags=69%, list=46%, signal=39%	SLC18A3/ACHE/SHANK1/CLSTN2/ADORA1/SHISA7/SHISA6/BRSK1/GABRA5/INSYN2A/VGF/SNPH/FAM107A/JPH4/VPS18/S1PR2/INA/SORCS2/SYT5/TPBG/UNC13A/SCRIB/NEFL/TUBB2B/RAB3A/SYT7/SEZ6/NCDN/AKT1/CUX2/CHRNA4/YTHDF1/DBN1/CNTN2/GFAP/RIMS3/PRKACA/MAPK3/FLOT1/P2RY1/CDC20/GIPC1/CHRNB2/GRM3/SRF/GPR176/CNP/ADCY1/MPP2/MAPT/RAB3B/CAMKV/NRXN2/PCDHB14/GNAI2/LZTS1/CACNG8/GSK3A/KCNN1/NPTX2/BSN/ZDHHC3/ADGRB1/SV2A/CACNB3/CACNG4/GRI…
GO:0098916	anterograde trans-synaptic signaling	287	0.370579	2.13149	5.24179e-11	8.97257e-09	7.38288e-09	3659	tags=69%, list=46%, signal=39%	SLC18A3/ACHE/SHANK1/CLSTN2/ADORA1/SHISA7/SHISA6/BRSK1/GABRA5/INSYN2A/VGF/SNPH/FAM107A/JPH4/VPS18/S1PR2/INA/SORCS2/SYT5/TPBG/UNC13A/SCRIB/NEFL/TUBB2B/RAB3A/SYT7/SEZ6/NCDN/AKT1/CUX2/CHRNA4/YTHDF1/DBN1/CNTN2/GFAP/RIMS3/PRKACA/MAPK3/FLOT1/P2RY1/CDC20/GIPC1/CHRNB2/GRM3/SRF/GPR176/CNP/ADCY1/MPP2/MAPT/RAB3B/CAMKV/NRXN2/PCDHB14/GNAI2/LZTS1/CACNG8/GSK3A/KCNN1/NPTX2/BSN/ZDHHC3/ADGRB1/SV2A/CACNB3/CACNG4/GRI…
GO:0099537	trans-synaptic signaling	291	0.367093	2.11492	5.43228e-11	9.1008e-09	7.4884e-09	3659	tags=68%, list=46%, signal=39%	SLC18A3/ACHE/SHANK1/CLSTN2/ADORA1/SHISA7/SHISA6/BRSK1/GABRA5/INSYN2A/VGF/SNPH/FAM107A/JPH4/VPS18/S1PR2/INA/SORCS2/SYT5/TPBG/UNC13A/SCRIB/NEFL/TUBB2B/RAB3A/SYT7/SEZ6/NCDN/AKT1/CUX2/CHRNA4/YTHDF1/DBN1/CNTN2/GFAP/RIMS3/PRKACA/MAPK3/FLOT1/P2RY1/CDC20/GIPC1/CHRNB2/GRM3/SRF/GPR176/CNP/ADCY1/MPP2/MAPT/RAB3B/CAMKV/NRXN2/PCDHB14/GNAI2/LZTS1/CACNG8/GSK3A/KCNN1/NPTX2/BSN/ZDHHC3/ADGRB1/SV2A/CACNB3/CACNG4/GRI…
GO:0009968	negative regulation of signal transduction	587	0.312874	1.86699	6.09297e-11	9.99501e-09	8.22417e-09	3439	tags=57%, list=43%, signal=35%	WNT11/HHEX/HEYL/NECAB2/NBL1/DUSP5/SCRT2/CDK3/LIF/DLK1/HSPA1A/EPHA2/SHISA6/BOK/FST/WTIP/DACT3/SPRED3/KPTN/CCDC22/DUSP6/KIF26A/SOCS3/FAM89B/TLE5/VPS18/NOL3/ARRDC1/DUSP4/TRIM67/TMEM88/MVP/SPRY4/RUVBL2/BCL9L/COL2A1/THY1/PHLDA3/INPP5A/PAK5/PYCR1/C12orf43/TPBG/BEND6/SMPD1/KANK2/RASA4/EZR/FUZ/MYADM/GAS6/ABCA7/STMN3/ZGPAT/CSNK1E/SMAD6/PPP2R1A/IRS1/LRRC14/MDK/AKT1/HYAL2/TMEM127/INPP5D/CSK/HOMER3/NF2/IGFBP…
GO:0001944	vasculature development	291	0.36651	2.11156	6.6068e-11	1.06167e-08	8.73574e-09	3254	tags=59%, list=41%, signal=36%	WNT11/HHEX/ITGB3/ITGA2B/GBX2/LIF/FZD8/KLF5/EPHA2/PDGFB/TBX2/CLDN5/YJEFN3/SRPX2/MMP2/ACTA2/SOCS3/RSPO3/HIF3A/COL18A1/TAFA5/AMOTL2/THY1/HOXA7/GPLD1/SHC1/PKM/ADAM15/MYLK/SMAD6/TGFBI/FLNA/NINJ1/MDK/AKT1/PLCD3/E2F2/PRKD2/EFNA3/HK2/GRN/THBS1/BSG/F3/ADM/SRF/LOXL2/TGFB1/STIM1/EFEMP2/EPN1/VEGFA/VAV2/COL8A1/MFGE8/EMC10/ADGRB1/GATA2/JMJD8/CCN2/MYH9/HGS/RBM15/NGFR/COL4A1/RHOB/PLXND1/SPARC/VASH1/FMNL3/WNT7A/S…
GO:0048667	cell morphogenesis involved in neuron differentiation	299	0.366594	2.11581	1.14968e-10	1.81052e-08	1.48975e-08	3659	tags=68%, list=46%, signal=39%	SHANK1/GBX2/ISLR2/BRSK1/SRCIN1/CDK5R1/SEMA6B/EPHA6/THY1/TPBG/SCRIB/NEFL/TUBB2B/ARHGAP33/RAB3A/CNTNAP1/APBB1/ARHGEF25/TUBB3/ARHGEF40/PCDHAC2/WHRN/CUX2/EFNA3/YTHDF1/DBN1/CNTN2/TWF2/FLOT1/NTN1/CHRNB2/GATA3/WNT3/SRF/TPRN/CNP/TRIOBP/ROBO3/DNM2/ADCY1/MAPT/B4GAT1/SARM1/LZTS1/CYFIP2/APLP1/VEGFA/PLXNB3/SLIT1/OBSL1/SULT4A1/FOXB1/UST/NUMBL/ADGRB1/ACTB/EEF2K/POTEE/PLXNB2/SEMA4D/METRN/SHOX2/MAPK8IP2/TRAK1/NFA…
GO:0033108	mitochondrial respiratory chain complex assembly	69	-0.454166	-3.16762	1.84443e-10	2.80937e-08	2.31162e-08	3284	tags=87%, list=41%, signal=52%	NDUFA10/TIMM21/NDUFB8/NDUFB10/DMAC2/COA1/NDUFAF3/NDUFS2/NDUFB9/OMA1/NDUFA11/NDUFA13/NDUFA8/DMAC1/COX20/NDUFAF7/CHCHD4/COX16/NDUFS3/UQCC6/NDUFC2/NDUFA3/CHCHD7/NDUFAF5/NDUFAF2/NDUFA12/OXA1L/COA4/NDUFB1/SDHAF3/COX14/NDUFA6/NDUFS5/COA8/NDUFA1/NDUFB11/NUBPL/FASTKD3/TFAM/NDUFS4/COA3/TMEM126B/NDUFB2/NDUFB6/NDUFC1/STMP1/NDUFAB1/NDUFB3/PET100/COX17/SLC25A33/NDUFA2/NDUFAF4/NDUFB5/UQCRFS1/NDUFA5/TMEM126A/ND…
GO:0030155	regulation of cell adhesion	306	0.361278	2.08745	1.85531e-10	2.80937e-08	2.31162e-08	3555	tags=66%, list=44%, signal=38%	ITGB3/LIF/ZBTB7B/EPHA2/PDGFB/NEXMIF/SIPA1/F11R/MMP2/FAM107A/COL26A1/PIEZO1/IRF1/SPRY4/CORO1A/THY1/CAMSAP3/HOXA7/LRFN3/SCRIB/FLOT2/MYADM/CORO2B/ACTL6B/ADAM15/KAT5/PPM1F/TGFBI/FLNA/ITPKB/PPP2R1A/MDK/AKT1/PRKD2/P4HB/CSK/NF2/IGFBP2/SLC9A1/SOX12/THBS1/FLOT1/TESK1/GATA3/SRF/KLHL25/SMARCA4/TNC/TRIOBP/PREX1/TGFB1/PODXL/RCC2/SART1/EFEMP2/FOXJ1/CHST2/SMARCD3/VEGFA/LOXL3/UBASH3B/PLXNB3/HLA-A/COL8A1/NEDD9/LA…
GO:0030029	actin filament-based process	368	0.343251	2.00338	2.26668e-10	3.36752e-08	2.77089e-08	2674	tags=49%, list=33%, signal=34%	KCNE1/WNT11/MYL9/CNN1/ITGB3/SHANK1/ADORA1/ADPRHL1/SRCIN1/F11R/KPTN/ACTA2/CDK5R1/FAM107A/CNN2/AGAP2/S1PR2/CORO1A/AMOTL2/TPM2/CACNA1C/SHC1/RFLNB/KANK2/EZR/MYADM/COTL1/CORO2B/RHOBTB2/PPM1F/SORBS3/FLNA/SMTN/SUN2/ZYX/GAS2L1/FSCN1/DBN1/NF2/TWF2/SPTBN2/SLC9A1/WDR1/PXN/LIMD2/TNFAIP1/GSN/MYO18A/TESK1/SRF/FLNC/PLEKHG2/TRIM27/SIX4/TRIOBP/ALDOA/SYDE1/PREX1/FOXJ1/CYFIP2/MARCKSL1/ADD2/MYO9B/IQGAP3/AIF1L/OBSCN/…
GO:0001568	blood vessel development	281	0.369581	2.1254	2.5057e-10	3.65369e-08	3.00636e-08	3462	tags=63%, list=43%, signal=37%	WNT11/HHEX/ITGB3/ITGA2B/GBX2/FZD8/KLF5/EPHA2/PDGFB/TBX2/CLDN5/YJEFN3/SRPX2/MMP2/ACTA2/SOCS3/RSPO3/HIF3A/COL18A1/TAFA5/AMOTL2/THY1/HOXA7/GPLD1/SHC1/PKM/ADAM15/MYLK/SMAD6/TGFBI/FLNA/NINJ1/MDK/AKT1/PLCD3/E2F2/PRKD2/EFNA3/HK2/GRN/THBS1/BSG/F3/ADM/SRF/LOXL2/TGFB1/STIM1/EFEMP2/EPN1/VEGFA/VAV2/COL8A1/MFGE8/EMC10/ADGRB1/GATA2/JMJD8/CCN2/MYH9/HGS/RBM15/NGFR/COL4A1/RHOB/PLXND1/SPARC/VASH1/FMNL3/WNT7A/SOX4/…
GO:0071310	cellular response to organic substance	765	0.28881	1.7392	3.05202e-10	4.36939e-08	3.59525e-08	3732	tags=59%, list=47%, signal=35%	KCNE1/WNT11/HEYL/KLF15/ITGB3/CLCF1/ACHE/KLF5/IFITM1/ZBTB7B/FICD/HSPA1A/GLP1R/SBNO2/PDGFB/BOK/MCM2/IGFBP7/ADCY5/CCND1/MMP2/CDK5R1/FAM107A/SOCS3/SRM/VPS18/COLEC12/AGPAT2/USP27X/IRF1/SPRY4/DAXX/ATP1A3/CORO1A/RUVBL2/GNA11/TUNAR/PFKP/INA/BCAT2/EGLN2/GPLD1/ELK1/SHC1/SLC7A5/BAG3/PKM/KANK2/TRIM25/EZR/GAS6/ADAM15/ABCA7/KAT5/CDC37/ZFP36/IL18BP/FLNA/IRS1/AKT1/ZCCHC3/ZYX/PARP1/CUX2/GAS2L1/P4HB/HYAL2/CSK/TWF2…
GO:0009628	response to abiotic stimulus	475	0.320846	1.89632	6.6157e-10	9.13895e-08	7.51978e-08	2625	tags=44%, list=33%, signal=31%	KCNE1/WNT11/KCNJ11/AQP3/ITGB3/SLC4A11/LIF/MMP24/ADORA1/HSPA1A/CDKN1A/KCNC1/BRSK1/SIPA1/REEP6/WTIP/CCND2/VGF/F11R/HMOX2/CCND1/MMP2/CNN2/PCSK1N/TMEM109/NOL3/LRRC8A/PIEZO1/HIF3A/IRF1/DAXX/COL18A1/RUVBL2/GNA11/CPT1B/EGLN2/METRNL/GPLD1/ELK1/SLC7A5/SMPD1/BAG3/EFHD1/ADAM15/CBS/ABCA7/STAC/RAB3A/KAT5/MYLK/B4GALT2/NDRG1/MDK/AKT1/WHRN/MIEF1/PARP1/ADSS1/P4HB/CHRNA4/HYAL2/CDC25A/KCNMA1/ADO/IGFBP2/SLC9A1/SCARA…
GO:0016310	phosphorylation	718	0.289108	1.73691	6.52994e-10	9.13895e-08	7.51978e-08	3342	tags=53%, list=42%, signal=34%	WNT11/MTCP1/HHEX/PAK6/ITGB3/CLCF1/HKDC1/CDK3/LIF/FZD8/STK32B/CDKN1A/EPHA2/ADCK2/PDGFB/BRSK1/SRCIN1/CCND2/SRPX2/CCND1/DUSP6/CDK5R1/MAP3K10/GALK1/EPHA6/DBNDD1/SOCS3/ETNK2/AGAP2/S1PR2/MVP/SPRY4/DAXX/THY1/DGKQ/PFKP/LMTK3/PAK5/MCM7/CCND3/PKMYT1/HERC5/SMPD1/PKM/MYADM/GAS6/PFKL/CDC37/PPM1F/MYLK/ZGPAT/CSNK1E/MAPK12/ITPKB/PPP2R1A/IRS1/GRK6/FAM20C/AKT1/HEXIM2/HK1/CCNF/PRKD2/HYAL2/CSK/NF2/CDC25A/MAST1/HK2/C…
GO:0007409	axonogenesis	231	0.383749	2.16444	6.90865e-10	9.37909e-08	7.71738e-08	3659	tags=71%, list=46%, signal=39%	GBX2/ISLR2/BRSK1/CDK5R1/SEMA6B/EPHA6/THY1/NEFL/TUBB2B/RAB3A/CNTNAP1/APBB1/ARHGEF25/TUBB3/ARHGEF40/PCDHAC2/EFNA3/YTHDF1/CNTN2/TWF2/FLOT1/NTN1/CHRNB2/GATA3/WNT3/SRF/CNP/ROBO3/DNM2/ADCY1/MAPT/B4GAT1/CYFIP2/APLP1/VEGFA/PLXNB3/SLIT1/FOXB1/UST/NUMBL/ADGRB1/ACTB/POTEE/PLXNB2/SEMA4D/METRN/SHOX2/TRAK1/NFASC/MAP2K2/NGFR/EFNB1/OLFM1/PLXND1/ZFYVE27/DPYSL5/MAP6/PLXNA3/CDH4/ENAH/WNT7A/LHX4/NDN/MEGF8/LIMK1/PLXN…
GO:0060429	epithelium development	495	0.314949	1.86621	7.32876e-10	9.78079e-08	8.0479e-08	3623	tags=59%, list=45%, signal=35%	KCNE1/WNT11/HEYL/AQP3/KLF15/RCN3/ETV4/GBX2/LIF/SDC1/KLF5/TMEM59L/MAF/CDKN1A/EPHA2/PDGFB/BRSK1/SIPA1/FST/TBX2/CLDN5/F11R/CCND1/SPRED3/MMP2/ACTA2/CPLANE2/SOCS3/RSPO3/S1PR2/COL18A1/BASP1/COL2A1/MAFB/CAMSAP3/HOXA7/MAFG/SCRIB/KANK2/EZR/FUZ/MYADM/KAT5/ZFP36/POU3F1/KDM6B/SMAD6/FLNA/FAM20C/MDK/AKT1/WHRN/PRKD2/EN1/DEAF1/NF2/EPPK1/IGFBP5/WDR1/PRKACA/TIMELESS/TNFRSF1A/NTN1/PHGDH/KEAP1/FOSL2/ADM/GATA3/MSN/WN…
GO:1901700	response to oxygen-containing compound	685	0.294048	1.76179	7.79634e-10	1.02314e-07	8.41867e-08	3341	tags=53%, list=42%, signal=34%	GDF10/KCNE1/WNT11/KCNJ11/AQP3/KLF15/ITGB3/ACHE/SDC1/ZBTB7B/CDKN1A/GLP1R/KCNC1/SBNO2/PDGFB/IGFBP7/SIPA1/TBX2/CLDN5/VGF/ADCY5/ANXA11/MMP2/CDK5R1/SOCS3/COLEC12/ATP1A3/COL18A1/RUVBL2/GNA11/DGKQ/TUNAR/SYT5/GPLD1/ELK1/SHC1/SLC7A5/SMPD1/NEFL/PKM/KANK2/ZNF212/TRIM25/RASA4/EZR/DHFR/GAS6/ADAM15/CBS/PFKL/SYT7/KAT5/ZFP36/KDM6B/SMAD6/IL18BP/FLNA/ITPKB/IRS1/AKT1/PARP1/EN1/HYAL2/GUCD1/CSK/TWF2/KCNMA1/IGFBP2/SLC…
GO:0034329	cell junction assembly	227	0.384473	2.16746	8.92729e-10	1.15235e-07	9.48187e-08	3530	tags=67%, list=44%, signal=39%	WNT11/ITGB3/LHFPL4/ACHE/CLSTN2/EPHA2/CLDN5/SRPX2/F11R/FAM107A/LRFN4/TRIP6/THY1/CAMSAP3/CDH24/TPBG/LRFN3/CORO2B/CNTNAP1/PPM1F/DNER/CUX2/FSCN1/SPTBN2/SLC9A1/WDR1/THBS1/PRKACA/FLOT1/NTN1/CHRNB2/SRF/SIX4/RCC2/NRXN2/PCDHB14/LZTS1/VEGFA/ADD2/SLIT1/PLEC/BSN/EIF4G1/ADGRB1/ACTB/DBNL/EEF2K/TLN1/PLXNB2/SEMA4D/LDB1/FZD1/GRIA1/DLG5/PLXND1/PKP2/RAPGEF1/ACTN1/FBF1/CDH4/WNT7A/PLXNB1/EPB41L3/PKP4/SRC/AGRN/PTK2B/P…
GO:0050804	modulation of chemical synaptic transmission	206	0.391707	2.19225	9.40983e-10	1.19505e-07	9.83319e-08	3544	tags=69%, list=44%, signal=40%	SLC18A3/ACHE/SHANK1/CLSTN2/ADORA1/SHISA7/SHISA6/BRSK1/VGF/FAM107A/JPH4/VPS18/S1PR2/INA/SORCS2/UNC13A/NEFL/TUBB2B/RAB3A/SYT7/NCDN/CUX2/YTHDF1/DBN1/CNTN2/GFAP/RIMS3/PRKACA/MAPK3/FLOT1/P2RY1/CDC20/GIPC1/CHRNB2/GRM3/SRF/ADCY1/MPP2/MAPT/CAMKV/GNAI2/LZTS1/CACNG8/ZDHHC3/ADGRB1/CACNG4/GRIN2A/MAPK8IP2/ARRB2/GRIA1/GPR158/HRAS/SEPTIN5/NGFR/HIP1/ASIC1/PACSIN2/KAT2A/TBC1D24/WNT7A/GRIK5/CYFIP1/PRKAR1B/APBA2/SY…
GO:0099177	regulation of trans-synaptic signaling	207	0.389756	2.18105	1.03854e-09	1.29801e-07	1.06804e-07	3544	tags=69%, list=44%, signal=40%	SLC18A3/ACHE/SHANK1/CLSTN2/ADORA1/SHISA7/SHISA6/BRSK1/VGF/FAM107A/JPH4/VPS18/S1PR2/INA/SORCS2/UNC13A/NEFL/TUBB2B/RAB3A/SYT7/NCDN/CUX2/YTHDF1/DBN1/CNTN2/GFAP/RIMS3/PRKACA/MAPK3/FLOT1/P2RY1/CDC20/GIPC1/CHRNB2/GRM3/SRF/ADCY1/MPP2/MAPT/CAMKV/GNAI2/LZTS1/CACNG8/ZDHHC3/ADGRB1/CACNG4/GRIN2A/MAPK8IP2/ARRB2/GRIA1/GPR158/HRAS/SEPTIN5/NGFR/HIP1/ASIC1/PACSIN2/KAT2A/TBC1D24/WNT7A/GRIK5/CYFIP1/PRKAR1B/APBA2/SY…
GO:0045893	positive regulation of DNA-templated transcription	787	0.287345	1.73117	1.13745e-09	1.39942e-07	1.15148e-07	3119	tags=49%, list=39%, signal=33%	WNT11/HHEX/HEYL/KLF15/ETV4/GBX2/LIF/TEAD4/PLAGL1/KLF5/ZBTB7B/ATF5/MAF/SBNO2/SHOX/PDGFB/TBX2/ETV5/HAS3/PBX2/MEF2D/CCDC124/IRF1/HDGF/DAXX/RUVBL2/BCL9L/ITGA8/HMGA1/MAFB/HOXA7/MAFG/ELK1/SHC1/UHRF1/ZNF212/TRIM25/ZNF219/ACTL6B/APBB1/KAT5/POU3F1/KDM6B/SMAD6/MDK/AKT1/PARP1/E2F2/PTMS/PRKD2/RNF187/EN1/ZMIZ2/HCFC1/HYAL2/MCRS1/DEAF1/SLC9A1/ATN1/SOX12/THAP11/HELZ2/MAPK3/TNFRSF1A/P2RY1/ZNF319/FOSL2/MYBBP1A/TNI…
GO:0070848	response to growth factor	323	0.341576	1.98129	1.1716e-09	1.41926e-07	1.16781e-07	2989	tags=52%, list=37%, signal=34%	GDF10/HHEX/HEYL/NBL1/ITGB3/HSPA1A/MXRA5/KCNC1/EPHA2/PDGFB/FST/TBX2/RAB35/CLDN5/SPRED3/DUSP6/ACTA2/FAM89B/SPRY4/CORO1A/BCL9L/ITGA8/COL2A1/ADAMTS3/ELK1/SHC1/FUZ/FURIN/GAS6/ZFP36/CSNK1E/SMAD6/FAM20C/AKT1/ZYX/PARP1/PRKD2/HYAL2/TWF2/CDC34/THBS1/MAPK3/PXN/P2RY1/ADAMTS7/GIPC1/GATA3/PMEPA1/EHD4/FGFRL1/TNC/GREM2/SKI/PIN1/TGFB1/MAPT/EHD1/PEG10/CAD/CYFIP2/VEGFA/MYC/TP53/FNDC4/ZNF423/CSNK1D/PPP1R9B/DOCK3/EEF…
GO:0030198	extracellular matrix organization	114	0.463503	2.41937	1.42121e-09	1.65032e-07	1.35793e-07	2739	tags=64%, list=34%, signal=43%	ITGB3/COL14A1/MMP24/MMP17/VWA1/HAS3/MMP2/ADAMTS15/COL18A1/ITGA8/COL9A1/COL2A1/ADAMTS3/FURIN/GAS6/ADAM15/SERPINH1/TGFBI/FSCN1/GFAP/COLGALT1/TNFRSF1A/FLOT1/ADAMTS7/LOXL2/EXOC8/TGFB1/EFEMP2/APLP1/P3H4/LOXL3/COL8A1/THSD4/ATXN1L/SMPD3/CCDC80/PHLDB1/COL9A2/COL5A2/COL4A1/COL9A3/ADAMTS1/FBLN1/FKBP10/ADAMTS9/POMGNT1/QSOX1/AEBP1/DDR1/RIC8A/COL4A2/MMP14/DAG1/LRP1/COL3A1/ADAMTS10/SFRP2/NOTCH1/NFKB2/SPOCK2/SL…
GO:0045229	external encapsulating structure organization	114	0.463503	2.41937	1.42121e-09	1.65032e-07	1.35793e-07	2739	tags=64%, list=34%, signal=43%	ITGB3/COL14A1/MMP24/MMP17/VWA1/HAS3/MMP2/ADAMTS15/COL18A1/ITGA8/COL9A1/COL2A1/ADAMTS3/FURIN/GAS6/ADAM15/SERPINH1/TGFBI/FSCN1/GFAP/COLGALT1/TNFRSF1A/FLOT1/ADAMTS7/LOXL2/EXOC8/TGFB1/EFEMP2/APLP1/P3H4/LOXL3/COL8A1/THSD4/ATXN1L/SMPD3/CCDC80/PHLDB1/COL9A2/COL5A2/COL4A1/COL9A3/ADAMTS1/FBLN1/FKBP10/ADAMTS9/POMGNT1/QSOX1/AEBP1/DDR1/RIC8A/COL4A2/MMP14/DAG1/LRP1/COL3A1/ADAMTS10/SFRP2/NOTCH1/NFKB2/SPOCK2/SL…
GO:0007417	central nervous system development	485	0.31799	1.88066	1.42522e-09	1.65032e-07	1.35793e-07	3730	tags=63%, list=47%, signal=36%	GDF10/KCNE1/DUSP15/CLCF1/GBX2/LIF/HPCAL4/ATF5/KCNC1/BOK/TUBB2A/PBX2/CDK5R1/SEMA6B/KIF26A/CD320/BASP1/COL2A1/INA/MAFB/SHC3/SCRIB/TACC3/NEFL/TUBB2B/CBS/CNTNAP1/SEZ6/POU3F1/KDM6B/CSNK1E/B4GALT2/FLNA/SUN2/MDK/WHRN/DNER/EN1/CSK/CNTN2/NF2/MAST1/GFAP/SPTBN2/WDR1/MPST/ATN1/SOX12/GRN/MAPK3/PHGDH/GSN/CHRNB2/DCLK2/WNT3/SRF/ATP1B2/CNP/E2F1/SKI/ZNF76/TGFB1/MAPT/SH3GL1/SEC16A/FOXJ1/BRINP1/APLP1/MARCKSL1/LOXL3/…
GO:0098657	import into cell	361	0.33605	1.95765	1.50634e-09	1.69442e-07	1.39422e-07	2624	tags=46%, list=33%, signal=33%	KCNJ11/SLC18A3/NECAB2/KCNK5/ITGB3/ACHE/SLC9A3/SDC1/ADORA1/PACSIN3/ANXA11/TPCN1/CNN2/MARCHF2/COLEC12/CD320/LRRC8A/NCKIPSD/ATP1A3/CORO1A/DGKQ/SYT5/CACNA1C/CLTB/SLC7A5/SMPD1/SCRIB/EZR/GAS6/ABCA7/XKR7/SLC43A2/SYT7/RHOBTB2/CSNK1E/AKT1/DNER/CSK/SLC5A6/CNTN2/GFAP/SLC9A1/SCARA3/THBS1/MAPK3/FLOT1/GSN/MYO18A/ADM/EHD4/ATP1B2/DNM2/RAB3B/EHD1/CTBP1/NEURL1B/SH3GL1/GRK2/EPN1/CACNA1H/APLP1/MAPKAPK3/VEGFA/VAV2/AT…
GO:1902680	positive regulation of RNA biosynthetic process	790	0.285437	1.72022	1.48743e-09	1.69442e-07	1.39422e-07	3119	tags=49%, list=39%, signal=33%	WNT11/HHEX/HEYL/KLF15/ETV4/GBX2/LIF/TEAD4/PLAGL1/KLF5/ZBTB7B/ATF5/MAF/SBNO2/SHOX/PDGFB/TBX2/ETV5/HAS3/PBX2/MEF2D/CCDC124/IRF1/HDGF/DAXX/RUVBL2/BCL9L/ITGA8/HMGA1/MAFB/HOXA7/MAFG/ELK1/SHC1/UHRF1/ZNF212/TRIM25/ZNF219/ACTL6B/APBB1/KAT5/POU3F1/KDM6B/SMAD6/MDK/AKT1/PARP1/E2F2/PTMS/PRKD2/RNF187/EN1/ZMIZ2/HCFC1/HYAL2/MCRS1/DEAF1/SLC9A1/ATN1/SOX12/THAP11/HELZ2/MAPK3/TNFRSF1A/P2RY1/ZNF319/FOSL2/MYBBP1A/TNI…
GO:0030036	actin cytoskeleton organization	339	0.343119	1.99331	1.53822e-09	1.70591e-07	1.40367e-07	2640	tags=49%, list=33%, signal=34%	WNT11/MYL9/CNN1/ITGB3/SHANK1/ADPRHL1/SRCIN1/F11R/KPTN/CDK5R1/FAM107A/CNN2/AGAP2/S1PR2/CORO1A/AMOTL2/TPM2/SHC1/RFLNB/KANK2/EZR/MYADM/COTL1/CORO2B/RHOBTB2/PPM1F/SORBS3/FLNA/SMTN/ZYX/GAS2L1/FSCN1/DBN1/NF2/TWF2/SPTBN2/SLC9A1/WDR1/PXN/LIMD2/TNFAIP1/GSN/MYO18A/TESK1/SRF/FLNC/PLEKHG2/TRIM27/SIX4/TRIOBP/ALDOA/SYDE1/PREX1/FOXJ1/CYFIP2/MARCKSL1/ADD2/IQGAP3/AIF1L/OBSCN/FGD3/OBSL1/PLEC/NEDD9/PPP1R9B/ACTB/DBN…
GO:0061564	axon development	260	0.365613	2.08213	2.07267e-09	2.26669e-07	1.8651e-07	3659	tags=69%, list=46%, signal=39%	GBX2/ISLR2/BRSK1/MMP2/CDK5R1/SEMA6B/EPHA6/THY1/NEFL/TUBB2B/DHFR/RAB3A/CNTNAP1/APBB1/ARHGEF25/TUBB3/FLNA/ARHGEF40/PCDHAC2/EFNA3/YTHDF1/CNTN2/TWF2/GRN/FLOT1/NTN1/CHRNB2/GATA3/WNT3/SRF/TNC/CNP/ROBO3/DNM2/ADCY1/MAPT/B4GAT1/CYFIP2/APLP1/VEGFA/PLXNB3/SLIT1/FOXB1/UST/NUMBL/NMNAT2/ADGRB1/ACTB/POTEE/PLXNB2/SEMA4D/METRN/SHOX2/TRAK1/NFASC/MAP2K2/NGFR/EFNB1/OLFM1/PLXND1/ZFYVE27/DPYSL5/MAP6/PLXNA3/CDH4/ENAH/T…
GO:0060284	regulation of cell development	363	0.336916	1.9649	2.25641e-09	2.43383e-07	2.00262e-07	3629	tags=63%, list=45%, signal=36%	HEYL/CLCF1/LIF/ISLR2/IL17D/ZBTB7B/HSPA1A/ETV5/CLDN5/F11R/SEMA6B/S1PR2/IRF1/THY1/MAFB/HOXA7/RFLNB/SLC7A5/NEFL/GAS6/ACTL6B/KAT5/ZFP36/ITPKB/MDK/AKT1/CUX2/INPP5D/DBN1/NF2/TWF2/GFAP/SOX12/GRN/TNFRSF1A/NTN1/GATA3/WNT3/SRF/KLHL25/SMARCA4/BRPF3/SKI/HSPA1B/S1PR3/TGFB1/BRD1/MAPT/SART1/FOXJ1/BRINP1/IRF7/ZBTB46/SMARCD3/VEGFA/LOXL3/UBASH3B/MYC/PLXNB3/TP53/SLIT1/CLPTM1/GSK3A/OBSL1/SIRT2/ZNF335/NUMBL/NEDD9/GAT…
GO:0010975	regulation of neuron projection development	252	0.3685	2.09275	2.49542e-09	2.65526e-07	2.18482e-07	3820	tags=71%, list=48%, signal=39%	ISLR2/BRSK1/SRCIN1/CDK5R1/SEMA6B/KIF26A/TRIM67/NCKIPSD/THY1/NEFL/TUBB2B/ARHGAP33/ITM2C/SEZ6/FLNA/MDK/AKT1/CUX2/YTHDF1/DBN1/CNTN2/TWF2/CRMP1/NCS1/GFAP/GRN/NTN1/CHRNB2/GATA3/WNT3/SRF/ATP1B2/PREX1/ROBO3/MAPT/EHD1/SARM1/LZTS1/VEGFA/PLXNB3/SLIT1/GSK3A/OBSL1/UST/EEF2K/PLXNB2/SEMA4D/METRN/NTRK3/SHOX2/FZD1/TRAK1/PPP2R5B/MAP2K2/CAMK1D/PLXND1/ZFYVE27/DPYSL5/MAP6/PLXNA3/RAPGEF1/CDH4/PRAG1/FKBP4/TBC1D24/WNT7…
GO:0007010	cytoskeleton organization	739	0.285115	1.71495	2.7977e-09	2.93721e-07	2.41682e-07	2641	tags=42%, list=33%, signal=31%	WNT11/MYL9/PAK6/CNN1/ITGB3/SHANK1/ATF5/HSPA1A/TUBB4A/ADPRHL1/BRSK1/TUBB2A/SRCIN1/SIPA1/XRCC3/FAM110A/PACSIN3/WTIP/F11R/KPTN/CDK5R1/FAM107A/CNN2/CPLANE2/AGAP2/S1PR2/CEP72/NCKIPSD/CORO1A/AMOTL2/THY1/INA/TPM2/PAK5/CAMSAP3/SHC1/RFLNB/TACC3/NEFL/TUBB2B/KANK2/EZR/SYNM/MYADM/COTL1/CORO2B/ACTL6B/LMNB2/CNTNAP1/KAT5/RHOBTB2/PPM1F/STMN3/SORBS3/TUBB3/FLNA/SMTN/SUN2/PPP2R1A/KIFC2/MDK/CCNF/ZYX/CHMP1A/GAS2L1/CD…
GO:0009060	aerobic respiration	133	-0.306762	-2.60379	4.53226e-09	4.69566e-07	3.86372e-07	2811	tags=65%, list=35%, signal=43%	NDUFA13/NDUFA8/TMEM135/IREB2/FH/ATP5MF/NDUFS3/NDP/DLD/NDUFA7/NDUFC2/COX6A1/STOML2/NDUFA3/MTFR1/UQCRQ/DGUOK/CDK1/SUCLG2/NDUFA12/ISCU/COX8A/OXA1L/SDHC/COX5B/SLC25A14/UQCR10/NDUFB1/NDUFA6/NDUFS5/NDUFA1/COX7A2/NDUFB11/ATP5F1B/COX6B1/UQCRH/ATP5PD/MDH1/SUCLG1/ND3/NDUFS4/SUCLA2/NIPSNAP2/SDHB/PDHB/PARK7/ADSL/NDUFB2/CHCHD2/NDUFB6/IDH1/NDUFC1/NDUFA4/UQCRHL/NDUFV2/NDUFAB1/NDUFB3/UQCR11/COX4I1/COX7B/ATP5PB/A…
GO:0051049	regulation of transport	688	0.289262	1.73376	5.49451e-09	5.61867e-07	4.6232e-07	2354	tags=38%, list=29%, signal=30%	KCNE1/KCNJ11/SLC18A3/NECAB2/KCNK5/KLF15/ITGB3/ACHE/KCNF1/SHANK1/LIF/SDC1/ADORA1/SHISA7/HSPA1A/KCNC1/SHISA6/PDGFB/BOK/REEP6/YJEFN3/PACSIN3/ADCY5/CDK5R1/TPCN1/RAB15/CNN2/CPLANE2/JPH4/FXYD7/TMEM109/VPS18/LRRC8A/CORO1A/GNA11/THY1/DGKQ/TUNAR/RTN2/SYT5/CACNA1C/GPLD1/SLC7A5/SMPD1/SCRIB/BAG3/EZR/FURIN/GAS6/ABCA7/SLC25A22/STAC/RAB3A/SLC43A2/APBB1/PFKL/SYT7/PPM1F/MYLK/B3GAT3/FLNA/IRS1/AKT1/MIEF1/CHRNA4/HYA…
GO:0045944	positive regulation of transcription by RNA polymerase II	563	0.298208	1.77999	6.07287e-09	6.13049e-07	5.04434e-07	2989	tags=48%, list=37%, signal=32%	HHEX/HEYL/KLF15/ETV4/GBX2/LIF/TEAD4/PLAGL1/KLF5/ZBTB7B/ATF5/MAF/SBNO2/SHOX/TBX2/ETV5/PBX2/MEF2D/IRF1/HDGF/RUVBL2/BCL9L/ITGA8/HMGA1/MAFB/HOXA7/MAFG/ELK1/UHRF1/ZNF212/ZNF219/APBB1/KAT5/KDM6B/AKT1/PARP1/E2F2/PTMS/PRKD2/EN1/ZMIZ2/HCFC1/HYAL2/MCRS1/SLC9A1/SOX12/THAP11/HELZ2/MAPK3/TNFRSF1A/P2RY1/ZNF319/FOSL2/MYBBP1A/TNIP2/GTF2F1/GATA3/ZFP64/SRF/ELL/ZNF746/SMARCA4/SIX4/E2F1/SKI/MYBL2/ZNF76/DVL3/PIN1/TGF…
GO:0006468	protein phosphorylation	580	0.297932	1.77967	8.20178e-09	8.17478e-07	6.72644e-07	3338	tags=53%, list=42%, signal=34%	WNT11/MTCP1/HHEX/PAK6/ITGB3/CLCF1/CDK3/LIF/FZD8/STK32B/CDKN1A/PDGFB/BRSK1/SRCIN1/CCND2/CCND1/DUSP6/CDK5R1/MAP3K10/EPHA6/DBNDD1/SOCS3/AGAP2/S1PR2/MVP/SPRY4/DAXX/THY1/DGKQ/LMTK3/PAK5/CCND3/PKMYT1/HERC5/SMPD1/MYADM/GAS6/CDC37/PPM1F/MYLK/ZGPAT/CSNK1E/MAPK12/ITPKB/PPP2R1A/GRK6/FAM20C/AKT1/HEXIM2/CCNF/PRKD2/HYAL2/CSK/NF2/CDC25A/MAST1/PLK3/THBS1/PRKACA/MAPK3/TNFRSF1A/FLOT1/P2RY1/TESK1/PKN1/EHD4/TRIM27/S…
GO:0006119	oxidative phosphorylation	105	-0.338337	-2.71074	8.33573e-09	8.20444e-07	6.75085e-07	2943	tags=70%, list=37%, signal=45%	NDUFS2/NDUFB9/NDUFA11/NDUFA13/NDUFA8/TMEM135/ATP5MF/NDUFS3/DLD/NDUFA7/NDUFC2/COX6A1/STOML2/NDUFA3/UQCRQ/DGUOK/CDK1/NDUFA12/ISCU/COX8A/SDHC/COX5B/UQCR10/NDUFB1/NDUFA6/NDUFS5/NDUFA1/COX7A2/NDUFB11/ATP5F1B/COX6B1/UQCRH/ATP5PD/ND3/NDUFS4/NIPSNAP2/SDHB/PARK7/NDUFB2/CHCHD2/NDUFB6/NDUFC1/NDUFA4/UQCRHL/NDUFV2/NDUFAB1/NDUFB3/UQCR11/COX4I1/COX7B/ATP5PB/ATP5PO/UQCRC2/ATP5ME/SLC25A33/CYCS/NDUFA2/NDUFB5/ATP5F…
GO:0010720	positive regulation of cell development	196	0.383002	2.1301	8.70227e-09	8.45947e-07	6.96069e-07	3629	tags=70%, list=45%, signal=39%	CLCF1/LIF/ISLR2/ZBTB7B/ETV5/CLDN5/F11R/S1PR2/SLC7A5/NEFL/GAS6/ACTL6B/KAT5/ITPKB/MDK/CUX2/INPP5D/DBN1/TWF2/GFAP/SOX12/NTN1/GATA3/WNT3/SRF/KLHL25/SMARCA4/TGFB1/MAPT/SART1/ZBTB46/SMARCD3/VEGFA/PLXNB3/OBSL1/SIRT2/ZNF335/NUMBL/NEDD9/ACTB/EEF2K/ZBTB16/PLXNB2/SEMA4D/METRN/SHOX2/TRAK1/MAP2K2/PLXND1/SMARCD2/ZFYVE27/ID4/MAP6/PLXNA3/CDH4/TBC1D24/SOX4/MEGF8/LIMK1/PLXNB1/AP3D1/RPTOR/CYFIP1/BIN1/ADD1/STK11/SMA…
GO:0040007	growth	433	0.310203	1.82428	1.11836e-08	1.0739e-06	8.83635e-07	3394	tags=57%, list=42%, signal=35%	WNT11/PAK6/PPP1R13L/KLF5/ISLR2/ATF5/HSPA1A/CDKN1A/ADPRHL1/IGFBP7/SIPA1/TBX2/DACT3/DUSP6/FAM107A/SEMA6B/KIF26A/CCDC85B/ETNK2/TLE5/RFTN1/BASP1/PAK5/EGLN2/ANXA6/UNC13A/EZR/ADAM15/DDX49/PPM1F/NINJ1/PPP2R1A/MDK/AKT1/EN1/HYAL2/TWF2/SPTBN2/EPPK1/SLC9A1/IGFBP5/ATN1/NTN1/SLC23A2/DIO3/FOSL2/ADM/GATA3/WNT3/SRF/TRIM28/SMARCA4/YBX3/TNC/PTGFRN/SIX4/SKI/HSPA1B/ATAD3A/TGFB1/DNM2/MAPT/CYFIP2/VEGFA/TP53/SLIT1/CDK1…
GO:0031589	cell-substrate adhesion	164	0.398309	2.1753	1.1964e-08	1.13499e-06	9.33904e-07	3529	tags=70%, list=44%, signal=40%	ITGB3/ITGA2B/PDGFB/SRCIN1/NEXMIF/BCAM/FAM107A/COL26A1/TRIP6/SPRY4/CORO1A/ITGA8/THY1/CAMSAP3/HOXA7/MYADM/GAS6/CORO2B/ADAM15/PPM1F/SORBS3/SMAD6/FLNA/MDK/ZYX/P4HB/NF2/SLC9A1/RADIL/THBS1/PXN/TESK1/SRF/ATP1B2/TRIOBP/PREX1/RCC2/EFEMP2/VEGFA/COL8A1/NEDD9/ITGA9/TLN1/CCDC80/LDB1/CCN2/ITGB5/PKP2/ACTN1/FBLN1/ADAMTS9/ITGA3/PRKX/ST6GAL1/SRC/PTK2B/ACTN4/DDR1/JUP/MMP14/DAG1/L1CAM/WASHC2C/COL3A1/SPOCK1/CSPG5/NOT…
GO:0045892	negative regulation of DNA-templated transcription	644	0.288326	1.7251	1.44078e-08	1.35056e-06	1.11128e-06	2884	tags=46%, list=36%, signal=32%	WNT11/HHEX/HEYL/PPP1R13L/MAFK/SCRT2/PLAGL1/KLF5/ZBTB7B/ATF5/HSPA1A/MAF/SBNO2/PDGFB/FST/TBX2/ZNF503/ETV5/WTIP/CCND1/CDK5R1/MAP3K10/RIOX1/CCDC85B/SCRT1/TLE5/NACC1/IRF1/HDGF/DAXX/IKZF1/RUVBL2/BASP1/ZNF425/HMGA1/MAFB/HOXA7/CCND3/MAFG/SHC1/BEND6/UHRF1/BAG3/KANK2/ZNF219/EZR/GAS6/THAP7/APBB1/KAT5/PPM1F/ZFP36/ZGPAT/SORBS3/SAMD1/RING1/IRF2BP1/FLNA/ZBTB39/ZBTB45/ZBTB12/HEXIM2/NELFB/PARP1/CUX2/EN1/HCFC1/ZHX…
GO:0043062	extracellular structure organization	115	0.44327	2.31983	1.47371e-08	1.36518e-06	1.12331e-06	2739	tags=63%, list=34%, signal=42%	ITGB3/COL14A1/MMP24/MMP17/VWA1/HAS3/MMP2/ADAMTS15/COL18A1/ITGA8/COL9A1/COL2A1/ADAMTS3/FURIN/GAS6/ADAM15/SERPINH1/TGFBI/FSCN1/GFAP/COLGALT1/TNFRSF1A/FLOT1/ADAMTS7/LOXL2/EXOC8/TGFB1/EFEMP2/APLP1/P3H4/LOXL3/COL8A1/THSD4/ATXN1L/SMPD3/CCDC80/PHLDB1/COL9A2/COL5A2/COL4A1/COL9A3/ADAMTS1/FBLN1/FKBP10/ADAMTS9/POMGNT1/QSOX1/AEBP1/DDR1/RIC8A/COL4A2/MMP14/DAG1/LRP1/COL3A1/ADAMTS10/SFRP2/NOTCH1/NFKB2/SPOCK2/SL…
GO:0051093	negative regulation of developmental process	392	0.316597	1.85424	1.57215e-08	1.43943e-06	1.1844e-06	3626	tags=60%, list=45%, signal=34%	WNT11/HHEX/ITGB3/IL17D/ZBTB7B/CDKN1A/EPHA2/PDGFB/FST/TBX2/CLDN5/YJEFN3/CCND1/DACT3/SPRED3/SEMA6B/RIOX1/CCDC85B/PLPP7/IRF1/TAFA5/THY1/TUNAR/MAFB/HOXA7/RFLNB/FUZ/GAS6/ACTL6B/ZFP36/SMAD6/ITPKB/MDK/NELFB/PARP1/E2F2/EFNA3/INPP5D/CNTN2/NF2/IGFBP5/THBS1/NTN1/ADAMTS7/C1QL4/GATA3/WNT3/LOXL2/SMARCA4/YBX3/SIX4/E2F1/SKI/S1PR3/TGFB1/MAPT/FOXJ1/BRINP1/EPN1/ZBTB46/VEGFA/LOXL3/UBASH3B/MYC/TP53/SLIT1/GSK3A/SIRT2/…
GO:0007169	transmembrane receptor protein tyrosine kinase signaling pathway	259	0.352718	2.01001	1.91763e-08	1.73556e-06	1.42807e-06	3732	tags=69%, list=47%, signal=38%	HHEX/ITGB3/SAMD10/ZBTB7B/EPHA2/PDGFB/TBX2/MMP2/CDK5R1/EPHA6/SOCS3/MVP/SPRY4/ADAMTS3/GPLD1/SHC3/SHC1/FUZ/ZGPAT/SHC2/IRS1/FAM20C/AKT1/PRKD2/EFNA3/IGFBP2/IGFBP5/THBS1/MAPK3/PXN/F3/GATA3/FGFRL1/GIGYF1/POLR1G/TGFB1/GNAI2/CYFIP2/MAPKAPK3/LONP1/VEGFA/UBASH3B/VAV2/GSK3A/NUP62/NEDD9/DOCK3/SMPD3/NCK2/NTRK3/INPPL1/CCN2/PPP2R5B/MAP2K2/MAPKAPK2/HGS/HRAS/NGFR/COL4A1/EFNB1/HIP1/ZFYVE27/PIP4K2B/CTSD/MTCL2/NHERF1…
GO:1902679	negative regulation of RNA biosynthetic process	646	0.286934	1.71696	2.1936e-08	1.96278e-06	1.61503e-06	2884	tags=46%, list=36%, signal=32%	WNT11/HHEX/HEYL/PPP1R13L/MAFK/SCRT2/PLAGL1/KLF5/ZBTB7B/ATF5/HSPA1A/MAF/SBNO2/PDGFB/FST/TBX2/ZNF503/ETV5/WTIP/CCND1/CDK5R1/MAP3K10/RIOX1/CCDC85B/SCRT1/TLE5/NACC1/IRF1/HDGF/DAXX/IKZF1/RUVBL2/BASP1/ZNF425/HMGA1/MAFB/HOXA7/CCND3/MAFG/SHC1/BEND6/UHRF1/BAG3/KANK2/ZNF219/EZR/GAS6/THAP7/APBB1/KAT5/PPM1F/ZFP36/ZGPAT/SORBS3/SAMD1/RING1/IRF2BP1/FLNA/ZBTB39/ZBTB45/ZBTB12/HEXIM2/NELFB/PARP1/CUX2/EN1/HCFC1/ZHX…
GO:0048589	developmental growth	306	0.339243	1.96014	2.51013e-08	2.22076e-06	1.82731e-06	3593	tags=63%, list=45%, signal=36%	WNT11/PAK6/PPP1R13L/KLF5/ISLR2/ATF5/CDKN1A/ADPRHL1/TBX2/DUSP6/SEMA6B/ETNK2/BASP1/ANXA6/UNC13A/EZR/ADAM15/NINJ1/MDK/AKT1/EN1/TWF2/SPTBN2/EPPK1/ATN1/NTN1/SLC23A2/DIO3/FOSL2/ADM/GATA3/WNT3/SRF/TRIM28/YBX3/TNC/PTGFRN/SIX4/SKI/DNM2/MAPT/CYFIP2/VEGFA/TP53/SLIT1/PYGO2/GSK3A/PLEC/HDGFL2/SMPD3/NKD1/SEMA4D/CHST11/SOX2/SELENON/INTS1/EHMT2/OLFM1/FKRP/ZFYVE27/RTF1/PLXNA3/CDH4/KAT2A/WNT7A/NDN/MEGF8/LIMK1/LZTS2…
GO:0042773	ATP synthesis coupled electron transport	75	-0.399477	-2.93082	2.58181e-08	2.23397e-06	1.83818e-06	2552	tags=69%, list=32%, signal=48%	DLD/NDUFA7/NDUFC2/COX6A1/NDUFA3/UQCRQ/DGUOK/CDK1/NDUFA12/ISCU/COX8A/SDHC/COX5B/UQCR10/NDUFB1/NDUFA6/NDUFS5/NDUFA1/COX7A2/COX6B1/UQCRH/ND3/NDUFS4/SDHB/PARK7/NDUFB2/CHCHD2/NDUFB6/NDUFC1/NDUFA4/UQCRHL/NDUFV2/NDUFAB1/NDUFB3/UQCR11/COX4I1/COX7B/UQCRC2/CYCS/NDUFA2/NDUFB5/GHITM/UQCRFS1/COA6/NDUFA5/DNAJC15/NDUFB4/COX7C/COX6C/UQCRB/SDHD/COX7A2L
GO:0042775	mitochondrial ATP synthesis coupled electron transport	75	-0.399477	-2.93082	2.58181e-08	2.23397e-06	1.83818e-06	2552	tags=69%, list=32%, signal=48%	DLD/NDUFA7/NDUFC2/COX6A1/NDUFA3/UQCRQ/DGUOK/CDK1/NDUFA12/ISCU/COX8A/SDHC/COX5B/UQCR10/NDUFB1/NDUFA6/NDUFS5/NDUFA1/COX7A2/COX6B1/UQCRH/ND3/NDUFS4/SDHB/PARK7/NDUFB2/CHCHD2/NDUFB6/NDUFC1/NDUFA4/UQCRHL/NDUFV2/NDUFAB1/NDUFB3/UQCR11/COX4I1/COX7B/UQCRC2/CYCS/NDUFA2/NDUFB5/GHITM/UQCRFS1/COA6/NDUFA5/DNAJC15/NDUFB4/COX7C/COX6C/UQCRB/SDHD/COX7A2L
GO:0009790	embryo development	529	0.298109	1.77386	2.68709e-08	2.2998e-06	1.89234e-06	3277	tags=54%, list=41%, signal=34%	WNT11/PPP1R13L/ITGB3/DUSP5/GBX2/LIF/TEAD4/FBLL1/MAB21L2/EPHA2/PDGFB/TBX2/MMP2/PBX2/CDK5R1/CPLANE2/SOCS3/ETNK2/RSPO3/TRIP6/DUSP4/ASF1B/COL18A1/RUVBL2/BASP1/ITGA8/CMIP/COL2A1/MAFB/CAMSAP3/HOXA7/ADAMTS3/CACNA1C/MAFG/SCRIB/TUBB2B/FUZ/MYADM/FURIN/ADCY9/KAT5/STMN3/KDM6B/SMAD6/AKT1/WHRN/DSC3/PLCD3/EN1/MCRS1/DBN1/DEAF1/SLC39A3/NF2/A2M/PRKACA/MAPK3/NTN1/PHGDH/KEAP1/ADM/GATA3/WNT3/SRF/SLC39A1/ELL/TPRN/TRIM…
GO:0045934	negative regulation of nucleobase-containing compound metabolic process	766	0.271706	1.63646	4.3567e-08	3.68867e-06	3.03514e-06	2884	tags=44%, list=36%, signal=31%	WNT11/HHEX/HEYL/PPP1R13L/MAFK/SCRT2/PLAGL1/KLF5/ZBTB7B/ATF5/HSPA1A/MAF/CDKN1A/SBNO2/PDGFB/FST/TBX2/ZNF503/ETV5/RBM20/WTIP/CCND1/CDK5R1/MAP3K10/RIOX1/SLX1A/CCDC85B/SCRT1/TLE5/SENP3/NACC1/IRF1/HDGF/DAXX/IKZF1/RUVBL2/BASP1/ZNF425/HMGA1/MAFB/CAMSAP3/HOXA7/CCND3/MAFG/SHC1/BEND6/UHRF1/BAG3/KANK2/ZNF219/EZR/GAS6/THAP7/APBB1/SLX1B/KAT5/PPM1F/ZFP36/ZGPAT/SORBS3/SAMD1/RING1/IRF2BP1/FLNA/H1-10/ZBTB39/ZBTB45…
GO:0048167	regulation of synaptic plasticity	87	0.463315	2.33453	4.54518e-08	3.80731e-06	3.13276e-06	3237	tags=74%, list=40%, signal=44%	SLC18A3/ADORA1/SHISA7/SHISA6/BRSK1/VGF/FAM107A/JPH4/SORCS2/RAB3A/SYT7/NCDN/YTHDF1/DBN1/CNTN2/GFAP/RIMS3/CDC20/GIPC1/SRF/ADCY1/MPP2/MAPT/LZTS1/ADGRB1/GRIN2A/GRIA1/HRAS/KAT2A/PRKAR1B/SYP/PTK2B/SHANK2/SQSTM1/DAG1/VAMP2/MAP1A/MECP2/CPLX2/CX3CL1/DLG4/RELN/PRKCZ/ARF1/ABL1/SORCS3/NFATC4/SHANK3/ANAPC2/SYNGR1/GRM5/STAU1/EIF2AK4/STXBP1/PPFIA3/NSMF/RARA/SSH1/MAP1B/SYNGAP1/LARGE1/EPHB2/YWHAG/STX4
GO:0001667	ameboidal-type cell migration	191	0.374361	2.07578	5.20695e-08	4.31574e-06	3.55111e-06	3422	tags=63%, list=43%, signal=37%	WNT11/ITGB3/CD248/GBX2/EPHA2/PDGFB/SRPX2/ACTA2/SEMA6B/CORO1A/AMOTL2/ANXA6/GPLD1/TPBG/KANK2/PPM1F/AKT1/TMEM201/PRKD2/HYAL2/EPPK1/GRN/RADIL/THBS1/PXN/TESK1/GIPC1/PKN1/GATA3/SRF/LOXL2/SYDE1/TGFB1/RCC2/PKN3/MTA2/VEGFA/GPI/PLEC/EMC10/ADGRB1/GATA2/SEMA4D/GNA12/MYH9/MAP2K3/EVL/EFNB1/RHOB/PLXND1/SPARC/VASH1/NHERF1/CORO1B/WNT7A/MEGF8/ADAMTS9/ITGA3/IQSEC1/PRKX/SRC/PTK2B/SASH1/RIC8A/SCARB1/BCAR1/JUP/AKAP12/…
GO:0097435	supramolecular fiber organization	400	0.315957	1.84908	5.40612e-08	4.43415e-06	3.64854e-06	2643	tags=46%, list=33%, signal=32%	WNT11/MYL9/CNN1/SHANK1/COL14A1/HSPA1A/TUBB4A/ADPRHL1/F11R/KPTN/CDK5R1/FAM107A/CNN2/CORO1A/COL18A1/COL2A1/INA/TPM2/CAMSAP3/ADAMTS3/RFLNB/NEFL/KANK2/EZR/MYADM/FURIN/COTL1/CORO2B/SERPINH1/RHOBTB2/PPM1F/STMN3/SORBS3/FLNA/ZYX/GAS2L1/FSCN1/DBN1/NF2/TWF2/HAUS7/GFAP/SPTBN2/EPPK1/SLC9A1/WDR1/PLK3/COLGALT1/PXN/LIMD2/TNFAIP1/GSN/ADAMTS7/TESK1/SRF/LOXL2/FLNC/PLEKHG2/TRIM27/NEFM/SIX4/TRIOBP/ALDOA/PREX1/HSPA1B…
GO:0023056	positive regulation of signaling	708	0.27537	1.65334	7.18343e-08	5.83117e-06	4.79805e-06	3172	tags=50%, list=40%, signal=33%	WNT11/HHEX/SLC18A3/NECAB2/ITGB3/SHANK1/LIF/CLSTN2/ZBTB7B/ADORA1/SHISA7/HSPA1A/PDGFB/BOK/ENHO/XRCC3/F11R/CCDC22/ACTA2/MAP3K10/FAM107A/RSPO3/TRIP6/AGPAT2/USP27X/LRRC8A/GNA11/ITGA8/TUNAR/ADAMTS3/GPLD1/ATP6V0C/SHC1/TPBG/SCRIB/TRIM25/GAS6/ABCA7/ITM2C/SORBS3/CSNK1E/FLNA/NINJ1/ITPKB/PPP2R1A/IRS1/AKT1/ZCCHC3/PARP1/CANT1/CUX2/PRKD2/HYAL2/YTHDF1/CNTN2/GFAP/SLC9A1/IGFBP5/OTUD5/RIMS3/THBS1/PRKACA/MAPK3/TNFRS…
GO:0051174	regulation of phosphorus metabolic process	515	0.292416	1.73927	9.17589e-08	7.37255e-06	6.06634e-06	3296	tags=54%, list=41%, signal=34%	MTCP1/HHEX/ITGB3/CLCF1/LIF/FZD8/ADORA1/CDKN1A/EPHA2/PDGFB/SRCIN1/CCND2/SRPX2/CCND1/DUSP6/CDK5R1/MAP3K10/DBNDD1/SOCS3/AGAP2/S1PR2/MVP/SPRY4/DAXX/THY1/DGKQ/MCM7/CCND3/PKMYT1/GPLD1/HERC5/SMPD1/MYADM/GAS6/CDC37/PPM1F/ZGPAT/ITPKB/PPP2R1A/IRS1/FAM20C/AKT1/HEXIM2/CCNF/PARP1/HYAL2/NF2/CDC25A/THBS1/MAPK3/TNFRSF1A/FLOT1/P2RY1/SMG6/TESK1/PKN1/EEF1A2/EHD4/MIDN/TRIM27/PTPA/DVL3/PIN1/TGFB1/PPP6R1/MAPT/CAPN2/LO…
GO:0050807	regulation of synapse organization	125	0.413097	2.19082	1.21217e-07	9.64102e-06	7.9329e-06	3172	tags=66%, list=40%, signal=40%	C1QL1/SLC18A3/LHFPL4/CLSTN2/SRCIN1/SRPX2/CDK5R1/LRFN4/TPBG/LRFN3/NEFL/ARHGAP33/CNTNAP1/AKT1/CUX2/DBN1/ABHD17A/NTN1/CDC20/CHRNB2/SIX4/CAMKV/LZTS1/CTTNBP2/SLIT1/ADGRL1/EIF4G1/NEDD9/ADGRB1/EEF2K/SEMA4D/FZD1/GPR158/DCTN1/DLG5/RHOB/GRIPAP1/WNT7A/CYFIP1/AGRN/PTK2B/SHANK2/DAG1/DVL1/ST8SIA2/NLGN3/VCP/FARP1/DAB2IP/NECTIN1/LRP4/THBS2/MECP2/NLGN2/DMPK/LRRC4B/RELN/KIF1A/ROR2/ABL1/AMIGO1/TANC2/CHD4/NFATC4/SHA…
GO:0042063	gliogenesis	159	0.394563	2.15308	1.23791e-07	9.74729e-06	8.02034e-06	3073	tags=62%, list=38%, signal=39%	DUSP15/KLF15/CLCF1/LIF/MMP24/BOK/ETV5/CDK5R1/SLC7A5/SCRIB/CNTNAP1/POU3F1/SUN2/NDRG1/MDK/AKT1/DNER/CSK/CNTN2/NF2/GFAP/WDR1/GRN/MAPK3/NTN1/P2RY1/PHGDH/ATP1B2/APCDD1/CNP/SKI/TGFB1/MAPT/TP53/PLEC/SIRT2/GBA1/NSUN5/CDKN2C/NAB2/METRN/SOX2/ID4/SOX4/VIM/NDN/BIN1/ARHGEF10/GPC1/NKX6-1/MBD1/POU3F2/PTK2B/ADGRG1/HDAC11/SOX8/MMP14/DAG1/GLI3/DLL1/LRP1/COL3A1/CSPG5/SOX11/RNF10/NOTCH1/DAB2IP/SRGAP2/BMERB1/MECP2/GA…
GO:0030001	metal ion transport	259	0.340612	1.94102	1.78995e-07	1.39545e-05	1.14822e-05	3049	tags=52%, list=38%, signal=33%	KCNE1/KCNJ11/KCNK5/ITGB3/SLC4A11/SLC9A3/KCNF1/ADORA1/KCNC1/PDGFB/PACSIN3/TPCN1/JPH4/FXYD7/NOL3/ATP1A3/CORO1A/THY1/CACNA1C/ANXA6/ASIC4/GAS6/STAC/MYLK/FLNA/AKT1/STEAP3/CHRNA4/SLC5A6/HOMER3/SLC39A3/KCNMA1/NCS1/SLC9A1/LETM1/KCNB2/PRKACA/SLC23A2/SLC10A4/CHRNB2/SLC39A13/SLC39A1/ATP1B2/TRIM27/WNK2/DNM2/STIM1/GNAI2/RAB11B/CACNA1H/UBASH3B/CRACR2B/ATP1A1/CACNG8/KCNN1/SLC39A7/GNB2/SLC6A8/MCOLN1/CACNB3/CACNG…
GO:0071363	cellular response to growth factor stimulus	304	0.326549	1.88514	1.84978e-07	1.42796e-05	1.17497e-05	3659	tags=62%, list=46%, signal=35%	GDF10/HHEX/HEYL/NBL1/ITGB3/HSPA1A/PDGFB/FST/TBX2/RAB35/CLDN5/SPRED3/ACTA2/FAM89B/SPRY4/CORO1A/BCL9L/ITGA8/COL2A1/ADAMTS3/SHC1/FUZ/FURIN/GAS6/ZFP36/CSNK1E/SMAD6/FAM20C/AKT1/ZYX/PARP1/PRKD2/HYAL2/TWF2/THBS1/MAPK3/PXN/ADAMTS7/GIPC1/GATA3/PMEPA1/EHD4/FGFRL1/GREM2/SKI/PIN1/TGFB1/MAPT/EHD1/PEG10/CAD/CYFIP2/VEGFA/TP53/ZNF423/CSNK1D/PPP1R9B/DOCK3/EEF2K/SMPD3/BRMS1/NTRK3/ARRB2/FZD1/GRIA1/CCN2/CHST11/PPP2R…
GO:0010647	positive regulation of cell communication	703	0.275582	1.65446	2.01285e-07	1.53876e-05	1.26613e-05	3172	tags=50%, list=40%, signal=33%	WNT11/HHEX/SLC18A3/NECAB2/ITGB3/SHANK1/LIF/CLSTN2/ZBTB7B/ADORA1/SHISA7/HSPA1A/PDGFB/BOK/ENHO/XRCC3/F11R/CCDC22/ACTA2/MAP3K10/FAM107A/RSPO3/TRIP6/AGPAT2/USP27X/LRRC8A/GNA11/ITGA8/TUNAR/ADAMTS3/GPLD1/ATP6V0C/SHC1/TPBG/TRIM25/GAS6/ABCA7/ITM2C/SORBS3/CSNK1E/FLNA/NINJ1/ITPKB/PPP2R1A/IRS1/AKT1/ZCCHC3/PARP1/CANT1/CUX2/PRKD2/HYAL2/YTHDF1/CNTN2/GFAP/SLC9A1/IGFBP5/OTUD5/RIMS3/THBS1/PRKACA/MAPK3/TNFRSF1A/FL…
GO:0019646	aerobic electron transport chain	67	-0.391546	-2.67719	2.0755e-07	1.55643e-05	1.28067e-05	2552	tags=69%, list=32%, signal=47%	DLD/NDUFA7/NDUFC2/COX6A1/NDUFA3/UQCRQ/ISCU/COX8A/SDHC/COX5B/UQCR10/NDUFB1/NDUFA6/NDUFS5/NDUFA1/COX7A2/COX6B1/UQCRH/ND3/NDUFS4/SDHB/PARK7/NDUFB2/NDUFB6/NDUFC1/NDUFA4/UQCRHL/NDUFV2/NDUFAB1/NDUFB3/UQCR11/COX4I1/COX7B/UQCRC2/CYCS/NDUFA2/NDUFB5/UQCRFS1/NDUFA5/DNAJC15/NDUFB4/COX7C/COX6C/UQCRB/SDHD/COX7A2L
GO:0007610	behavior	257	0.340601	1.93833	2.0674e-07	1.55643e-05	1.28067e-05	2626	tags=47%, list=33%, signal=32%	ADAM11/C1QL1/PAK6/SHANK1/CLSTN2/ADORA1/SHISA7/MMP17/GLP1R/BRSK1/GABRA5/CLDN5/CCND2/VWA1/SRPX2/ADCY5/JPH4/ITGA8/PAK5/MAFG/TPBG/ZNF212/ASIC4/ABCA7/CLN6/SEZ6/CSNK1E/B4GALT2/MDK/AKT1/PARP1/CUX2/EN1/CHRNA4/YTHDF1/CNTN2/SPTBN2/THBS1/P2RY1/CHRNB2/SRF/ATP1B2/ADCY3/GPR176/CNP/ADCY1/MAPT/NRXN2/THRA/BRINP1/CAPN2/GPI/TP53/B3GAT1/NPTX2/FOXB1/GBA1/EIF4G1/NEDD9/PPP1R9B/ZFHX2/ATXN1L/GRIN2A/MAPK8IP2/ARRB2/GRIA1/D…
GO:0031344	regulation of cell projection organization	351	0.316182	1.84046	2.31338e-07	1.70239e-05	1.40077e-05	3658	tags=62%, list=46%, signal=35%	KLF5/ISLR2/EPHA2/BRSK1/SRCIN1/CDK5R1/SEMA6B/KIF26A/TRIM67/NCKIPSD/THY1/KCTD17/NEFL/TUBB2B/EZR/FUZ/EVI5L/ARHGAP33/ITM2C/SEPTIN9/SEZ6/FLNA/MDK/AKT1/CUX2/YTHDF1/FSCN1/DBN1/CNTN2/TWF2/CRMP1/NCS1/GFAP/GRN/NTN1/ODF2/TESK1/CHRNB2/GATA3/WNT3/SRF/ATP1B2/DVL3/PREX1/ROBO3/PODXL/RCC2/MAPT/EHD1/SARM1/LZTS1/VEGFA/PLXNB3/SLIT1/GSK3A/OBSL1/UST/NEDD9/EEF2K/PLXNB2/SEMA4D/METRN/NTRK3/SHOX2/FZD1/TRAK1/ARPIN/PPP2R5B/…
GO:0002682	regulation of immune system process	513	0.292496	1.73973	2.31107e-07	1.70239e-05	1.40077e-05	3084	tags=50%, list=38%, signal=33%	AQP3/NBL1/ITGB3/CLCF1/ITGA2B/LIF/IL17D/ZBTB7B/ADORA1/HSPA1A/CDKN1A/CNN2/COLEC12/CD320/USP27X/RFTN1/PIANP/IRF1/CORO1A/THY1/MAFB/HOXA7/GPLD1/TRIL/SLC7A5/SCRIB/TRIM25/FLOT2/EZR/FURIN/GAS6/ACTL6B/KAT5/CDC37/ZFP36/NINJ1/ZBTB39/ITPKB/ZBTB45/ZBTB12/LRRC14/DTX4/MDK/AKT1/HK1/ZCCHC3/PARP1/NCR3LG1/CFH/PRKD2/INPP5D/CSK/YTHDF1/IGFBP2/SOX12/GRN/A2M/CLPB/THBS1/MAPK3/FLOT1/MYO18A/FOSL2/TNIP2/CHRNB2/PKN1/GATA3/MS…
GO:0032543	mitochondrial translation	93	-0.332305	-2.46461	2.43766e-07	1.77724e-05	1.46236e-05	2808	tags=68%, list=35%, signal=45%	MRPS6/LRPPRC/MRPL16/C1QBP/MRPS9/NDUFA7/NGRN/MRPS15/MRPL18/MRPL43/MRPS31/MRPS12/MRPL46/MRPL15/MTRF1/GFM2/MRPS35/MRPL20/MRPL27/RARS2/MRPL51/MRPL40/MTRF1L/DAP3/MRPL35/MRPL34/MRPL21/MRPL54/MRPL47/CHCHD1/FASTKD3/MRPS24/MRPL44/MRPL13/MTIF3/WARS2/MRPL36/COA3/MRPL11/MRPL32/MRPS22/MRPL19/MRPL1/MRPL42/MRPS23/TRMT10C/MRPL53/MRPS14/MRPL3/MRPS10/MRPS18C/MRPS33/TSFM/MRPS21/RMND1/MRPL58/MRPS28/MRPL48/MTIF2/MRPL…
GO:0050803	regulation of synapse structure or activity	127	0.4115	2.18898	2.78172e-07	2.00947e-05	1.65345e-05	3172	tags=65%, list=40%, signal=40%	C1QL1/SLC18A3/LHFPL4/CLSTN2/SRCIN1/SRPX2/CDK5R1/LRFN4/TPBG/LRFN3/NEFL/ARHGAP33/CNTNAP1/AKT1/CUX2/DBN1/ABHD17A/NTN1/CDC20/CHRNB2/SIX4/CAMKV/LZTS1/CTTNBP2/SLIT1/ADGRL1/EIF4G1/NEDD9/ADGRB1/EEF2K/SEMA4D/FZD1/GPR158/DCTN1/DLG5/RHOB/GRIPAP1/WNT7A/CYFIP1/AGRN/PTK2B/SHANK2/DAG1/DVL1/ST8SIA2/NLGN3/VCP/FARP1/DAB2IP/NECTIN1/LRP4/THBS2/MECP2/NLGN2/DMPK/LRRC4B/RELN/KIF1A/ROR2/ABL1/AMIGO1/TANC2/CHD4/NFATC4/SHA…
GO:1901701	cellular response to oxygen-containing compound	498	0.290394	1.72129	2.81992e-07	2.01855e-05	1.66092e-05	3763	tags=61%, list=47%, signal=35%	KCNE1/WNT11/KLF15/ITGB3/ACHE/ZBTB7B/GLP1R/SBNO2/PDGFB/SIPA1/ADCY5/MMP2/CDK5R1/SOCS3/COLEC12/ATP1A3/RUVBL2/GNA11/TUNAR/SYT5/GPLD1/ELK1/SHC1/SLC7A5/SMPD1/PKM/KANK2/RASA4/EZR/DHFR/GAS6/ADAM15/SYT7/KAT5/ZFP36/KDM6B/IL18BP/FLNA/ITPKB/IRS1/AKT1/PARP1/CSK/TWF2/SLC9A1/IGFBP5/PRKACA/MAPK3/TIMELESS/PXN/P2RY1/SLC23A2/TNIP2/CHRNB2/MSN/WNT3/SRF/SMARCA4/CIB2/ADCY3/TNC/NFKBIB/ADCY1/GNAZ/MAPT/PIM3/GNAI2/RAB11B/G…
GO:0051253	negative regulation of RNA metabolic process	711	0.27317	1.64023	2.94418e-07	2.08851e-05	1.71849e-05	2884	tags=44%, list=36%, signal=31%	WNT11/HHEX/HEYL/PPP1R13L/MAFK/SCRT2/PLAGL1/KLF5/ZBTB7B/ATF5/HSPA1A/MAF/SBNO2/PDGFB/FST/TBX2/ZNF503/ETV5/RBM20/WTIP/CCND1/CDK5R1/MAP3K10/RIOX1/CCDC85B/SCRT1/TLE5/NACC1/IRF1/HDGF/DAXX/IKZF1/RUVBL2/BASP1/ZNF425/HMGA1/MAFB/HOXA7/CCND3/MAFG/SHC1/BEND6/UHRF1/BAG3/KANK2/ZNF219/EZR/GAS6/THAP7/APBB1/KAT5/PPM1F/ZFP36/ZGPAT/SORBS3/SAMD1/RING1/IRF2BP1/FLNA/ZBTB39/ZBTB45/ZBTB12/HEXIM2/NELFB/PARP1/CUX2/EN1/HCF…
GO:0008285	negative regulation of cell population proliferation	370	0.314522	1.8382	3.28636e-07	2.31043e-05	1.90109e-05	3383	tags=56%, list=42%, signal=34%	WNT11/CNN1/LIF/IFITM1/ZBTB7B/ADORA1/ATF5/HSPA1A/CDKN1A/IGFBP7/ZNF503/SEMA6B/IRF1/COL18A1/TAFA5/THY1/HMGA1/GPLD1/TPBG/SCRIB/KANK2/FUZ/EVI5L/ITM2C/SMAD6/FLNA/NDRG1/AKT1/TMEM127/INPP5D/CSK/NF2/CRMP1/GFAP/EPPK1/IGFBP5/THBS1/NTN1/WDR6/C1QL4/TESK1/ADM/PKN1/GATA3/WNT3/SRF/FGFRL1/WNK2/E2F1/SKI/HSPA1B/TGFB1/ZBTB17/EFEMP2/CTBP1/FOXJ1/MYC/PLXNB3/TP53/SLIT1/NUP62/SIRT2/INSM1/ADGRB1/GATA2/CDKN2C/BAP1/ZBTB16/N…
GO:0051962	positive regulation of nervous system development	148	0.392013	2.11982	3.58808e-07	2.47829e-05	2.03921e-05	3403	tags=68%, list=42%, signal=40%	CLCF1/LIF/ISLR2/CLSTN2/ETV5/SRPX2/TPBG/SLC7A5/NEFL/MDK/CUX2/DBN1/TWF2/GFAP/NTN1/WNT3/SRF/TGFB1/MAPT/SMARCD3/VEGFA/PLXNB3/OBSL1/ZNF335/NUMBL/ADGRB1/EEF2K/PLXNB2/SEMA4D/METRN/SHOX2/TRAK1/MAP2K2/DLG5/PLXND1/ZFYVE27/ID4/MAP6/PLXNA3/CDH4/TBC1D24/WNT7A/MEGF8/LIMK1/PLXNB1/CYFIP1/BIN1/STK11/NKX6-1/AGRN/CUL7/SOX8/DAG1/L1CAM/GLI3/ST8SIA2/NLGN3/SOX11/NOTCH1/THBS2/MECP2/PLXNA1/NLGN2/CX3CL1/LRRC4B/RELN/AMIGO1…
GO:0120035	regulation of plasma membrane bounded cell projection organization	343	0.315983	1.83678	3.58678e-07	2.47829e-05	2.03921e-05	3658	tags=62%, list=46%, signal=35%	KLF5/ISLR2/EPHA2/BRSK1/SRCIN1/CDK5R1/SEMA6B/KIF26A/TRIM67/NCKIPSD/THY1/KCTD17/NEFL/TUBB2B/EZR/FUZ/EVI5L/ARHGAP33/ITM2C/SEPTIN9/SEZ6/FLNA/MDK/AKT1/CUX2/YTHDF1/FSCN1/DBN1/CNTN2/TWF2/CRMP1/NCS1/GFAP/GRN/NTN1/ODF2/TESK1/CHRNB2/GATA3/WNT3/SRF/ATP1B2/PREX1/ROBO3/PODXL/RCC2/MAPT/EHD1/SARM1/LZTS1/VEGFA/PLXNB3/SLIT1/GSK3A/OBSL1/UST/NEDD9/EEF2K/PLXNB2/SEMA4D/METRN/NTRK3/SHOX2/FZD1/TRAK1/ARPIN/PPP2R5B/MAP2K…
GO:0048729	tissue morphogenesis	276	0.329153	1.88549	4.02737e-07	2.75752e-05	2.26897e-05	3460	tags=60%, list=43%, signal=35%	WNT11/HEYL/ITGB3/GBX2/LIF/TMEM59L/EPHA2/BRSK1/FST/TBX2/MMP2/ACTA2/CPLANE2/SOCS3/RSPO3/ITGA8/CAMSAP3/SCRIB/FUZ/MYLK/KDM6B/FLNA/MDK/PRKD2/DEAF1/NF2/IGFBP5/WDR1/PRKACA/TIMELESS/NTN1/ADM/GATA3/MSN/WNT3/SRF/TRIM28/ARMC5/TNC/SIX4/SKI/DVL3/TGFB1/PODXL/EFEMP2/VEGFA/GPI/MYC/ACTB/PLXNB2/NKD1/SHOX2/FZD1/IRX1/POFUT2/DLG5/CD151/RBM15/NGFR/COL4A1/RHOB/PLXND1/ID4/NHERF1/PKP2/KAT2A/WNT7A/CELSR3/MEGF8/LZTS2/SPRY1…
GO:0042325	regulation of phosphorylation	455	0.294907	1.74118	4.21925e-07	2.864e-05	2.35658e-05	3338	tags=54%, list=42%, signal=33%	MTCP1/HHEX/ITGB3/CLCF1/LIF/FZD8/CDKN1A/EPHA2/PDGFB/SRCIN1/CCND2/SRPX2/CCND1/DUSP6/CDK5R1/MAP3K10/DBNDD1/SOCS3/AGAP2/S1PR2/MVP/SPRY4/DAXX/THY1/DGKQ/MCM7/CCND3/PKMYT1/HERC5/SMPD1/MYADM/GAS6/CDC37/PPM1F/ZGPAT/ITPKB/PPP2R1A/IRS1/AKT1/HEXIM2/CCNF/HYAL2/NF2/CDC25A/THBS1/MAPK3/TNFRSF1A/FLOT1/P2RY1/TESK1/PKN1/EEF1A2/EHD4/MIDN/TRIM27/DVL3/PIN1/TGFB1/MAPT/LONP1/TADA3/TNKS1BP1/VEGFA/UBASH3B/TP53/MOB2/IQGAP3…
GO:2000146	negative regulation of cell motility	135	0.394727	2.1081	4.27554e-07	2.8774e-05	2.3676e-05	2617	tags=52%, list=33%, signal=36%	WNT11/NBL1/IFITM1/ADORA1/NEXMIF/CLDN5/CNN2/TAFA5/THY1/HOXA7/FUZ/ADAM15/AKT1/HYAL2/NF2/EPPK1/IGFBP5/THBS1/GATA3/SRF/ATP1B2/PIN1/TGFB1/PLXNB3/NEDD9/ADGRB1/BRMS1/RAP2B/GNA12/ARPIN/EVL/DLG5/NGFR/RHOB/SIN3B/TCAF1/VASH1/NHERF1/CORO1B/SAP30L/ABHD2/FBLN1/ADAMTS9/ADGRG1/TRIB1/JUP/HDAC5/DAG1/LRP1/COL3A1/SFRP2/NDRG4/SAP130/DPYSL3/NOTCH1/DAB2IP/SRGAP2/BMERB1/MECP2/ING1/GPR173/STAT3/CX3CL1/SPRED1/KANK1/NISCH/…
GO:0051130	positive regulation of cellular component organization	564	0.283649	1.69305	4.47004e-07	2.98281e-05	2.45434e-05	3629	tags=57%, list=45%, signal=34%	WNT11/SLC18A3/ATP10A/SDC1/ISLR2/CLSTN2/HSPA1A/EPHA2/PDGFB/BOK/CLDN5/SRPX2/HAS3/CDK5R1/SLX1A/TRIM67/PIEZO1/NCKIPSD/RUVBL2/NCAPH2/THY1/KCTD17/TPBG/SMPD1/NEFL/TUBB2B/FUZ/GAS6/ABCA7/SLX1B/KAT5/SEPTIN9/PPM1F/SORBS3/FLNA/MDK/MIEF1/CUX2/FSCN1/MCRS1/DBN1/NF2/TWF2/WDR1/CDC34/GRN/COLGALT1/MAPK3/FLOT1/NTN1/PXN/GSN/CDC20/MYO18A/TESK1/MSN/WNT3/SRF/TRIM28/ATP1B2/TRIM27/SPAG5/DVL3/HSPA1B/TGFB1/ROBO3/MAPT/EHD1/E…
GO:0019220	regulation of phosphate metabolic process	514	0.291384	1.73257	4.81542e-07	3.18627e-05	2.62175e-05	3296	tags=54%, list=41%, signal=34%	MTCP1/HHEX/ITGB3/CLCF1/LIF/FZD8/ADORA1/CDKN1A/EPHA2/PDGFB/SRCIN1/CCND2/SRPX2/CCND1/DUSP6/CDK5R1/MAP3K10/DBNDD1/SOCS3/AGAP2/S1PR2/MVP/SPRY4/DAXX/THY1/DGKQ/MCM7/CCND3/PKMYT1/GPLD1/HERC5/SMPD1/MYADM/GAS6/CDC37/PPM1F/ZGPAT/ITPKB/PPP2R1A/IRS1/AKT1/HEXIM2/CCNF/PARP1/HYAL2/NF2/CDC25A/THBS1/MAPK3/TNFRSF1A/FLOT1/P2RY1/SMG6/TESK1/PKN1/EEF1A2/EHD4/MIDN/TRIM27/PTPA/DVL3/PIN1/TGFB1/PPP6R1/MAPT/CAPN2/LONP1/TAD…
GO:0140053	mitochondrial gene expression	119	-0.286675	-2.37326	5.22885e-07	3.43099e-05	2.82312e-05	2624	tags=61%, list=33%, signal=42%	C1QBP/MRPS9/TFB1M/NDUFA7/NGRN/MRPS15/MRPL18/MRPL43/MRPS31/MRPS12/MRPL46/MRPL15/MTO1/MTRF1/GFM2/MRPS35/TRMT61B/METTL4/MRPL20/MRPL27/RARS2/MRPL51/MRPL40/MTRF1L/DAP3/MRPL35/MRPL34/MRPL21/MRPL54/MTRES1/TRIT1/MRPL47/CHCHD1/FASTKD5/FASTKD3/MRPS24/TFAM/MRPL44/MRPL13/PRKAA1/MTERF3/MTIF3/WARS2/MRPL36/COA3/MRPL11/MRPL32/MRPS22/MRPL19/MRPL1/FASTKD1/MRPL42/MRPS23/TRMT10C/MRPL53/MRPS14/MRPL3/MRPS10/MRPS18C/MR…
GO:0140352	export from cell	323	0.311191	1.80505	5.41742e-07	3.52535e-05	2.90076e-05	2303	tags=39%, list=29%, signal=29%	KCNE1/KCNJ11/SLC18A3/KCNK5/RCN3/ACHE/LIF/SDC1/CAVIN1/ADORA1/GLP1R/BRSK1/SRCIN1/VGF/ADCY5/SNPH/RAB15/CPLANE2/VPS18/LRRC8A/ATP1A3/CORO1A/GNA11/TUNAR/OLFM2/SYT5/GPLD1/UNC13A/SCRIB/FURIN/SLC16A10/SLC25A22/RAB3A/APBB1/PFKL/SYT7/IRS1/STEAP3/CHRNA4/SLC9A1/RIMS3/PRKACA/TNFRSF1A/P2RY1/MYO18A/GIPC1/CHRNB2/GATA3/EXOC8/ATP1B2/MIDN/TGFB1/GNAZ/RAB3B/NRXN2/PIM3/GNAI2/RAB11B/PORCN/RASL10B/GRK2/C2CD2L/C1QTNF5/ATP…
GO:0060560	developmental growth involved in morphogenesis	125	0.400688	2.125	5.77894e-07	3.69946e-05	3.04402e-05	3659	tags=73%, list=46%, signal=40%	WNT11/PAK6/ISLR2/ADPRHL1/TBX2/SEMA6B/UNC13A/TWF2/NTN1/SLC23A2/WNT3/SRF/TRIM28/TNC/SIX4/DNM2/MAPT/CYFIP2/VEGFA/SLIT1/NKD1/SEMA4D/OLFM1/ZFYVE27/PLXNA3/CDH4/NDN/MEGF8/LIMK1/LZTS2/SPRY1/CYFIP1/STK11/NKX6-1/DDR1/DRAXIN/L1CAM/DVL1/CACNG7/ST8SIA2/RNF157/SFRP2/NLGN3/RGMA/NOTCH1/MECP2/PLXNA1/SEMA6C/PRKCZ/ABL1/SEMA4F/CTTN/NIN/MED1/ANAPC2/LAMB2/SEMA6A/NRP2/SOX9/TTL/EIF2AK4/MED12/GDI1/CSF1/SALL1/MAP1B/TIAM1/…
GO:0045785	positive regulation of cell adhesion	179	0.362622	2.00155	5.74816e-07	3.69946e-05	3.04402e-05	3555	tags=66%, list=44%, signal=38%	ITGB3/LIF/ZBTB7B/PDGFB/F11R/COL26A1/PIEZO1/CORO1A/THY1/FLOT2/MYADM/ACTL6B/KAT5/PPM1F/FLNA/ITPKB/MDK/AKT1/PRKD2/P4HB/CSK/IGFBP2/SOX12/FLOT1/TESK1/GATA3/KLHL25/SMARCA4/TRIOBP/PREX1/PODXL/SART1/EFEMP2/CHST2/SMARCD3/VEGFA/HLA-A/COL8A1/NEDD9/ACTB/CCDC80/ZBTB16/NCK2/LDB1/SOX2/SLC7A1/EFNB1/SMARCD2/CD276/SOX4/AP3D1/ITGA3/SMARCB1/SRC/PTK2B/ADGRG1/JUP/HLA-E/DAG1/GLI3/GLI2/STAT5B/VAV3/SFRP2/CSPG5/ARID1A/KDR…
GO:0040013	negative regulation of locomotion	155	0.38206	2.07669	6.07524e-07	3.85778e-05	3.17429e-05	2617	tags=50%, list=33%, signal=35%	WNT11/NBL1/IFITM1/ADORA1/NEXMIF/CLDN5/SEMA6B/CNN2/TAFA5/THY1/HOXA7/FUZ/ADAM15/AKT1/HYAL2/NF2/EPPK1/IGFBP5/THBS1/GATA3/WNT3/SRF/ATP1B2/PIN1/TGFB1/PLXNB3/SLIT1/NEDD9/ADGRB1/SEMA4D/BRMS1/RAP2B/GNA12/ARPIN/EVL/DLG5/NGFR/RHOB/SIN3B/TCAF1/PLXNA3/VASH1/NHERF1/CORO1B/SAP30L/ABHD2/FBLN1/ADAMTS9/ST6GAL1/ADGRG1/TRIB1/JUP/HDAC5/DAG1/LRP1/COL3A1/SFRP2/NDRG4/SAP130/DPYSL3/NOTCH1/DAB2IP/SRGAP2/BMERB1/MECP2/ING1…
GO:0120036	plasma membrane bounded cell projection organization	762	0.265893	1.60085	7.10943e-07	4.47837e-05	3.68493e-05	3659	tags=57%, list=46%, signal=34%	PAK6/NBL1/KCNF1/SHANK1/GBX2/KLF5/ISLR2/EPHA2/BRSK1/SRCIN1/RAB35/MMP2/CDK5R1/SEMA6B/EPHA6/CPLANE2/KIF26A/S1PR2/TMEM250/TRIM67/BICDL1/NCKIPSD/ATP1A3/CORO1A/THY1/TUNAR/CAMSAP3/KCTD17/GPRIN1/TPBG/UNC13A/SCRIB/NEFL/TUBB2B/ZNF212/EZR/FUZ/DHFR/EFHD1/ACTL6B/EVI5L/ARHGAP33/DYNC2I2/ITM2C/RAB3A/CNTNAP1/APBB1/SEPTIN9/SEZ6/MYLK/STMN3/ARHGEF25/TUBB3/FLNA/NCDN/MDK/AKT1/ARHGEF40/PCDHAC2/WHRN/CUX2/EFNA3/YTHDF1/FS…
GO:0030030	cell projection organization	780	0.264373	1.59237	7.45e-07	4.65566e-05	3.8308e-05	3659	tags=57%, list=46%, signal=34%	PAK6/NBL1/KCNF1/SHANK1/GBX2/KLF5/ISLR2/EPHA2/BRSK1/SRCIN1/RAB35/WTIP/NUBP2/MMP2/CDK5R1/SEMA6B/EPHA6/CPLANE2/KIF26A/S1PR2/TMEM250/TRIM67/BICDL1/NCKIPSD/ATP1A3/CORO1A/ITGA8/THY1/TUNAR/CAMSAP3/KCTD17/GPRIN1/TPBG/UNC13A/SCRIB/NEFL/TUBB2B/ZNF212/EZR/FUZ/DHFR/EFHD1/ACTL6B/EVI5L/ARHGAP33/DYNC2I2/ITM2C/RAB3A/CNTNAP1/APBB1/SEPTIN9/SEZ6/MYLK/STMN3/ARHGEF25/TUBB3/FLNA/NCDN/MDK/AKT1/ARHGEF40/PCDHAC2/WHRN/CUX…
GO:0001932	regulation of protein phosphorylation	409	0.298513	1.75028	7.6279e-07	4.7293e-05	3.8914e-05	3338	tags=54%, list=42%, signal=33%	MTCP1/HHEX/ITGB3/CLCF1/LIF/FZD8/CDKN1A/PDGFB/SRCIN1/CCND2/CCND1/DUSP6/CDK5R1/MAP3K10/DBNDD1/SOCS3/AGAP2/S1PR2/MVP/SPRY4/DAXX/THY1/DGKQ/CCND3/PKMYT1/HERC5/SMPD1/MYADM/GAS6/CDC37/PPM1F/ZGPAT/ITPKB/PPP2R1A/AKT1/HEXIM2/CCNF/HYAL2/NF2/CDC25A/THBS1/MAPK3/TNFRSF1A/FLOT1/P2RY1/TESK1/PKN1/EHD4/TRIM27/DVL3/PIN1/TGFB1/LONP1/TADA3/TNKS1BP1/VEGFA/UBASH3B/TP53/MOB2/IQGAP3/INCENP/GSK3A/SIRT2/GBA1/MAPRE3/CSNK1D/…
GO:0008284	positive regulation of cell population proliferation	508	0.28986	1.72193	7.71313e-07	4.74478e-05	3.90414e-05	3629	tags=59%, list=45%, signal=35%	ITGB3/CLCF1/CD248/LIF/ISLR2/CDKN1A/MAB21L2/PDGFB/TBX2/ETV5/CLDN5/CCND2/CCND1/MMP2/MEF2D/CD320/S1PR2/TMEM250/TRIM67/NACC1/NCKIPSD/CORO1A/KCTD17/SHC1/SLC7A5/NEFL/TUBB2B/FUZ/GAS6/ACTL6B/PDF/SEPTIN9/FLNA/IRS1/MDK/AKT1/CUX2/PRKD2/RNF187/FSCN1/NOP2/DBN1/TWF2/IGFBP2/GFAP/IGFBP5/CEP131/CAPN1/GRN/THBS1/MAPK3/NTN1/F3/IL11RA/FOSL2/ADM/CHRNB2/WNT3/SRF/SMARCA4/ATP1B2/TNC/E2F1/DVL3/S1PR3/TGFB1/ROBO3/MAPT/EHD1/…
GO:0050890	cognition	151	0.378947	2.05325	1.13204e-06	6.90986e-05	5.68562e-05	3172	tags=60%, list=40%, signal=37%	C1QL1/PAK6/SHANK1/CLSTN2/ADORA1/SHISA7/GLP1R/BRSK1/GABRA5/CLDN5/CCND2/FAM107A/JPH4/ITGA8/PAK5/TPBG/ABCA7/B4GALT2/MDK/CUX2/EN1/CHRNA4/YTHDF1/CNTN2/CHRNB2/SRF/ADCY3/ADCY1/MAPT/NRXN2/THRA/BRINP1/GPI/B3GAT1/NPTX2/FOXB1/NEDD9/PPP1R9B/NSUN5/ATXN1L/GRIN2A/MAPK8IP2/GRIA1/GPR158/DGCR2/MGAT3/EHMT2/CAMK2N1/CIC/ASIC1/KAT2A/CYFIP1/ITGA3/PRKAR1B/SRC/RIC8A/SHANK2/MFSD2A/MAN2B1/NDRG4/NLGN3/MAP1A/MECP2/GIT1/DLG4/…
GO:0022604	regulation of cell morphogenesis	135	0.385528	2.05897	1.23115e-06	7.45698e-05	6.13582e-05	3325	tags=65%, list=41%, signal=39%	ATP10A/WTIP/F11R/CORO1A/BCL9L/UNC13A/EZR/CUX2/ZNF135/DBN1/PALM2AKAP2/CNTN2/NF2/WDR1/P2RY1/SLC23A2/MSN/DVL3/ALDOA/VEGFA/PLXNB3/FGD3/OBSL1/EEF2K/PLXNB2/FGD1/SEMA4D/GNA12/DIAPH1/PLEKHO1/ARPIN/MYH9/FAM171A1/PLXND1/SPARC/PLXNA3/NHERF1/FMNL3/CORO1B/PRAG1/TBC1D24/PLXNB1/EPB41L3/CYFIP1/SRC/PTK2B/CDC42EP1/CUL7/DAG1/MFSD2A/DVL1/CACNG7/CDC42EP4/RNF157/KDR/MECP2/MYH10/PLXNA1/ZMYM3/FBLIM1/TAOK2/DVL2/ARHGEF18/…
GO:0007416	synapse assembly	109	0.406577	2.10384	1.24532e-06	7.48521e-05	6.15904e-05	3338	tags=70%, list=42%, signal=41%	LHFPL4/ACHE/CLSTN2/SRPX2/LRFN4/TPBG/LRFN3/DNER/CUX2/SPTBN2/NTN1/CHRNB2/SIX4/NRXN2/PCDHB14/LZTS1/ADD2/SLIT1/BSN/EIF4G1/ADGRB1/DBNL/EEF2K/PLXNB2/SEMA4D/FZD1/GRIA1/DLG5/PLXND1/WNT7A/PLXNB1/AGRN/PTK2B/PCLO/SHANK2/DVL1/ZDHHC12/ST8SIA2/NLGN3/FARP1/NECTIN1/SDK2/LRP4/THBS2/SRGAP2/MECP2/GAP43/SPOCK2/NLGN2/LRRC4/LRRC4B/PCDHB10/AMIGO1/PCDHB2/CHD4/SHANK3/CLSTN1/EPHB3/SLITRK3/SLITRK5/NLGN4X/SRGAP2C/CLSTN3/SLI…
GO:0051960	regulation of nervous system development	234	0.337013	1.90372	1.30242e-06	7.76911e-05	6.39264e-05	3528	tags=61%, list=44%, signal=35%	HEYL/CLCF1/GBX2/LIF/ISLR2/CLSTN2/ETV5/SRPX2/SEMA6B/THY1/TPBG/SLC7A5/NEFL/MDK/AKT1/CUX2/DBN1/NF2/TWF2/GFAP/NTN1/WNT3/SRF/SKI/TGFB1/MAPT/BRINP1/SMARCD3/VEGFA/PLXNB3/TP53/SLIT1/OBSL1/SIRT2/ZNF335/NUMBL/NSUN5/ADGRB1/GATA2/EEF2K/PLXNB2/SEMA4D/METRN/SHOX2/TRAK1/MAP2K2/DLG5/PLXND1/ZFYVE27/DPYSL5/ID4/MAP6/PLXNA3/CDH4/TBC1D24/WNT7A/MEGF8/LIMK1/PLXNB1/CYFIP1/BIN1/STK11/NKX6-1/MBD1/AGRN/CTDSP1/DRAXIN/CUL7/S…
GO:0043009	chordate embryonic development	325	0.309822	1.79685	1.36318e-06	8.07044e-05	6.64059e-05	3277	tags=55%, list=41%, signal=34%	WNT11/GBX2/LIF/TEAD4/FBLL1/EPHA2/PDGFB/CPLANE2/SOCS3/ETNK2/RSPO3/TRIP6/ASF1B/CMIP/COL2A1/CAMSAP3/HOXA7/ADAMTS3/MAFG/SCRIB/FUZ/FURIN/ADCY9/KAT5/STMN3/AKT1/DSC3/PLCD3/EN1/DBN1/DEAF1/SLC39A3/PRKACA/PHGDH/KEAP1/ADM/GATA3/SRF/SLC39A1/ELL/TRIM28/YBX3/ARMC5/SIX4/SKI/DVL3/TGFB1/EPN1/CAPN2/VEGFA/GPI/NLE1/DZIP1L/TP53/PCGF2/FOXB1/ZNF335/SSBP3/TTLL4/XAB2/GATA2/NOLC1/BAP1/ZNF358/PLXNB2/NKD1/SHOX2/GNA12/FZD1/C…
GO:0010562	positive regulation of phosphorus metabolic process	286	0.325309	1.8697	1.50487e-06	8.77732e-05	7.22222e-05	3629	tags=62%, list=45%, signal=35%	MTCP1/ITGB3/CLCF1/LIF/FZD8/ADORA1/CDKN1A/EPHA2/PDGFB/SRCIN1/CCND2/CCND1/MAP3K10/AGAP2/S1PR2/DAXX/DGKQ/CCND3/GPLD1/SMPD1/GAS6/IRS1/AKT1/THBS1/MAPK3/TNFRSF1A/FLOT1/P2RY1/TESK1/EEF1A2/EHD4/PTPA/DVL3/PIN1/TGFB1/MAPT/CAPN2/TNKS1BP1/VEGFA/TP53/MOB2/IQGAP3/INCENP/GSK3A/GBA1/MAPRE3/CSNK1D/EIF4G1/NEDD9/TRAF4/TNK2/NAB2/SEMA4D/PSRC1/RAP2B/NTRK3/GNA12/ARRB2/FZD1/PPP1R15A/MAP2K3/MAP2K2/FAS/HRAS/RASSF2/CLSPN/G…
GO:0045937	positive regulation of phosphate metabolic process	286	0.325309	1.8697	1.50487e-06	8.77732e-05	7.22222e-05	3629	tags=62%, list=45%, signal=35%	MTCP1/ITGB3/CLCF1/LIF/FZD8/ADORA1/CDKN1A/EPHA2/PDGFB/SRCIN1/CCND2/CCND1/MAP3K10/AGAP2/S1PR2/DAXX/DGKQ/CCND3/GPLD1/SMPD1/GAS6/IRS1/AKT1/THBS1/MAPK3/TNFRSF1A/FLOT1/P2RY1/TESK1/EEF1A2/EHD4/PTPA/DVL3/PIN1/TGFB1/MAPT/CAPN2/TNKS1BP1/VEGFA/TP53/MOB2/IQGAP3/INCENP/GSK3A/GBA1/MAPRE3/CSNK1D/EIF4G1/NEDD9/TRAF4/TNK2/NAB2/SEMA4D/PSRC1/RAP2B/NTRK3/GNA12/ARRB2/FZD1/PPP1R15A/MAP2K3/MAP2K2/FAS/HRAS/RASSF2/CLSPN/G…
GO:0051241	negative regulation of multicellular organismal process	396	0.303877	1.77861	1.5175e-06	8.78589e-05	7.22927e-05	3403	tags=55%, list=42%, signal=33%	WNT11/HHEX/IL17D/ZBTB7B/ADORA1/EPHA2/PDGFB/CLDN5/YJEFN3/DACT3/SPRED3/MMP2/SEMA6B/IRF1/TAFA5/THY1/MAFB/HOXA7/RFLNB/SCRIB/EZR/FUZ/FURIN/GAS6/KAT5/ZFP36/SMAD6/ILRUN/MDK/PARP1/E2F2/EFNA3/INPP5D/CSK/HOMER3/NF2/EPPK1/IGFBP5/OTUD5/GRN/THBS1/TNFRSF1A/NTN1/ADAMTS7/ADM/PKN1/GATA3/WNT3/SRF/LOXL2/TRIM27/SKI/TGFB1/TRAIP/GNAI2/GRK2/FOXJ1/BRINP1/EPN1/ZBTB46/LOXL3/UBASH3B/MYC/TP53/SLIT1/ATP1A1/GSK3A/SIRT2/GBA1/Z…
GO:0050877	nervous system process	362	0.301248	1.75537	1.53465e-06	8.82031e-05	7.2576e-05	3392	tags=55%, list=42%, signal=33%	KCNE1/KCNJ11/C1QL1/PAK6/LHFPL4/SHANK1/CLSTN2/MMP24/ADORA1/SHISA7/GLP1R/BRSK1/GABRA5/REEP6/CLDN5/INSYN2A/CCND2/ADCY5/FAM107A/JPH4/S1PR2/KIFC3/COL18A1/ITGA8/COL2A1/PAK5/TPBG/NEFL/ZNF212/SYNM/ABCA7/STAC/RAB3A/CNTNAP1/CLN6/SEZ6/TGFBI/B4GALT2/MDK/AKT1/WHRN/CUX2/EN1/CHRNA4/YTHDF1/CNTN2/WDR1/MAPK3/CHRNB2/SRF/TPRN/ADCY3/TRIOBP/ADCY1/MPP2/MAPT/NRXN2/THRA/BRINP1/GPI/B3GAT1/CACNG8/GSK3A/SOX14/PLEC/NPTX2/FOX…
GO:0060322	head development	378	0.301321	1.76016	1.67182e-06	9.53908e-05	7.84902e-05	3730	tags=61%, list=47%, signal=34%	GDF10/KCNE1/GBX2/ATF5/KCNC1/TUBB2A/CLDN5/MMP2/PBX2/CDK5R1/SEMA6B/KIF26A/BASP1/COL2A1/INA/MAFB/SCRIB/TACC3/NEFL/TUBB2B/CBS/SEZ6/POU3F1/KDM6B/CSNK1E/B4GALT2/FLNA/SUN2/MDK/WHRN/EN1/CNTN2/NF2/MAST1/SPTBN2/MAPK3/PHGDH/IL11RA/CHRNB2/DCLK2/WNT3/SRF/ATP1B2/CNP/E2F1/SKI/SEC16A/FOXJ1/APLP1/TP53/SLIT1/PYGO2/SIRT2/FOXB1/GBA1/ZNF335/SSBP3/CSNK1D/NUMBL/SDF4/PPP1R9B/NSUN5/GATA2/ACTB/ATXN1L/MACROH2A2/CENPF/POTEE…
GO:2000147	positive regulation of cell motility	218	0.338985	1.90637	1.75269e-06	9.92855e-05	8.16949e-05	3446	tags=60%, list=43%, signal=35%	ITGB3/ITGA2B/CAVIN1/EPHA2/PDGFB/SRPX2/MMP2/ACTA2/FAM107A/SEMA6B/FAM89B/TRIP6/CORO1A/THY1/GPLD1/MYADM/GAS6/PPM1F/MYLK/FLNA/SUN2/MDK/AKT1/PRKD2/IGFBP5/GRN/THBS1/MAPK3/NTN1/F3/GATA3/SYDE1/PREX1/TGFB1/PODXL/GNAI2/RIPOR1/VEGFA/GPI/EMC10/NEDD9/INSM1/GATA2/SEMA4D/NTRK3/MAP2K3/MAP2K2/CAMK1D/HRAS/CD151/RHOB/SPARC/TBC1D24/WNT7A/ADAMTS1/ITGA3/IQSEC1/SRC/PTK2B/VEGFB/ACTN4/ARHGEF2/SASH1/SCARB1/BCAR1/AKAP12/MM…
GO:0010243	response to organonitrogen compound	443	0.288798	1.70168	1.7731e-06	9.9724e-05	8.20557e-05	3732	tags=59%, list=47%, signal=34%	GDF10/KCNE1/KCNJ11/KLF15/ITGB3/RCN3/ACHE/SDC1/ZBTB7B/ADORA1/CDKN1A/GLP1R/KCNC1/VGF/ADCY5/MMP2/CDK5R1/SOCS3/FBXO17/ATP1A3/GNA11/DGKQ/FOXRED2/TMUB1/GPLD1/SHC1/SLC7A5/SMPD1/NEFL/PKM/TRIM25/EZR/DHFR/CBS/FLNA/IRS1/AKT1/PARP1/EN1/GUCD1/CSK/SLC9A1/IGFBP5/BSG/PRKACA/MAPK3/TIMELESS/PXN/P2RY1/FOSL2/ADM/CHRNB2/CIB2/TGFB1/GNAZ/GNAI2/GPT2/CAD/GRK2/CAPN2/APLP1/LONP1/TP53/GSK3A/SIRT2/PPP1R9B/TRIM41/ACTB/TMEM129…
GO:0022904	respiratory electron transport chain	86	-0.320589	-2.36431	1.92099e-06	0.000107276	8.82694e-05	2552	tags=64%, list=32%, signal=44%	DLD/PUM2/NDUFA7/NDUFC2/COX6A1/NDUFA3/UQCRQ/DGUOK/CDK1/NDUFA12/ISCU/COX8A/SDHC/COX5B/UQCR10/NDUFB1/NDUFA6/NDUFS5/NDUFA1/COX7A2/COX6B1/UQCRH/ND3/SLC25A12/NDUFS4/SDHB/PARK7/NDUFB2/CHCHD2/NDUFB6/NDUFC1/NDUFA4/UQCRHL/NDUFV2/NDUFAB1/NDUFB3/UQCR11/COX4I1/COX7B/ETFRF1/UQCRC2/CYCS/NDUFA2/NDUFB5/GHITM/UQCRFS1/COA6/NDUFA5/DNAJC15/NDUFB4/COX7C/COX6C/UQCRB/SDHD/COX7A2L
GO:0007420	brain development	358	0.297245	1.73022	1.94718e-06	0.000107973	8.8843e-05	3730	tags=61%, list=47%, signal=34%	GDF10/KCNE1/GBX2/ATF5/KCNC1/TUBB2A/PBX2/CDK5R1/SEMA6B/KIF26A/BASP1/INA/MAFB/SCRIB/TACC3/NEFL/TUBB2B/CBS/SEZ6/POU3F1/KDM6B/CSNK1E/B4GALT2/FLNA/SUN2/MDK/WHRN/EN1/CNTN2/NF2/MAST1/SPTBN2/PHGDH/CHRNB2/DCLK2/WNT3/SRF/ATP1B2/CNP/E2F1/SKI/SEC16A/FOXJ1/APLP1/TP53/SLIT1/PYGO2/SIRT2/FOXB1/GBA1/ZNF335/SSBP3/CSNK1D/NUMBL/SDF4/PPP1R9B/NSUN5/GATA2/ACTB/ATXN1L/MACROH2A2/CENPF/POTEE/PLXNB2/LDB1/GRIN2A/ROGDI/FZD1/…
GO:0045333	cellular respiration	156	-0.252647	-2.25082	1.96944e-06	0.000108443	8.92299e-05	2811	tags=62%, list=35%, signal=41%	NDUFA13/NDUFA8/TMEM135/IREB2/VPS54/FH/ATP5MF/NDUFS3/NDP/PIK3CA/DLD/PUM2/NDUFA7/NDUFC2/COX6A1/STOML2/NDUFA3/MTFR1/UQCRQ/DGUOK/CDK1/SUCLG2/NDUFA12/ISCU/COX8A/OXA1L/SDHC/COX5B/SLC25A14/UQCR10/NDUFB1/OPN3/NDUFA6/NDUFS5/CHCHD5/NDUFA1/COX7A2/NDUFB11/ATP5F1B/COX6B1/UQCRH/ATP5PD/MDH1/CISD1/SUCLG1/ND3/SLC25A12/NDUFS4/SUCLA2/NIPSNAP2/SDHB/PDHB/PARK7/ADSL/NDUFB2/CHCHD2/NDUFB6/IDH1/NDUFC1/NDUFA4/UQCRHL/NDUFV…
GO:0044093	positive regulation of molecular function	530	0.277944	1.65305	2.08295e-06	0.000113897	9.37175e-05	3270	tags=51%, list=41%, signal=33%	WNT11/MTCP1/ITGB3/RCN3/HSPA1A/CDKN1A/GLP1R/EPHA2/PDGFB/BOK/SRCIN1/SIPA1/CLDN5/CCND2/CCND1/MAP3K10/PIDD1/AGAP2/DAXX/THY1/CCND3/CACNA1C/GPLD1/UHRF1/SCRIB/TRIM25/FLOT2/DHFR/GAS6/EVI5L/STAC/TBC1D10B/PPM1F/RGP1/B3GAT3/MAPK12/IRS1/AKT1/AGAP5/PRKD2/EFNA3/TBC1D25/CHTF8/SLC9A1/GRN/THBS1/MAPK3/FLOT1/TBC1D16/GSN/CDC20/F3/GATA3/SRF/EEF1A2/SMARCA4/ATP1B2/TRIM27/WNK2/UBE2S/PTPA/RNF31/SKI/DVL3/GPSM1/PIN1/SYDE1/…
GO:0030336	negative regulation of cell migration	130	0.394253	2.10212	2.11624e-06	0.000114919	9.45587e-05	2617	tags=52%, list=33%, signal=35%	WNT11/NBL1/IFITM1/ADORA1/NEXMIF/CLDN5/CNN2/TAFA5/THY1/HOXA7/FUZ/ADAM15/AKT1/HYAL2/NF2/EPPK1/IGFBP5/THBS1/SRF/ATP1B2/TGFB1/PLXNB3/NEDD9/ADGRB1/BRMS1/RAP2B/GNA12/ARPIN/EVL/DLG5/NGFR/RHOB/SIN3B/TCAF1/VASH1/NHERF1/CORO1B/SAP30L/ABHD2/ADAMTS9/ADGRG1/TRIB1/JUP/HDAC5/DAG1/LRP1/COL3A1/SFRP2/NDRG4/SAP130/DPYSL3/NOTCH1/DAB2IP/SRGAP2/BMERB1/MECP2/ING1/GPR173/STAT3/CX3CL1/SPRED1/KANK1/NISCH/CALR/CITED2/BCR/D…
GO:0014070	response to organic cyclic compound	353	0.308593	1.79658	2.25735e-06	0.000120914	9.94914e-05	3102	tags=50%, list=39%, signal=32%	GDF10/KCNE1/KCNJ11/HEYL/AQP3/SDC1/ADORA1/HSPA1A/CDKN1A/PDGFB/IGFBP7/FST/VGF/ADCY5/DUSP6/MMP2/FAM107A/VPS18/COLEC12/RFTN1/DAXX/ATP1A3/RUVBL2/GNA11/DGKQ/EGLN2/GPLD1/ELK1/SMPD1/NEFL/KANK2/TRIM25/EZR/DHFR/CBS/KAT5/ZFP36/FLNA/ZCCHC3/PARP1/EN1/GUCD1/IGFBP2/SLC9A1/IGFBP5/A2M/THBS1/BSG/PRKACA/MAPK3/FLOT1/P2RY1/FOSL2/ADM/CHRNB2/PKN1/MSN/PMEPA1/SMARCA4/CIB2/ADCY3/TNC/HSPA1B/TGFB1/ADCY1/GNAZ/GPT2/CAD/RXRB/A…
GO:1901698	response to nitrogen compound	468	0.284215	1.67954	2.25509e-06	0.000120914	9.94914e-05	3380	tags=53%, list=42%, signal=33%	GDF10/KCNE1/KCNJ11/KLF15/ITGB3/RCN3/ACHE/SDC1/ZBTB7B/ADORA1/CDKN1A/GLP1R/KCNC1/VGF/ADCY5/MMP2/CDK5R1/SOCS3/COLEC12/RFTN1/FBXO17/DAXX/ATP1A3/GNA11/DGKQ/FOXRED2/TMUB1/GPLD1/SHC1/SLC7A5/SMPD1/NEFL/PKM/TRIM25/EZR/DHFR/CBS/FLNA/IRS1/AKT1/ZCCHC3/PARP1/EN1/GUCD1/CSK/SLC9A1/IGFBP5/BSG/PRKACA/MAPK3/TIMELESS/FLOT1/PXN/P2RY1/FOSL2/ADM/CHRNB2/CIB2/TGFB1/GNAZ/GNAI2/GPT2/CAD/GRK2/CAPN2/APLP1/LONP1/TP53/GSK3A/S…
GO:0050790	regulation of catalytic activity	625	0.269603	1.61067	2.39041e-06	0.000127176	0.000104644	3270	tags=50%, list=41%, signal=32%	WNT11/MTCP1/HHEX/ITGB3/RCN3/FICD/HSPA1A/CDKN1A/GLP1R/EPHA2/PDGFB/BOK/SRCIN1/SIPA1/CCND2/CCND1/CDK5R1/MAP3K10/DBNDD1/PIDD1/NOL3/AGAP2/MVP/SPRY4/DAXX/PPP1R3F/THY1/CCND3/CACNA1C/PKMYT1/GPLD1/HERC5/SMPD1/UHRF1/SCRIB/RASA4/FURIN/DHFR/GAS6/EVI5L/TBC1D10B/SERPINH1/CDC37/PPM1F/ZFP36/STMN3/RGP1/ZGPAT/B3GAT3/MAPK12/IRS1/AKT1/HEXIM2/CCNF/PARP1/AGAP5/EFNA3/HYAL2/CDC25A/TBC1D25/CHTF8/CAPN1/GRN/THBS1/MAPK3/TBC…
GO:0002684	positive regulation of immune system process	339	0.305923	1.77722	2.42966e-06	0.000128397	0.000105649	3028	tags=50%, list=38%, signal=33%	AQP3/ITGB3/CLCF1/ITGA2B/LIF/ZBTB7B/HSPA1A/CDKN1A/COLEC12/CD320/USP27X/RFTN1/IRF1/CORO1A/THY1/GPLD1/TRIL/SLC7A5/TRIM25/FLOT2/EZR/GAS6/ACTL6B/KAT5/NINJ1/ITPKB/LRRC14/MDK/AKT1/HK1/ZCCHC3/NCR3LG1/CFH/PRKD2/INPP5D/CSK/IGFBP2/SOX12/A2M/CLPB/THBS1/MAPK3/FLOT1/MYO18A/FOSL2/TNIP2/CHRNB2/GATA3/ZNRF1/KLHL25/SMARCA4/RNF31/HSPA1B/TGFB1/SART1/SARM1/EXOSC6/FOXJ1/IRF7/ZBTB46/MAPKAPK3/TKFC/SMARCD3/VEGFA/GPI/HLA-A…
GO:0006897	endocytosis	300	0.314359	1.81466	2.46659e-06	0.00012948	0.000106539	2611	tags=45%, list=33%, signal=32%	NECAB2/ITGB3/ACHE/SDC1/ADORA1/PACSIN3/ANXA11/TPCN1/CNN2/MARCHF2/COLEC12/CD320/NCKIPSD/CORO1A/DGKQ/SYT5/CLTB/SMPD1/SCRIB/EZR/GAS6/ABCA7/XKR7/SYT7/RHOBTB2/CSNK1E/DNER/CSK/CNTN2/SCARA3/THBS1/MAPK3/FLOT1/GSN/MYO18A/ADM/EHD4/DNM2/EHD1/CTBP1/NEURL1B/SH3GL1/GRK2/EPN1/APLP1/MAPKAPK3/VEGFA/VAV2/CACNG8/MFGE8/CSNK1D/ADGRB1/GATA2/TNK2/ACTB/DBNL/EEF2K/HOOK2/CACNG4/CSNK1G2/SURF4/MLC1/INPPL1/ARRB2/GRIA1/MYH9/MA…
GO:0010810	regulation of cell-substrate adhesion	108	0.407571	2.10114	2.61644e-06	0.000136436	0.000112264	2617	tags=55%, list=33%, signal=37%	ITGB3/PDGFB/NEXMIF/FAM107A/COL26A1/SPRY4/THY1/CAMSAP3/HOXA7/MYADM/CORO2B/ADAM15/PPM1F/FLNA/MDK/P4HB/NF2/SLC9A1/THBS1/TESK1/TRIOBP/PREX1/RCC2/EFEMP2/VEGFA/COL8A1/NEDD9/TLN1/CCDC80/LDB1/PKP2/FBLN1/ITGA3/ST6GAL1/SRC/PTK2B/ACTN4/DDR1/JUP/MMP14/DAG1/WASHC2C/SPOCK1/CSPG5/NOTCH1/KDR/SPOCK2/CX3CL1/PRKCZ/GFUS/NID1/MAP4K4/ABL1/DAPK3/KANK1/SMAD3/CALR/DOCK5/DUSP3
GO:0040017	positive regulation of locomotion	222	0.340648	1.9189	3.51914e-06	0.000182301	0.000150002	3446	tags=60%, list=43%, signal=35%	ITGB3/ITGA2B/CAVIN1/EPHA2/PDGFB/SRPX2/MMP2/ACTA2/FAM107A/SEMA6B/FAM89B/TRIP6/CORO1A/THY1/GPLD1/TPBG/MYADM/GAS6/PPM1F/MYLK/FLNA/SUN2/MDK/AKT1/PRKD2/IGFBP5/GRN/THBS1/MAPK3/NTN1/F3/GATA3/SYDE1/PREX1/TGFB1/PODXL/GNAI2/RIPOR1/VEGFA/GPI/EMC10/NEDD9/INSM1/GATA2/SEMA4D/NTRK3/MAP2K3/MAP2K2/CAMK1D/HRAS/CD151/RHOB/SPARC/TBC1D24/WNT7A/MEGF8/ADAMTS1/ITGA3/IQSEC1/SRC/PTK2B/VEGFB/ACTN4/ARHGEF2/SASH1/SCARB1/BCAR…
GO:0036293	response to decreased oxygen levels	144	0.376492	2.03086	3.59148e-06	0.000184832	0.000152085	2272	tags=47%, list=28%, signal=34%	KCNJ11/AQP3/LIF/ADORA1/WTIP/HMOX2/MMP2/NOL3/HIF3A/EGLN2/ADAM15/CBS/NDRG1/AKT1/MIEF1/P4HB/CHRNA4/KCNMA1/ADO/SLC9A1/HK2/PLK3/THBS1/DIO3/FOSL2/ADM/CHRNB2/SRF/LOXL2/PIN1/TGFB1/CAPN2/LONP1/VEGFA/MYC/TP53/SIRT2/EEF2K/LMNA/SOX2/SLC2A1/PLOD1/HYOU1/STUB1/SOX4/ARNT2/RPTOR/DNMT3A/SRC/XRCC1/PTK2B/VEGFB/SLC2A8/MMP14/EGR1/ALKBH5/USP19/PLAT/NOTCH1/MLST8/NOP53/MECP2/IRAK1/ZFP36L1/AJUBA/ND5/ABAT/BMP7
GO:0007611	learning or memory	129	0.385693	2.04946	3.83637e-06	0.000196153	0.0001614	3172	tags=60%, list=40%, signal=37%	C1QL1/PAK6/SHANK1/CLSTN2/SHISA7/GLP1R/BRSK1/GABRA5/CLDN5/CCND2/JPH4/ITGA8/PAK5/TPBG/ABCA7/B4GALT2/MDK/CUX2/EN1/YTHDF1/CNTN2/CHRNB2/SRF/ADCY3/ADCY1/MAPT/NRXN2/THRA/BRINP1/GPI/B3GAT1/NPTX2/FOXB1/NEDD9/PPP1R9B/ATXN1L/GRIN2A/MAPK8IP2/GRIA1/EHMT2/CAMK2N1/CIC/ASIC1/KAT2A/ITGA3/PRKAR1B/SRC/RIC8A/SHANK2/MAN2B1/NDRG4/NLGN3/MAP1A/MECP2/GIT1/DLG4/RELN/PRKCZ/CRTC1/ABL1/SORCS3/AMFR/NFATC4/GM2A/SHANK3/KCNK10/G…
GO:0042391	regulation of membrane potential	160	0.365198	1.99466	3.98541e-06	0.000202459	0.000166589	2846	tags=52%, list=36%, signal=34%	KCNE1/KCNJ11/KCNK5/SLC4A11/SHANK1/ADORA1/KCNC1/BOK/GABRA5/INSYN2A/S1PR2/PIEZO1/ATP1A3/GNA11/PYCR1/CACNA1C/CNTNAP1/SEZ6/FLNA/AKT1/PARP1/CUX2/CHRNA4/KCNMA1/SLC9A1/WDR1/RIMS3/CHRNB2/ATP1B2/MPP2/MAPT/CACNA1H/ATP1A1/GSK3A/KCTD7/GBA1/CACNB3/GRIN2A/MAPK8IP2/ARRB2/GRIA1/NOS1AP/PKP2/ASIC1/TBC1D24/WNT7A/GRIK5/EHD3/BIN1/PRKAR1B/SRC/PTK2B/CELF4/JUP/DVL1/NLGN3/RTL10/VCP/KDR/MECP2/ABAT/NLGN2/DMPK/GABBR1/DLG4/R…
GO:0048732	gland development	176	0.354521	1.95376	4.1139e-06	0.000207646	0.000170857	3684	tags=67%, list=46%, signal=37%	WNT11/ZBTB7B/EPHA2/TBX2/CCND1/MMP2/MAFB/ELK1/SLC7A5/SCRIB/MDK/AKT1/GUCD1/DEAF1/IGFBP5/HK2/MPST/CAPN1/MAPK3/NTN1/GATA3/MSN/WNT3/SRF/ARMC5/TNC/SIX4/PRKCSH/TGFB1/THRA/CAD/VEGFA/IQGAP3/PYGO2/ACO2/PHF2/FOXB1/INSM1/GATA2/SOX2/MAP2K2/USF2/SOX3/PLXND1/ID4/NHERF1/FKBP4/E2F7/STK11/SMARCB1/SRC/POU3F2/DDR1/FASN/NRG1/DAG1/GLI3/BRCA2/GLI2/STAT5B/NOTCH4/NOTCH1/HOXA3/LHX3/PLXNA1/BMP7/INHBB/HNRNPD/DKK3/COX2/ABL1/…
GO:0051050	positive regulation of transport	349	0.30064	1.74878	4.25993e-06	0.000213648	0.000175795	2640	tags=44%, list=33%, signal=31%	KCNE1/SLC18A3/KLF15/ACHE/SDC1/ADORA1/KCNC1/PDGFB/BOK/CDK5R1/RAB15/LRRC8A/GNA11/THY1/TUNAR/GPLD1/SLC7A5/SMPD1/BAG3/EZR/GAS6/ABCA7/STAC/RAB3A/APBB1/SYT7/MYLK/B3GAT3/FLNA/IRS1/AKT1/MIEF1/HYAL2/NF2/SLC9A1/CEP131/PLK3/PRKACA/FLOT1/P2RY1/MYO18A/CHRNB2/MSN/TRIM28/ATP1B2/WNK2/SPAG5/RNF31/TGFB1/STIM1/RAB3B/EHD1/RASL10B/GRK2/C2CD2L/RIPOR1/VEGFA/GSK3A/KCTD7/ANTKMT/GATA2/ACTB/BAP1/EEF2K/CACNB3/VPS4A/SMPD3/DM…
GO:0009792	embryo development ending in birth or egg hatching	331	0.306959	1.78022	5.02185e-06	0.000250266	0.000205926	3277	tags=54%, list=41%, signal=34%	WNT11/GBX2/LIF/TEAD4/FBLL1/EPHA2/PDGFB/CDK5R1/CPLANE2/SOCS3/ETNK2/RSPO3/TRIP6/ASF1B/CMIP/COL2A1/CAMSAP3/HOXA7/ADAMTS3/MAFG/SCRIB/FUZ/FURIN/ADCY9/KAT5/STMN3/AKT1/DSC3/PLCD3/EN1/DBN1/DEAF1/SLC39A3/PRKACA/PHGDH/KEAP1/ADM/GATA3/SRF/SLC39A1/ELL/TRIM28/YBX3/ARMC5/SIX4/SKI/DVL3/TGFB1/EPN1/CAPN2/VEGFA/GPI/NLE1/DZIP1L/TP53/PCGF2/FOXB1/ZNF335/SSBP3/TTLL4/XAB2/GATA2/NOLC1/BAP1/ZNF358/PLXNB2/NKD1/SHOX2/GNA12…
GO:0050767	regulation of neurogenesis	199	0.335578	1.86885	5.22312e-06	0.000258659	0.000212832	3820	tags=66%, list=48%, signal=36%	HEYL/CLCF1/LIF/ISLR2/ETV5/SEMA6B/THY1/SLC7A5/NEFL/MDK/CUX2/DBN1/NF2/TWF2/GFAP/NTN1/WNT3/SRF/SKI/TGFB1/MAPT/BRINP1/SMARCD3/VEGFA/PLXNB3/TP53/SLIT1/OBSL1/SIRT2/ZNF335/NUMBL/GATA2/EEF2K/PLXNB2/SEMA4D/METRN/SHOX2/TRAK1/MAP2K2/PLXND1/ZFYVE27/DPYSL5/ID4/MAP6/PLXNA3/CDH4/TBC1D24/WNT7A/MEGF8/LIMK1/PLXNB1/CYFIP1/BIN1/STK11/NKX6-1/MBD1/CTDSP1/DRAXIN/CUL7/SOX8/DAG1/L1CAM/GLI3/DLL1/SOX11/RGMA/RNF10/NOTCH1/LR…
GO:0090287	regulation of cellular response to growth factor stimulus	147	0.371249	2.00688	5.27658e-06	0.000259674	0.000213667	2832	tags=54%, list=35%, signal=35%	HHEX/NBL1/ITGB3/HSPA1A/FST/SPRED3/FAM89B/SPRY4/BCL9L/ITGA8/ADAMTS3/FUZ/SMAD6/FAM20C/PRKD2/THBS1/GIPC1/GATA3/PMEPA1/GREM2/SKI/PIN1/TGFB1/PEG10/CYFIP2/VEGFA/TP53/ZNF423/BRMS1/FZD1/CHST11/PPP2R5B/SPRED2/MEN1/MTMR4/HGS/UBE2O/NGFR/LTBP4/STUB1/SAP30L/HTRA1/NUMA1/SPRY1/CYFIP1/ITGA3/STK11/GPC1/DLL1/PTPN1/FKBP8/SFRP2/SAP130/ZBTB7A/SOX11/RGMA/NOTCH1/DAB2IP/KDR/ING1/GRB10/SLC2A10/ADISSP/DKK3/CADM4/LOX/ABL1/…
GO:0001666	response to hypoxia	136	0.379348	2.02523	5.7605e-06	0.000276029	0.000227124	2272	tags=48%, list=28%, signal=35%	KCNJ11/AQP3/LIF/ADORA1/WTIP/HMOX2/MMP2/NOL3/HIF3A/EGLN2/ADAM15/CBS/NDRG1/MIEF1/P4HB/CHRNA4/KCNMA1/ADO/SLC9A1/HK2/PLK3/THBS1/DIO3/FOSL2/ADM/CHRNB2/SRF/LOXL2/PIN1/TGFB1/CAPN2/LONP1/VEGFA/MYC/TP53/SIRT2/LMNA/SLC2A1/PLOD1/HYOU1/STUB1/SOX4/ARNT2/RPTOR/DNMT3A/SRC/XRCC1/PTK2B/VEGFB/SLC2A8/MMP14/EGR1/ALKBH5/USP19/PLAT/NOTCH1/MLST8/NOP53/MECP2/IRAK1/ZFP36L1/AJUBA/ND5/ABAT/BMP7
GO:0060070	canonical Wnt signaling pathway	145	0.365273	1.97152	5.7842e-06	0.000276029	0.000227124	2630	tags=52%, list=33%, signal=35%	WNT11/HHEX/FZD8/SDC1/SHISA6/DACT3/RSPO3/TLE5/TMEM88/RUVBL2/BCL9L/TPBG/FUZ/CSNK1E/MDK/IGFBP2/OTUD5/GATA3/WNT3/WNK2/DVL3/PIN1/TGFB1/FRAT2/NLE1/PYGO2/GSK3A/CSNK1D/BICC1/TCF7L1/NKD1/CSNK1G2/CCAR2/AMER1/FZD1/SOX2/NHERF1/WNT7A/SOX4/LZTS2/TLE1/STK11/SRC/JUP/DRAXIN/GLI3/EGR1/DVL1/FRMD8/SFRP2/JRK/VCP/IGFBP4/CTNND2/NOTCH1/DAB2IP/PPP1CA/LRP4/CCNY/DVL2/WWTR1/TMEM198/DKK3/NID1/LRP5/BCL9/AXIN1/NRARP/DAPK3/KANK…
GO:0030335	positive regulation of cell migration	210	0.340284	1.90975	5.69081e-06	0.000276029	0.000227124	3446	tags=60%, list=43%, signal=35%	ITGB3/ITGA2B/EPHA2/PDGFB/SRPX2/MMP2/ACTA2/FAM107A/SEMA6B/FAM89B/TRIP6/CORO1A/THY1/GPLD1/MYADM/GAS6/PPM1F/MYLK/FLNA/SUN2/MDK/AKT1/PRKD2/IGFBP5/GRN/THBS1/MAPK3/F3/GATA3/SYDE1/PREX1/TGFB1/PODXL/GNAI2/RIPOR1/VEGFA/GPI/EMC10/NEDD9/INSM1/GATA2/SEMA4D/NTRK3/MAP2K3/CAMK1D/HRAS/CD151/RHOB/SPARC/TBC1D24/WNT7A/ADAMTS1/ITGA3/IQSEC1/SRC/PTK2B/VEGFB/ACTN4/ARHGEF2/SASH1/SCARB1/BCAR1/AKAP12/MMP14/MAZ/AAMP/CD99L2…
GO:0001501	skeletal system development	212	0.336522	1.88983	5.76064e-06	0.000276029	0.000227124	3370	tags=58%, list=42%, signal=35%	GDF10/WNT11/TEAD4/MAF/EPHA2/SHOX/TTC9/FST/MMP2/MEF2D/TLE5/COL18A1/GNA11/COL2A1/HOXA7/ANXA6/GPLD1/RFLNB/ZNF219/FUZ/CBS/SERPINH1/TGFBI/FAM20C/MDK/EN1/HYAL2/DEAF1/SLC39A3/MAPK3/ADAMTS7/FOSL2/GATA3/SRF/SLC39A1/LOXL2/FGFRL1/SIX4/SKI/TGFB1/THRA/NLE1/TP53/PCGF2/ACD/NAB2/SMPD3/ZBTB16/SEMA4D/SHOX2/AMER1/INPPL1/COL9A2/COL5A2/CCN2/CHST11/RASSF2/ANKH/ARSL/KAT2A/WNT7A/MEGF8/PLXNB1/TCOF1/SLC38A10/MAPK11/EVC/SR…
GO:1902531	regulation of intracellular signal transduction	753	0.255776	1.54002	5.77222e-06	0.000276029	0.000227124	3484	tags=52%, list=43%, signal=33%	WNT11/PAK6/NECAB2/ITGB3/DUSP5/RCN3/LIF/ADORA1/HSPA1A/EPHA2/PDGFB/BOK/SIPA1/XRCC3/RRS1/WTIP/F11R/SPRED3/KPTN/CCDC22/DUSP6/ACTA2/MAP3K10/PIDD1/FAM89B/TRIP6/NOL3/PLEKHG3/DUSP4/TRIM67/SPRY4/SEZ6L2/DGKQ/PHLDA3/PAK5/PYCR1/SHC1/TPBG/SMPD1/KANK2/TRIM25/RASA4/EZR/MYADM/GAS6/CBS/ABCA7/SEZ6/STMN3/SORBS3/SMAD6/ARHGEF25/FLNA/ITPKB/PPP2R1A/AKT1/ARHGEF40/PARP1/CANT1/PRKD2/P4HB/HYAL2/TMEM127/CSK/NOP2/HOMER3/NF2/…
GO:0007411	axon guidance	121	0.389268	2.05932	6.03425e-06	0.000284513	0.000234105	3848	tags=75%, list=48%, signal=40%	GBX2/CDK5R1/SEMA6B/EPHA6/TUBB2B/ARHGEF25/TUBB3/ARHGEF40/PCDHAC2/EFNA3/YTHDF1/CNTN2/NTN1/GATA3/WNT3/ROBO3/B4GAT1/CYFIP2/VEGFA/PLXNB3/SLIT1/PLXNB2/SEMA4D/NFASC/NGFR/EFNB1/PLXND1/DPYSL5/PLXNA3/CDH4/ENAH/LHX4/MEGF8/PLXNB1/CYFIP1/ECE1/NOVA2/DRAXIN/UNC5C/DAG1/L1CAM/GLI3/DVL1/GLI2/NOTCH3/KIF5C/NOTCH1/NECTIN1/LHX3/PLXNA1/GAP43/SEMA6C/BMP7/RELN/SEMA4F/ARK2C/EPHB3/LAMA2/LAMB2/SEMA6A/NRP2/FYN/SEMA6D/IGSF9/P…
GO:0097485	neuron projection guidance	121	0.389268	2.05932	6.03425e-06	0.000284513	0.000234105	3848	tags=75%, list=48%, signal=40%	GBX2/CDK5R1/SEMA6B/EPHA6/TUBB2B/ARHGEF25/TUBB3/ARHGEF40/PCDHAC2/EFNA3/YTHDF1/CNTN2/NTN1/GATA3/WNT3/ROBO3/B4GAT1/CYFIP2/VEGFA/PLXNB3/SLIT1/PLXNB2/SEMA4D/NFASC/NGFR/EFNB1/PLXND1/DPYSL5/PLXNA3/CDH4/ENAH/LHX4/MEGF8/PLXNB1/CYFIP1/ECE1/NOVA2/DRAXIN/UNC5C/DAG1/L1CAM/GLI3/DVL1/GLI2/NOTCH3/KIF5C/NOTCH1/NECTIN1/LHX3/PLXNA1/GAP43/SEMA6C/BMP7/RELN/SEMA4F/ARK2C/EPHB3/LAMA2/LAMB2/SEMA6A/NRP2/FYN/SEMA6D/IGSF9/P…
GO:0032101	regulation of response to external stimulus	369	0.298016	1.74002	6.33156e-06	0.000296754	0.000244178	3245	tags=53%, list=40%, signal=33%	NBL1/ADORA1/HSPA1A/SBNO2/PDGFB/SEMA6B/SOCS3/COLEC12/USP27X/RFTN1/IRF1/TAFA5/METRNL/TRIL/TPBG/HERC5/TUBB2B/KANK2/TRIM25/FURIN/GAS6/CDC37/PPM1F/ZFP36/FLNA/NINJ1/ILRUN/LRRC14/DTX4/MDK/AKT1/ZCCHC3/PARP1/CFH/PRKD2/HYAL2/YTHDF1/RNF26/EPPK1/GRN/A2M/CLPB/THBS1/MAPK3/TNFRSF1A/FLOT1/F3/TNIP2/GATA3/WNT3/ZNRF1/TNC/RNF31/HSPA1B/TGFB1/ROBO3/SARM1/IRF7/RXRB/MAPKAPK3/TKFC/VEGFA/UBASH3B/HLA-A/FNDC4/TTLL12/SLIT1/N…
GO:0070482	response to oxygen levels	158	0.362668	1.9765	6.40979e-06	0.000298643	0.000245732	2272	tags=46%, list=28%, signal=33%	KCNJ11/AQP3/LIF/ADORA1/CDKN1A/WTIP/HMOX2/MMP2/NOL3/HIF3A/EGLN2/SLC7A5/ADAM15/CBS/NDRG1/AKT1/MIEF1/P4HB/CHRNA4/KCNMA1/ADO/SLC9A1/HK2/PLK3/THBS1/DIO3/FOSL2/ADM/CHRNB2/SRF/LOXL2/PIN1/TGFB1/CAPN2/LONP1/VEGFA/MYC/TP53/SIRT2/EEF2K/LMNA/SOX2/SLC2A1/FAS/PLOD1/HYOU1/STUB1/SOX4/ARNT2/RPTOR/DNMT3A/SRC/XRCC1/PTK2B/VEGFB/SLC2A8/MMP14/EGR1/ALKBH5/USP19/PLAT/NOTCH1/MLST8/NOP53/ATP6AP1/MECP2/IRAK1/ZFP36L1/AJUBA/…
GO:0048598	embryonic morphogenesis	274	0.314627	1.79928	6.49594e-06	0.000300877	0.00024757	3270	tags=55%, list=41%, signal=34%	WNT11/ITGB3/DUSP5/GBX2/MAB21L2/EPHA2/TBX2/MMP2/PBX2/SOCS3/RSPO3/DUSP4/ITGA8/COL2A1/MAFB/HOXA7/CACNA1C/SCRIB/FUZ/MYADM/KDM6B/WHRN/EN1/DEAF1/SLC39A3/NF2/PRKACA/MAPK3/NTN1/ADM/GATA3/WNT3/SRF/SLC39A1/TPRN/TRIM28/ARMC5/GREM2/SIX4/SKI/TRIOBP/DVL3/TGFB1/ZBTB17/GPI/TP53/PCGF2/TSHZ1/ACD/COL8A1/GATA2/ZNF358/ZBTB16/PLXNB2/LDB1/PHLDB1/SHOX2/GNA12/FZD1/COL5A2/IRX1/CHST11/SOX2/POFUT2/ITGB5/RTF1/ZIC1/CDH23/NHER…
GO:0010001	glial cell differentiation	119	0.387841	2.03721	7.02055e-06	0.000323274	0.000265999	3405	tags=66%, list=42%, signal=39%	DUSP15/KLF15/CLCF1/LIF/MMP24/BOK/CNTNAP1/POU3F1/NDRG1/MDK/AKT1/DNER/CSK/CNTN2/GFAP/WDR1/GRN/MAPK3/PHGDH/CNP/SKI/TGFB1/MAPT/PLEC/SIRT2/GBA1/NSUN5/CDKN2C/NAB2/METRN/SOX2/ID4/SOX4/VIM/BIN1/ARHGEF10/GPC1/NKX6-1/MBD1/POU3F2/HDAC11/SOX8/DAG1/GLI3/DLL1/LRP1/CSPG5/SOX11/NOTCH1/MECP2/GAP43/ABCA2/ROR1/STAT3/SOX1/RELN/ROR2/ABL1/CLU/ERCC2/LAMA2/LAMB2/CLCN2/MTOR/SOX9/BCAN/MED12/ITGB4/RELA/TENM4/TTBK1/TNFRSF21…
GO:0000122	negative regulation of transcription by RNA polymerase II	487	0.277798	1.64345	7.30168e-06	0.000334264	0.000275042	2989	tags=47%, list=37%, signal=32%	HHEX/HEYL/PPP1R13L/MAFK/SCRT2/PLAGL1/KLF5/ZBTB7B/HSPA1A/MAF/FST/TBX2/ETV5/CCND1/SCRT1/TLE5/NACC1/HDGF/MAFB/HOXA7/CCND3/MAFG/UHRF1/BAG3/KANK2/ZNF219/EZR/THAP7/APBB1/KAT5/ZFP36/ZGPAT/SORBS3/SAMD1/IRF2BP1/ZBTB39/ZBTB45/ZBTB12/HEXIM2/PARP1/CUX2/EN1/HCFC1/DEAF1/ATN1/SOX12/PLK3/THAP11/SP2/GATA3/ZNF746/LOXL2/TRIM28/MAGED4B/SMARCA4/YBX3/TRIM27/E2F1/HIC2/SKI/ZBTB17/CTBP1/THRA/FOXJ1/IRF7/ZBTB46/MTA2/TADA3/…
GO:0099173	postsynapse organization	107	0.390138	2.01144	7.78322e-06	0.000354249	0.000291486	3653	tags=72%, list=46%, signal=40%	ITGB3/LHFPL4/SHANK1/SHISA7/SHISA6/SRCIN1/CDK5R1/LRFN4/INA/NEFL/EZR/ARHGAP33/CNTNAP1/AKT1/CUX2/DBN1/SPTBN2/ABHD17A/NRXN2/LZTS1/NEDD9/ACTB/DBNL/EEF2K/POTEE/NOS1AP/ARHGAP39/DLG5/ACTN1/WNT7A/ITGA3/PTK2B/SHANK2/DVL1/ZDHHC12/NLGN3/FARP1/CTNND2/LRP4/GAP43/NLGN2/LRRC4/LRRC4B/DNAJA3/DLG4/RELN/ARF1/KIF1A/ROR2/TANC2/CTTN/SHANK3/EPHB3/SLITRK3/WASF2/NLGN4X/NRP2/LAMA5/FYN/SSH1/TIAM1/SYNGAP1/DNM3/GPRASP2/EPHB2/…
GO:0030855	epithelial cell differentiation	259	0.317228	1.80777	8.02918e-06	0.000363343	0.000298969	3074	tags=49%, list=38%, signal=31%	KCNE1/WNT11/AQP3/KLF15/ETV4/LIF/SDC1/KLF5/MAF/CDKN1A/EPHA2/PDGFB/SIPA1/FST/CLDN5/F11R/CCND1/SPRED3/ACTA2/S1PR2/COL18A1/BASP1/MAFB/CAMSAP3/HOXA7/MAFG/SCRIB/EZR/MYADM/ZFP36/POU3F1/KDM6B/FLNA/FAM20C/AKT1/WHRN/NF2/TNFRSF1A/KEAP1/FOSL2/GATA3/MSN/TPRN/TRIOBP/S1PR3/TGFB1/PODXL/THRA/FOXJ1/VEGFA/GSK3A/PLEC/FOXB1/INSM1/GATA2/MACROH2A2/FZD1/RBBP9/SPRED2/DLG5/COL4A1/CDH23/NHERF1/RAPGEF1/WNT7A/SOX4/VIM/NUMA1/…
GO:0050769	positive regulation of neurogenesis	125	0.376478	1.99661	8.27853e-06	0.000372487	0.000306492	3403	tags=66%, list=42%, signal=38%	CLCF1/LIF/ISLR2/ETV5/SLC7A5/NEFL/MDK/CUX2/DBN1/TWF2/GFAP/NTN1/WNT3/SRF/TGFB1/MAPT/SMARCD3/VEGFA/PLXNB3/OBSL1/ZNF335/NUMBL/EEF2K/PLXNB2/SEMA4D/METRN/SHOX2/TRAK1/MAP2K2/PLXND1/ZFYVE27/ID4/MAP6/PLXNA3/CDH4/TBC1D24/MEGF8/LIMK1/PLXNB1/CYFIP1/BIN1/STK11/NKX6-1/CUL7/SOX8/DAG1/L1CAM/GLI3/SOX11/NOTCH1/MECP2/PLXNA1/CX3CL1/RELN/AMIGO1/STK25/NIN/SHANK3/ANAPC2/GRM5/CLCN2/MTOR/BCAN/GDI1/RELA/RASSF10/SLITRK1/MA…
GO:0061061	muscle structure development	292	0.310223	1.7876	8.5791e-06	0.000383817	0.000315816	2865	tags=48%, list=36%, signal=32%	MYL9/HEYL/LIF/TEAD4/SDC1/KLF5/ADPRHL1/PDGFB/TBX2/MEF2D/PLPP7/LRRC8A/PIEZO1/ADAMTS15/IGSF8/RBM38/BCL9L/BASP1/ITGA8/OLFM2/FLOT2/ACTL6B/CNTNAP1/KAT5/MYLK/KDM6B/MAPK12/NINJ1/SMTN/AKT1/DNER/HMG20B/SLC9A1/IGFBP5/WDR1/FLOT1/ADM/SRF/FLNC/FGFRL1/SMARCA4/YBX3/PTGFRN/SIX4/SKI/TGFB1/EHD1/EFEMP2/DPF3/CACNA1H/CAPN2/SMARCD3/VEGFA/OBSCN/GSK3A/OBSL1/PLEC/SIRT2/HDGFL2/ADGRB1/ACTB/CENPF/NKD1/SHOX2/PLEKHO1/ARRB2/FZD…
GO:0001503	ossification	175	0.350559	1.93159	9.1072e-06	0.000405142	0.000333362	3143	tags=54%, list=39%, signal=34%	GDF10/WNT11/ACHE/IFITM1/EPHA2/SBNO2/MMP2/MEF2D/RIOX1/COL2A1/GPLD1/RFLNB/CBS/SMAD6/FAM20C/MDK/AKT1/ZHX3/IGFBP5/PRKACA/MAPK3/ADAMTS7/FOSL2/MYBBP1A/WNT3/TNC/SKI/THRA/RXRB/NAB2/SMPD3/ZBTB16/SEMA4D/SHOX2/INPPL1/FZD1/COL5A2/CCN2/SOX2/MEN1/RASSF2/ADAR/ANKH/ID4/PLXNB1/MRC2/MN1/MAPK11/JUND/PTK2B/DCHS1/SND1/FASN/SOX8/MMP14/JUNB/GLI3/GLI2/SFRP2/SNRNP200/SOX11/NOTCH1/LRP4/GABBR1/BMP7/WWTR1/GIT1/PDLIM7/ROR2/I…
GO:0007188	adenylate cyclase-modulating G protein-coupled receptor signaling pathway	60	0.467953	2.19918	9.30725e-06	0.000409415	0.000336878	2784	tags=68%, list=35%, signal=45%	ITGB3/ADORA1/GLP1R/ADCY5/S1PR2/GNA11/ADCY9/FLNA/PRKACA/P2RY1/ADM/GRM3/ADCY3/GPR176/S1PR3/ADCY1/GNAZ/GNAI2/APLP1/GSK3A/ADGRL1/ADGRB1/GNA12/CHRM3/NHERF1/ADGRG1/RIC8A/ADCY6/AKAP12/GNAO1/ADCYAP1R1/ADGRB2/PRKCA/GABBR1/LPAR2/PALM/ABCA1/ADRA1A/GPR161/GRM5/WASF2
GO:0071417	cellular response to organonitrogen compound	270	0.315434	1.8005	9.28589e-06	0.000409415	0.000336878	3757	tags=64%, list=47%, signal=35%	KCNE1/KLF15/ITGB3/ACHE/ZBTB7B/GLP1R/ADCY5/MMP2/CDK5R1/SOCS3/ATP1A3/GNA11/GPLD1/SHC1/SLC7A5/PKM/EZR/FLNA/IRS1/AKT1/PARP1/CSK/SLC9A1/IGFBP5/PRKACA/MAPK3/TIMELESS/PXN/P2RY1/CHRNB2/CIB2/GNAZ/GNAI2/GPT2/GRK2/CAPN2/APLP1/LONP1/TP53/GSK3A/SIRT2/PPP1R9B/TRIM41/ACTB/EEF2K/SMPD3/SLC27A1/DIAPH1/ARRB2/GRIA1/COL5A2/CHRM3/SELENON/HRAS/NSG2/EHMT2/NGFR/COL4A1/KLHL22/RANGAP1/PIP4K2B/CTSD/MTCL2/LDOC1/NHERF1/RAPGEF…
GO:0034097	response to cytokine	312	0.300054	1.73446	9.54599e-06	0.000417584	0.0003436	3629	tags=61%, list=45%, signal=35%	CLCF1/KLF5/IFITM1/HSPA1A/SBNO2/PDGFB/MCM2/MMP2/SOCS3/SRM/TLE5/AGPAT2/USP27X/IRF1/SPRY4/CORO1A/PFKP/INA/BCAT2/SMPD1/TRIM25/GAS6/CDC37/ZFP36/IL18BP/AKT1/ZYX/P4HB/HYAL2/CDC34/HK2/THBS1/PRKACA/MAPK3/TNFRSF1A/GSN/KEAP1/F3/ADAMTS7/IL11RA/FOSL2/TNIP2/GIPC1/GATA3/NKIRAS2/SRF/YBX3/GREM2/MIB2/MYBL2/HSPA1B/TRAIP/IRF7/CAPN2/MAPKAPK3/TP53/TTLL12/TRIM56/GSK3A/GBA1/NUMBL/TRIM41/STIP1/SMPD3/SLC27A1/VPS26B/SPATA2…
GO:0042327	positive regulation of phosphorylation	262	0.315018	1.79479	1.02633e-05	0.000446483	0.000367379	3730	tags=63%, list=47%, signal=35%	MTCP1/ITGB3/CLCF1/LIF/FZD8/CDKN1A/EPHA2/PDGFB/SRCIN1/CCND2/CCND1/MAP3K10/AGAP2/S1PR2/DAXX/DGKQ/CCND3/GAS6/IRS1/AKT1/THBS1/MAPK3/TNFRSF1A/FLOT1/P2RY1/TESK1/EEF1A2/EHD4/DVL3/PIN1/TGFB1/MAPT/TNKS1BP1/VEGFA/TP53/MOB2/IQGAP3/INCENP/GSK3A/MAPRE3/CSNK1D/EIF4G1/NEDD9/TRAF4/TNK2/NAB2/SEMA4D/PSRC1/RAP2B/NTRK3/ARRB2/FZD1/MAP2K3/MAP2K2/FAS/HRAS/RASSF2/CLSPN/GFRA1/MAP4K2/FXR2/PLK1/ALK/RALBP1/RPTOR/STK11/LIMK2…
GO:0001973	G protein-coupled adenosine receptor signaling pathway	6	0.88413	2.12599	1.09743e-05	0.000467089	0.000384334	934	tags=100%, list=12%, signal=88%	NECAB2/ADORA1/ADCY5/CNTN2/P2RY1/GNAI2
GO:0035588	G protein-coupled purinergic receptor signaling pathway	6	0.88413	2.12599	1.09743e-05	0.000467089	0.000384334	934	tags=100%, list=12%, signal=88%	NECAB2/ADORA1/ADCY5/CNTN2/P2RY1/GNAI2
GO:0035590	purinergic nucleotide receptor signaling pathway	6	0.88413	2.12599	1.09743e-05	0.000467089	0.000384334	934	tags=100%, list=12%, signal=88%	NECAB2/ADORA1/ADCY5/CNTN2/P2RY1/GNAI2
GO:0050770	regulation of axonogenesis	94	0.411695	2.09296	1.09067e-05	0.000467089	0.000384334	3811	tags=76%, list=48%, signal=40%	ISLR2/BRSK1/SEMA6B/THY1/NEFL/CNTN2/TWF2/NTN1/WNT3/SRF/MAPT/VEGFA/PLXNB3/SLIT1/UST/PLXNB2/SEMA4D/METRN/SHOX2/TRAK1/MAP2K2/PLXND1/ZFYVE27/MAP6/PLXNA3/CDH4/WNT7A/MEGF8/LIMK1/PLXNB1/CYFIP1/STK11/POU3F2/DRAXIN/L1CAM/RGMA/LRP4/PLXNA1/SEMA6C/AMIGO1/SEMA4F/STK25/NIN/EPHB3/ANAPC2/SEMA6A/BRSK2/GDI1/MARK2/SLITRK1/MAP1B/TIAM1/SYNGAP1/SEMA6D/ULK2/EPHB2/NRP1/SLIT2/GOLGA4/SMURF1/SEMA5B/ROBO1/SEMA4C/MACF1/EFNB3/…
GO:0046903	secretion	339	0.296905	1.72483	1.10678e-05	0.000468537	0.000385525	2665	tags=43%, list=33%, signal=30%	KCNJ11/SLC18A3/RCN3/ACHE/LIF/SDC1/CAVIN1/ZBTB7B/ADORA1/GLP1R/BRSK1/SRCIN1/VGF/ADCY5/CCND1/SNPH/RAB15/CPLANE2/VPS18/LRRC8A/CORO1A/GNA11/TUNAR/OLFM2/SYT5/GPLD1/UNC13A/SCRIB/FURIN/SLC16A10/SLC25A22/RAB3A/APBB1/PFKL/SYT7/IRS1/STEAP3/CHRNA4/HK2/RIMS3/PRKACA/TNFRSF1A/P2RY1/MYO18A/FOSL2/GIPC1/CHRNB2/GATA3/EXOC8/MIDN/TGFB1/GNAZ/RAB3B/NRXN2/PIM3/GNAI2/RAB11B/PORCN/PROCA1/RASL10B/CAD/GRK2/C2CD2L/VEGFA/C1QT…
GO:0033993	response to lipid	321	0.302703	1.75368	1.13462e-05	0.000475214	0.00039102	2989	tags=50%, list=37%, signal=33%	WNT11/HEYL/AQP3/SDC1/HSPA1A/CDKN1A/SBNO2/IGFBP7/TBX2/ADCY5/MMP2/FAM107A/VPS18/DAXX/ATP1A3/RUVBL2/EGLN2/GPLD1/ELK1/SLC7A5/NEFL/KANK2/TRIM25/ADAM15/KAT5/ZFP36/SMAD6/IL18BP/IRS1/AKT1/PARP1/TWF2/IGFBP2/OTUD5/A2M/THBS1/MAPK3/FOSL2/ADM/TNIP2/PKN1/MSN/PMEPA1/WNT3/SMARCA4/ADCY3/TNC/NFKBIB/CNP/HSPA1B/TGFB1/ADCY1/GPT2/CAD/BRINP1/RXRB/CAPN2/MAPKAPK3/TADA3/GPI/ATP1A1/GSK3A/GBA1/NFKBIL1/PPP1R9B/GATA2/TRIM41/W…
GO:0043067	regulation of programmed cell death	648	0.261454	1.56463	1.13236e-05	0.000475214	0.00039102	2804	tags=43%, list=35%, signal=31%	WNT11/ITGB3/CLCF1/SCRT2/CD248/ADORA1/ATF5/HSPA1A/CDKN1A/BOK/CCND2/CCND1/DUSP6/MMP2/CDK5R1/MAP3K10/SOCS3/PIDD1/TLE5/TMEM109/NOL3/AGAP2/USP27X/DAXX/CORO1A/RUVBL2/COL2A1/PHLDA3/PAK5/PYCR1/ST3GAL1/EGLN2/GPLD1/SHC1/SLC7A5/SMPD1/SCRIB/BAG3/NEFL/KANK2/GAS6/CBS/ITM2C/APBB1/KAT5/ZFP36/SMAD6/FLNA/ITPKB/PPP2R1A/MDK/AKT1/PARP1/PTMS/TMEM164/PRKD2/P4HB/EN1/HYAL2/INPP5D/NF2/KCNMA1/SLC9A1/CDC34/GRN/PLK3/RNPS1/TH…
GO:1901699	cellular response to nitrogen compound	286	0.310634	1.78536	1.152e-05	0.000479941	0.000394909	3757	tags=64%, list=47%, signal=35%	KCNE1/KLF15/ITGB3/ACHE/ZBTB7B/GLP1R/ADCY5/MMP2/CDK5R1/SOCS3/COLEC12/DAXX/ATP1A3/GNA11/GPLD1/SHC1/SLC7A5/PKM/EZR/FLNA/IRS1/AKT1/ZCCHC3/PARP1/CSK/SLC9A1/IGFBP5/PRKACA/MAPK3/TIMELESS/FLOT1/PXN/P2RY1/CHRNB2/CIB2/GNAZ/GNAI2/GPT2/GRK2/CAPN2/APLP1/LONP1/TP53/GSK3A/SIRT2/PPP1R9B/TRIM41/ACTB/EEF2K/SMPD3/SLC27A1/DIAPH1/ARRB2/GRIA1/COL5A2/CHRM3/SELENON/HRAS/NSG2/EHMT2/NGFR/COL4A1/KLHL22/RANGAP1/PIP4K2B/CTSD…
GO:0007015	actin filament organization	233	0.318681	1.80023	1.16949e-05	0.000484662	0.000398793	3523	tags=60%, list=44%, signal=35%	WNT11/CNN1/SHANK1/F11R/KPTN/FAM107A/CNN2/CORO1A/TPM2/RFLNB/KANK2/EZR/MYADM/COTL1/CORO2B/RHOBTB2/PPM1F/SORBS3/FLNA/ZYX/GAS2L1/FSCN1/DBN1/NF2/TWF2/SPTBN2/SLC9A1/WDR1/PXN/LIMD2/TNFAIP1/GSN/TESK1/SRF/PLEKHG2/TRIM27/TRIOBP/ALDOA/PREX1/CYFIP2/MARCKSL1/ADD2/IQGAP3/AIF1L/PLEC/NEDD9/PPP1R9B/NCK2/GAS7/DIAPH1/INPPL1/ARPIN/CCN2/FAM171A1/EVL/HIP1/RHOB/ITGB5/ACTN1/CORO1B/ENAH/RNH1/LIMK1/CYFIP1/BIN1/SAMD14/ARHG…
GO:0001775	cell activation	357	0.289779	1.68712	1.20423e-05	0.000496446	0.00040849	2335	tags=38%, list=29%, signal=28%	MYL9/HHEX/ITGB3/CLCF1/FZD8/KLF5/ZBTB7B/CDKN1A/SBNO2/PDGFB/F11R/ACTA2/SOCS3/CD320/LRRC8A/IRF1/IKZF1/CORO1A/NCAPH2/THY1/DGKQ/MAFB/ST3GAL1/CCND3/SCRIB/FLOT2/GAS6/ACTL6B/KAT5/FLNA/ITPKB/NDRG1/MDK/AKT1/CHRNA4/HYAL2/INPP5D/CSK/IGFBP2/SOX12/GRN/THBS1/P2RY1/GSN/MYO18A/FOSL2/TNIP2/CHRNB2/PKN1/GATA3/MSN/SRF/KLHL25/SMARCA4/ARMC5/AKAP17A/PREX1/TGFB1/MAPT/SART1/EXOSC6/FOXJ1/ZBTB46/SMARCD3/LOXL3/UBASH3B/HLA-A/…
GO:0002009	morphogenesis of an epithelium	230	0.324071	1.8285	1.21273e-05	0.000497345	0.00040923	3482	tags=60%, list=43%, signal=35%	WNT11/GBX2/LIF/TMEM59L/EPHA2/BRSK1/FST/TBX2/MMP2/SOCS3/RSPO3/CAMSAP3/SCRIB/FUZ/FLNA/MDK/PRKD2/DEAF1/IGFBP5/WDR1/PRKACA/TIMELESS/NTN1/ADM/GATA3/MSN/SRF/TRIM28/TNC/SIX4/SKI/DVL3/TGFB1/PODXL/VEGFA/MYC/ACTB/PLXNB2/NKD1/FZD1/IRX1/DLG5/CD151/RBM15/NGFR/COL4A1/RHOB/PLXND1/ID4/NHERF1/KAT2A/WNT7A/CELSR3/MEGF8/LZTS2/SPRY1/BBS5/PRKX/SRC/DDR1/DCHS1/TSC2/HS3ST3B1/TEAD2/SALL4/SOX8/MMP14/DAG1/GLI3/VANGL2/DLL1/D…
GO:0005975	carbohydrate metabolic process	240	0.317524	1.79939	1.23579e-05	0.000504175	0.000414849	2892	tags=51%, list=36%, signal=34%	KCNJ11/HKDC1/PDGFB/HAS3/GALK1/ALDH1B1/IDUA/PPP1R3F/DGKQ/PFKP/PIGQ/GPLD1/ST8SIA3/PKM/PFKL/B3GAT3/B4GALT2/IRS1/AKT1/HK1/GALE/PARP1/HYAL2/PGLS/HK2/PRKACA/P2RY1/SLC23A2/MIDN/ALDOA/TGFB1/GPT2/TPD52L2/TKFC/CHST2/IDH2/GPI/TP53/B3GAT1/GSK3A/UST/SMPD3/MAN2B2/INPPL1/JMJD8/CHST11/SLC2A1/C1QTNF3/POFUT2/SLC37A4/SLC25A1/ST6GAL2/MTCL2/GAL3ST4/PC/MAN1C1/KAT2A/PASK/PYGB/RPTOR/PYGL/MOGS/STK11/PGGHG/CHST3/SRC/PTK2B…
GO:0044087	regulation of cellular component biogenesis	525	0.272062	1.61867	1.24351e-05	0.00050471	0.00041529	3623	tags=55%, list=45%, signal=33%	WNT11/LHFPL4/SHANK1/SDC1/KLF5/CLSTN2/HSPA1A/TUBB4A/EPHA2/CLDN5/SRPX2/F11R/HAS3/CDK5R1/FAM107A/SLX1A/LRFN4/VPS18/PIEZO1/CORO1A/THY1/CAMSAP3/KCTD17/TPBG/LRFN3/KANK2/EZR/FUZ/MYADM/COTL1/CORO2B/EVI5L/SLX1B/SEPTIN9/PPM1F/SORBS3/FLNA/AKT1/CHMP1A/CUX2/HCFC1/FSCN1/NF2/TWF2/HAUS7/GFAP/SPTBN2/SLC9A1/CDC34/THBS1/PRKACA/FLOT1/NTN1/PXN/ODF2/GSN/TFIP11/RAB1B/TESK1/CHRNB2/MSN/SRF/TRIM28/TRAPPC12/PLEKHG2/SIX4/SP…
GO:0042981	regulation of apoptotic process	631	0.261318	1.56207	1.29908e-05	0.000524563	0.000431625	2675	tags=42%, list=33%, signal=30%	WNT11/ITGB3/CLCF1/SCRT2/CD248/ADORA1/ATF5/HSPA1A/CDKN1A/BOK/CCND2/CCND1/DUSP6/MMP2/CDK5R1/MAP3K10/SOCS3/PIDD1/TLE5/NOL3/AGAP2/USP27X/DAXX/CORO1A/RUVBL2/COL2A1/PHLDA3/PAK5/PYCR1/ST3GAL1/EGLN2/GPLD1/SHC1/SLC7A5/SMPD1/SCRIB/BAG3/NEFL/GAS6/CBS/ITM2C/APBB1/KAT5/ZFP36/SMAD6/FLNA/ITPKB/PPP2R1A/MDK/AKT1/PARP1/PTMS/PRKD2/P4HB/EN1/HYAL2/INPP5D/NF2/KCNMA1/SLC9A1/CDC34/GRN/PLK3/RNPS1/THAP11/SIGMAR1/THBS1/TNF…
GO:0055085	transmembrane transport	508	0.27572	1.63793	1.31429e-05	0.000527996	0.000434449	2668	tags=41%, list=33%, signal=29%	KCNE1/KCNJ11/SLC18A3/KCNK5/AQP3/KLF15/ITGB3/SLC4A11/SLC9A3/KCNF1/ATP10A/TAP1/SHANK1/SHISA7/GLP1R/KCNC1/SHISA6/GABRA5/SPNS1/TPCN1/JPH4/FXYD7/TMEM109/NOL3/LRRC8A/PIEZO1/CYB561D1/ATP1A3/CORO1A/THY1/CPT1B/RTN2/CACNA1C/ANXA6/ATP6V0C/SLC7A5/ASIC4/GAS6/SLC16A10/ABCA7/SLC25A22/TTYH3/STAC/SLC43A2/SLC16A6/FLNA/IRS1/AKT1/STEAP3/CHRNA4/SLC5A6/SLC39A3/KCNMA1/NCS1/GFAP/SLC9A1/LETM1/KCNB2/HK2/SLC25A39/CAPN1/THB…
GO:0098742	cell-cell adhesion via plasma-membrane adhesion molecules	107	0.383113	1.97522	1.37478e-05	0.000549493	0.000452138	4004	tags=82%, list=50%, signal=42%	CLSTN2/MMP24/CLDN5/CPLANE2/LRFN4/PCDHAC1/CDH24/PCDH1/LRFN3/MYADM/PCDHAC2/DSC3/PCDH7/CNTN2/PCDHGA1/FGFRL1/PCDHB7/ROBO3/PCDHB14/PLXNB3/PCDHGA10/ADGRL1/PLXNB2/NECTIN2/PCDHGC3/PVR/CDH23/CDH4/PCDHGA7/CELSR3/ITGA3/RIC8A/DCHS1/L1CAM/NECTIN1/SDK2/AJUBA/LRRC4/CX3CL1/LRRC4B/PTPRF/PCDHB10/CADM4/AMIGO1/PCDHB2/CADM3/PKD1/CLSTN1/PCDHB15/CDH6/SLITRK3/PCDHGA8/CRB2/PCDHA3/TRO/CLSTN3/FXYD5/WNK1/PCDH19/SLITRK1/TENM…
GO:0045765	regulation of angiogenesis	104	0.394736	2.02717	1.40829e-05	0.000560046	0.000460821	3000	tags=60%, list=37%, signal=38%	HHEX/ITGB3/EPHA2/CLDN5/YJEFN3/TAFA5/PKM/NINJ1/MDK/E2F2/PRKD2/EFNA3/HK2/GRN/THBS1/F3/ADM/STIM1/EPN1/VEGFA/EMC10/ADGRB1/GATA2/JMJD8/HGS/RHOB/PLXND1/SPARC/VASH1/RNH1/ADAMTS1/ADAMTS9/PTK2B/VEGFB/SASH1/JUP/COL4A2/DLL1/SFRP2/SP1/DAB2IP/ADGRB2/THBS2/KDR/MECP2/PRKCA/STAT3/AGO1/ETS1/THBS4/ABL1/SPRED1/HSPG2/PLCG1/AGO2/VASH2/CCM2/SEMA6A/EGLN1/FOXJ2/HMGA2/WNK1
GO:0044057	regulation of system process	177	0.34764	1.91908	1.43024e-05	0.000565913	0.000465649	2834	tags=50%, list=35%, signal=33%	KCNE1/MYL9/CNN1/SHANK1/ADORA1/GLP1R/PDGFB/TBX2/MMP2/S1PR2/ATP1A3/CACNA1C/ANXA6/GAS6/CORO2B/FLNA/PARP1/CUX2/SLC9A1/IGFBP5/KCNB2/PRKACA/TNFRSF1A/ADM/SRF/MYL5/ATP1B2/THRA/GRK2/CACNA1H/ATP1A1/GSK3A/GBA1/ZFHX2/SHOX2/GRIN2A/LMNA/CHRM3/NOS1AP/SELENON/NHERF1/PKP2/TBC1D24/WNT7A/EHD3/BIN1/PRKAR1B/ECE1/CTDP1/PTK2B/CELF4/JUP/G6PD/DAG1/NR1H2/DVL1/GAA/NLGN3/RNF10/NOTCH1/DLGAP4/MECP2/PRKCA/LPCAT3/YY1/ABAT/NLGN2…
GO:0071214	cellular response to abiotic stimulus	145	0.358544	1.9352	1.44784e-05	0.000567178	0.00046669	2622	tags=46%, list=33%, signal=32%	KCNE1/WNT11/ITGB3/SLC4A11/CDKN1A/SIPA1/CCND2/F11R/MMP2/CNN2/TMEM109/PIEZO1/IRF1/RUVBL2/GNA11/GPLD1/ELK1/SMPD1/BAG3/EFHD1/MYLK/PARP1/ADSS1/HYAL2/CDC25A/SLC9A1/LETM1/MAPK3/TNFRSF1A/GATA3/YBX3/RAB11B/CERS1/TNKS1BP1/MYC/TP53/PLEC/MCOLN1/NOC2L/SLC2A1/FAS/HRAS/RHOB/ASIC1/RPTOR/STK11/MAPK11/ARHGEF2/TNFRSF10B/DAG1/EGR1/BRCA2/SFRP2/MLST8/ZFP36L1/YY1/CASP8/CRY2/SLC25A23/DDB1/XPC/PALM/DDB2/BCL2L1/CALR/BAD/N…
GO:0104004	cellular response to environmental stimulus	145	0.358544	1.9352	1.44784e-05	0.000567178	0.00046669	2622	tags=46%, list=33%, signal=32%	KCNE1/WNT11/ITGB3/SLC4A11/CDKN1A/SIPA1/CCND2/F11R/MMP2/CNN2/TMEM109/PIEZO1/IRF1/RUVBL2/GNA11/GPLD1/ELK1/SMPD1/BAG3/EFHD1/MYLK/PARP1/ADSS1/HYAL2/CDC25A/SLC9A1/LETM1/MAPK3/TNFRSF1A/GATA3/YBX3/RAB11B/CERS1/TNKS1BP1/MYC/TP53/PLEC/MCOLN1/NOC2L/SLC2A1/FAS/HRAS/RHOB/ASIC1/RPTOR/STK11/MAPK11/ARHGEF2/TNFRSF10B/DAG1/EGR1/BRCA2/SFRP2/MLST8/ZFP36L1/YY1/CASP8/CRY2/SLC25A23/DDB1/XPC/PALM/DDB2/BCL2L1/CALR/BAD/N…
GO:0009725	response to hormone	352	0.294434	1.71353	1.46902e-05	0.000572626	0.000471172	3757	tags=60%, list=47%, signal=33%	HEYL/KLF15/ITGB3/SDC1/ZBTB7B/HSPA1A/CDKN1A/GLP1R/IGFBP7/VGF/CCND1/MMP2/FAM107A/SOCS3/VPS18/DAXX/ATP1A3/EGLN2/GPLD1/SHC1/NEFL/PKM/KANK2/TRIM25/ZFP36/SMAD6/IRS1/AKT1/PARP1/GAS2L1/CSK/IGFBP2/SLC9A1/IGFBP5/A2M/THBS1/BSG/PRKACA/MAPK3/PXN/FOSL2/ADM/PKN1/GATA3/PMEPA1/SRF/SMARCA4/TNC/HSPA1B/TGFB1/GNAI2/THRA/GPT2/CAD/RXRB/CACNA1H/LONP1/TADA3/GPI/ATP1A1/GSK3A/GBA1/PPP1R9B/WBP2/EEF2K/SLC27A1/INPPL1/GRIA1/NU…
GO:0043085	positive regulation of catalytic activity	380	0.286018	1.67115	1.497e-05	0.000580658	0.000477782	2630	tags=43%, list=33%, signal=30%	WNT11/MTCP1/ITGB3/RCN3/HSPA1A/CDKN1A/GLP1R/EPHA2/PDGFB/BOK/SRCIN1/SIPA1/CCND2/CCND1/MAP3K10/PIDD1/AGAP2/DAXX/THY1/CCND3/CACNA1C/GPLD1/UHRF1/SCRIB/DHFR/GAS6/EVI5L/TBC1D10B/PPM1F/RGP1/B3GAT3/MAPK12/IRS1/AKT1/AGAP5/EFNA3/TBC1D25/CHTF8/GRN/THBS1/MAPK3/TBC1D16/GSN/CDC20/F3/EEF1A2/UBE2S/PTPA/DVL3/PIN1/SYDE1/PREX1/TGFB1/STIM1/MAPT/FOXJ1/CYFIP2/VEGFA/MYC/ACD/GSK3A/MAPRE3/ANTKMT/NEDD9/TRAF4/NAB2/SEMA4D/PS…
GO:0034762	regulation of transmembrane transport	187	0.333771	1.84613	1.51366e-05	0.000584245	0.000480733	2668	tags=44%, list=33%, signal=30%	KCNE1/KCNJ11/KCNK5/KLF15/ITGB3/KCNF1/SHANK1/SHISA7/KCNC1/SHISA6/TPCN1/JPH4/FXYD7/TMEM109/CORO1A/THY1/RTN2/CACNA1C/SLC7A5/STAC/SLC43A2/FLNA/IRS1/AKT1/KCNMA1/SLC9A1/KCNB2/HK2/CAPN1/THBS1/PRKACA/ATP1B2/WNK2/CNIH2/STIM1/CACNA1H/UBASH3B/CACNG8/GSK3A/GNB2/ANTKMT/ACTB/CACNB3/CACNG4/DIAPH1/GRIN2A/MAPK8IP2/KCNJ6/CHRM3/NOS1AP/SELENON/PEA15/TCAF1/KCNG1/NHERF1/KCNQ2/BIN1/CAPN10/PTK2B/ACTN4/G6PD/VAMP2/CACNG7/…
GO:0050806	positive regulation of synaptic transmission	64	0.440695	2.0932	1.53107e-05	0.000588079	0.000483888	3741	tags=81%, list=47%, signal=44%	SLC18A3/CLSTN2/ADORA1/SHISA7/FAM107A/YTHDF1/GFAP/RIMS3/FLOT1/ADCY1/MPP2/CACNG8/ZDHHC3/CACNG4/GRIN2A/ARRB2/GRIA1/GPR158/PRKAR1B/PTK2B/SHANK2/SQSTM1/VAMP2/CACNG7/ZDHHC12/NLGN3/MECP2/NLGN2/DLG4/RELN/PRKCZ/ROR2/ABL1/ADRA1A/NFATC4/SHANK3/CLSTN1/LAMA2/STAU1/EIF2AK4/CLSTN3/STXBP1/LARGE1/EPHB2/STX4/APP/SERPINE2/EFNB3/PINK1/GRIN2B/CACNG5/NALCN
GO:0071396	cellular response to lipid	213	0.32597	1.83172	1.73473e-05	0.000663072	0.000545594	2989	tags=52%, list=37%, signal=34%	WNT11/HEYL/HSPA1A/SBNO2/ADCY5/MMP2/FAM107A/VPS18/DAXX/ATP1A3/RUVBL2/EGLN2/GPLD1/ELK1/SLC7A5/KANK2/ADAM15/KAT5/ZFP36/IRS1/AKT1/PARP1/TWF2/MAPK3/TNIP2/PKN1/MSN/PMEPA1/WNT3/SMARCA4/ADCY3/TNC/NFKBIB/HSPA1B/ADCY1/BRINP1/RXRB/CAPN2/TADA3/ATP1A1/GSK3A/NFKBIL1/PPP1R9B/TRIM41/WBP2/MLC1/MAP2K3/LDOC1/FKBP4/VIM/ABHD2/TNIP1/DDX54/MN1/UPF1/SRC/PTK2B/SASH1/TRIB1/SCARB1/ADCY6/TEAD2/HDAC5/PAGR1/DAG1/PAQR7/ZBTB7A/…
GO:0198738	cell-cell signaling by wnt	229	0.317864	1.7936	1.76116e-05	0.000669922	0.000551231	3432	tags=59%, list=43%, signal=35%	WNT11/HHEX/KLF15/FZD8/SDC1/SHISA6/CCND1/DACT3/RSPO3/TLE5/TMEM88/RUVBL2/BCL9L/AMOTL2/C12orf43/ATP6V0C/TPBG/FUZ/CSNK1E/PPP2R1A/GRK6/MDK/IGFBP2/OTUD5/GATA3/WNT3/SMARCA4/APCDD1/WNK2/SKI/DVL3/PIN1/TGFB1/PORCN/FRAT2/NLE1/PYGO2/GSK3A/CSNK1D/BICC1/TCF7L1/NKD1/CSNK1G2/LDB1/CCAR2/AMER1/FZD1/SOX2/RTF1/NXN/NHERF1/WNT7A/SOX4/CELSR3/LZTS2/TLE1/ITGA3/STK11/SRC/JUP/DRAXIN/TSKU/TSC2/GLI3/EGR1/VANGL2/DVL1/LRP1/FRM…
GO:0007613	memory	53	0.477658	2.18738	1.84802e-05	0.000696234	0.000572881	2626	tags=64%, list=33%, signal=43%	PAK6/SHANK1/SHISA7/CCND2/ITGA8/PAK5/ABCA7/B4GALT2/MDK/CUX2/YTHDF1/CHRNB2/SRF/ADCY1/MAPT/BRINP1/ATXN1L/GRIN2A/GRIA1/EHMT2/CAMK2N1/CIC/ASIC1/KAT2A/ITGA3/MAP1A/MECP2/RELN/PRKCZ/CRTC1/SORCS3/NFATC4/SHANK3/KCNK10
GO:0001934	positive regulation of protein phosphorylation	236	0.320588	1.81296	1.84198e-05	0.000696234	0.000572881	3109	tags=53%, list=39%, signal=33%	MTCP1/ITGB3/CLCF1/LIF/FZD8/CDKN1A/PDGFB/SRCIN1/CCND2/CCND1/MAP3K10/AGAP2/S1PR2/DAXX/DGKQ/CCND3/GAS6/AKT1/THBS1/MAPK3/TNFRSF1A/FLOT1/P2RY1/TESK1/EHD4/DVL3/PIN1/TGFB1/TNKS1BP1/VEGFA/TP53/MOB2/IQGAP3/INCENP/GSK3A/MAPRE3/CSNK1D/EIF4G1/NEDD9/TRAF4/TNK2/NAB2/SEMA4D/PSRC1/RAP2B/NTRK3/ARRB2/FZD1/MAP2K3/MAP2K2/FAS/HRAS/RASSF2/CLSPN/GFRA1/MAP4K2/FXR2/PLK1/RALBP1/RPTOR/STK11/LIMK2/SRC/FBH1/PTK2B/VEGFB/ARHGE…
GO:0007156	homophilic cell adhesion via plasma membrane adhesion molecules	71	0.435479	2.10302	1.95551e-05	0.000733222	0.000603316	4088	tags=89%, list=51%, signal=44%	CLSTN2/PCDHAC1/CDH24/PCDH1/PCDHAC2/DSC3/PCDH7/CNTN2/PCDHGA1/PCDHB7/ROBO3/PCDHB14/PLXNB3/PCDHGA10/PLXNB2/NECTIN2/PCDHGC3/PVR/CDH23/CDH4/PCDHGA7/CELSR3/DCHS1/L1CAM/NECTIN1/SDK2/PCDHB10/CADM4/AMIGO1/PCDHB2/CADM3/PKD1/CLSTN1/PCDHB15/CDH6/PCDHGA8/PCDHA3/TRO/CLSTN3/PCDH19/PCDHB9/IGSF9/PTK7/PCDHB16/PTPN23/PCDHB3/PCDH8/CELSR2/PCDHGB7/ROBO1/PCDHB11/PCDHGB6/PCDHGB4/PCDH17/PTPRM/PCDHA8/TENM3/CELSR1/PCDH10/P…
GO:1901342	regulation of vasculature development	105	0.395973	2.03693	1.97782e-05	0.000738072	0.000607306	3462	tags=68%, list=43%, signal=39%	HHEX/ITGB3/EPHA2/CLDN5/YJEFN3/TAFA5/PKM/NINJ1/MDK/E2F2/PRKD2/EFNA3/HK2/GRN/THBS1/F3/ADM/STIM1/EPN1/VEGFA/EMC10/ADGRB1/GATA2/JMJD8/HGS/RHOB/PLXND1/SPARC/VASH1/RNH1/ADAMTS1/ADAMTS9/PTK2B/VEGFB/SASH1/JUP/COL4A2/DLL1/SFRP2/SP1/DAB2IP/ADGRB2/THBS2/KDR/MECP2/PRKCA/STAT3/AGO1/ETS1/THBS4/ABL1/SPRED1/HSPG2/PLCG1/AGO2/VASH2/CCM2/SEMA6A/EGLN1/FOXJ2/HMGA2/WNK1/AMOT/NRP1/SLC12A2/SPRY2/HIPK1/WNT4/PDPK1/ERBB2/J…
GO:0009967	positive regulation of signal transduction	631	0.259421	1.55073	2.08042e-05	0.000772701	0.0006358	3028	tags=47%, list=38%, signal=31%	WNT11/HHEX/NECAB2/ITGB3/SHANK1/LIF/ZBTB7B/ADORA1/HSPA1A/PDGFB/BOK/ENHO/XRCC3/F11R/CCDC22/ACTA2/MAP3K10/RSPO3/TRIP6/AGPAT2/USP27X/ITGA8/ADAMTS3/ATP6V0C/SHC1/TPBG/TRIM25/GAS6/ABCA7/ITM2C/SORBS3/CSNK1E/FLNA/NINJ1/ITPKB/PPP2R1A/IRS1/AKT1/ZCCHC3/PARP1/CANT1/CUX2/PRKD2/HYAL2/CNTN2/SLC9A1/IGFBP5/OTUD5/THBS1/MAPK3/TNFRSF1A/FLOT1/P2RY1/F3/TNIP2/GIPC1/GATA3/WNT3/ZNRF1/ZC3H3/SMARCA4/MIB2/WNK2/RNF31/SKI/DVL3…
GO:0071695	anatomical structure maturation	82	0.421752	2.0984	2.10828e-05	0.00077937	0.000641287	2276	tags=50%, list=28%, signal=36%	KCNE1/C1QL1/CDKN1A/MMP2/CDK5R1/RFLNB/ACTL6B/PPP2R1A/FAM20C/CNTN2/PRKACA/ADAMTS7/GATA3/BRD1/FOXJ1/VEGFA/SIRT2/GBA1/GATA2/BAP1/ZBTB16/SEMA4D/PLXNB1/ABHD2/NOM1/RPS6KA2/NKX6-1/AGRN/PTK2B/DCHS1/G6PD/SOX8/DAG1/MAEA/CDC25B/BRCA2/ANKS1A/ZBTB7A/KDR/MECP2/CX3CL1
GO:0017004	cytochrome complex assembly	22	-0.563743	-2.81362	2.1772e-05	0.000801087	0.000659157	3510	tags=100%, list=44%, signal=56%	SCO1/TIMM21/COA1/COX20/COX16/UQCC6/COA4/COX14/COA8/HCCS/SLC25A46/FASTKD3/COA3/STMP1/PET100/COX17/SLC25A33/UQCRFS1/COA6/COA5/SMIM20
GO:0010257	NADH dehydrogenase complex assembly	47	-0.410251	-2.47103	2.24463e-05	0.000818249	0.000673278	3284	tags=85%, list=41%, signal=51%	NDUFA10/TIMM21/NDUFB8/NDUFB10/DMAC2/COA1/NDUFAF3/NDUFS2/NDUFB9/NDUFA11/NDUFA13/NDUFA8/DMAC1/NDUFAF7/NDUFS3/NDUFC2/NDUFA3/NDUFAF5/NDUFAF2/NDUFA12/OXA1L/NDUFB1/NDUFA6/NDUFS5/NDUFA1/NDUFB11/NUBPL/NDUFS4/TMEM126B/NDUFB2/NDUFB6/NDUFC1/NDUFAB1/NDUFB3/NDUFA2/NDUFAF4/NDUFB5/NDUFA5/TMEM126A/NDUFB4
GO:0032981	mitochondrial respiratory chain complex I assembly	47	-0.410251	-2.47103	2.24463e-05	0.000818249	0.000673278	3284	tags=85%, list=41%, signal=51%	NDUFA10/TIMM21/NDUFB8/NDUFB10/DMAC2/COA1/NDUFAF3/NDUFS2/NDUFB9/NDUFA11/NDUFA13/NDUFA8/DMAC1/NDUFAF7/NDUFS3/NDUFC2/NDUFA3/NDUFAF5/NDUFAF2/NDUFA12/OXA1L/NDUFB1/NDUFA6/NDUFS5/NDUFA1/NDUFB11/NUBPL/NDUFS4/TMEM126B/NDUFB2/NDUFB6/NDUFC1/NDUFAB1/NDUFB3/NDUFA2/NDUFAF4/NDUFB5/NDUFA5/TMEM126A/NDUFB4
GO:0007612	learning	77	0.420158	2.05365	2.31945e-05	0.000841627	0.000692515	3545	tags=71%, list=44%, signal=40%	C1QL1/PAK6/SHANK1/CLSTN2/BRSK1/GABRA5/CLDN5/JPH4/PAK5/TPBG/ABCA7/B4GALT2/EN1/YTHDF1/CNTN2/CHRNB2/SRF/ADCY3/NRXN2/B3GAT1/NPTX2/FOXB1/PPP1R9B/ATXN1L/GRIN2A/MAPK8IP2/CIC/ASIC1/RIC8A/SHANK2/NDRG4/NLGN3/MAP1A/MECP2/GIT1/DLG4/RELN/ABL1/SORCS3/SHANK3/GRM5/NLGN4X/CHST10/EIF2AK4/FYN/CLN8/SYNGAP1/EPHB2/NRXN3/NLGN4Y/APP/TSC1/TANC1/BTG2/INSR
GO:0007178	transmembrane receptor protein serine/threonine kinase signaling pathway	172	0.343659	1.88833	2.35079e-05	0.000849088	0.000698654	3078	tags=55%, list=38%, signal=34%	GDF10/NBL1/HSPA1A/FST/CLDN5/SPRED3/FAM89B/BCL9L/ITGA8/FURIN/GAS6/SMAD6/ZYX/PARP1/THBS1/MAPK3/PXN/GIPC1/PMEPA1/ZC3H3/GREM2/SKI/PIN1/TGFB1/PEG10/TP53/ZNF423/SMPD3/BRMS1/ARRB2/FZD1/CHST11/SPRED2/MEN1/MTMR4/UBE2O/ABTB3/ITGB5/LTBP4/STUB1/SAP30L/HTRA1/VIM/MEGF8/NUMA1/SPRY1/ITGA3/STK11/RBM14/SPTBN1/SRC/SH2B1/EGR1/LRP1/COL3A1/FKBP8/SFRP2/SAP130/ZBTB7A/SOX11/RGMA/NOTCH1/KDR/ING1/TAB1/STAT3/BMP7/INHBB/WWTR…
GO:0032940	secretion by cell	302	0.296559	1.71154	2.42278e-05	0.000871095	0.000716762	2665	tags=43%, list=33%, signal=30%	KCNJ11/SLC18A3/RCN3/ACHE/LIF/SDC1/CAVIN1/ADORA1/GLP1R/BRSK1/SRCIN1/VGF/ADCY5/SNPH/RAB15/CPLANE2/VPS18/LRRC8A/CORO1A/GNA11/TUNAR/OLFM2/SYT5/GPLD1/UNC13A/SCRIB/FURIN/SLC16A10/SLC25A22/RAB3A/APBB1/PFKL/SYT7/IRS1/STEAP3/CHRNA4/RIMS3/PRKACA/TNFRSF1A/P2RY1/MYO18A/GIPC1/CHRNB2/GATA3/EXOC8/MIDN/TGFB1/GNAZ/RAB3B/NRXN2/PIM3/GNAI2/RAB11B/PORCN/RASL10B/GRK2/C2CD2L/C1QTNF5/MON1A/SDF4/GATA2/SV2A/PREB/CDK16/VPS…
GO:0070371	ERK1 and ERK2 cascade	109	0.373055	1.93039	2.4415e-05	0.000873837	0.000719017	2906	tags=58%, list=36%, signal=37%	NECAB2/ITGB3/DUSP5/LIF/EPHA2/PDGFB/SPRED3/DUSP6/ACTA2/DUSP4/SHC1/TPBG/EZR/GAS6/ABCA7/PRKD2/CSK/MAPK3/P2RY1/C1QL4/WNK2/PIN1/TGFB1/GNAI2/MYC/IQGAP3/ARRB2/TRAF7/CCN2/SPRED2/MAP2K2/HRAS/NHERF1/FBLN1/SPRY1/TNIP1/SRC/PTK2B/NRG1/AKAP12/TIMP3/PTPN1/NDRG4/NOTCH1/DAB2IP/EIF3A/KDR/PRKCA/ZFP36L1/GRB10/CX3CL1/PRKCZ/MAP2K7/ABL1/SPRED1/ARRB1/DUSP3/ADRA1A/DENND2B/SEMA6A/SOX9/FGFR3/FAM83D
GO:0016055	Wnt signaling pathway	228	0.319318	1.80168	2.49379e-05	0.000888512	0.000731093	2630	tags=47%, list=33%, signal=32%	WNT11/HHEX/KLF15/FZD8/SDC1/SHISA6/CCND1/DACT3/RSPO3/TLE5/TMEM88/RUVBL2/BCL9L/AMOTL2/C12orf43/ATP6V0C/TPBG/FUZ/CSNK1E/PPP2R1A/GRK6/MDK/IGFBP2/OTUD5/GATA3/WNT3/SMARCA4/APCDD1/WNK2/SKI/DVL3/PIN1/TGFB1/PORCN/FRAT2/NLE1/PYGO2/GSK3A/CSNK1D/BICC1/TCF7L1/NKD1/CSNK1G2/LDB1/CCAR2/AMER1/FZD1/SOX2/RTF1/NXN/NHERF1/WNT7A/SOX4/CELSR3/LZTS2/TLE1/ITGA3/STK11/SRC/JUP/DRAXIN/TSKU/TSC2/GLI3/EGR1/VANGL2/DVL1/LRP1/FRM…
GO:0006813	potassium ion transport	60	0.453374	2.13067	2.69188e-05	0.000950415	0.000782028	2715	tags=57%, list=34%, signal=38%	KCNE1/KCNJ11/KCNK5/SLC9A3/KCNF1/ADORA1/KCNC1/ATP1A3/FLNA/KCNMA1/SLC9A1/LETM1/KCNB2/ATP1B2/ATP1A1/KCNN1/GNB2/KCNJ6/NOS1AP/SLC12A4/KCNG1/KCNQ2/BIN1/PTK2B/VAMP2/ABCB8/WWP2/LRRC55/AMIGO1/KCNH2/SLC12A7/KCNK10/ACTN2/TMEM175
GO:0051056	regulation of small GTPase mediated signal transduction	146	0.360186	1.94611	2.70374e-05	0.000950415	0.000782028	3895	tags=75%, list=49%, signal=39%	SIPA1/F11R/PLEKHG3/TRIM67/SPRY4/KANK2/RASA4/STMN3/ARHGEF25/ITPKB/ARHGEF40/FLOT1/TNFAIP1/ARHGDIA/SYDE1/PREX1/ARHGAP23/MYO9B/VAV2/OBSCN/FGD3/NUP62/DOCK3/FGD1/ARHGEF17/ARHGAP39/MCF2L/ARFGAP1/PRAG1/RALBP1/ARFGEF3/SPRY1/FOXM1/ITGA3/ARHGEF10/IQSEC1/SRC/RGL2/ARHGEF2/ADGRG1/ARHGAP1/ARHGAP31/TSC2/MFN2/SQSTM1/PLEKHG5/CYTH1/COL3A1/VAV3/NOTCH1/DAB2IP/ADCYAP1R1/SRGAP2/PSD/GIT1/ARHGEF18/RELN/LPAR2/MAP4K4/CADM4…
GO:0009611	response to wounding	204	0.32301	1.80505	2.69376e-05	0.000950415	0.000782028	2336	tags=42%, list=29%, signal=31%	MYL9/ITGB3/CDKN1A/PDGFB/F11R/MMP2/CNN2/TAFA5/HPS6/DGKQ/ANXA6/SMPD1/SCRIB/NEFL/DHFR/GAS6/RAB3A/SYT7/ZFP36/MYLK/FLNA/MDK/CHMP1A/EPPK1/GRN/THBS1/P2RY1/F3/SRF/TNC/TGFB1/SARM1/RIPOR1/VEGFA/UBASH3B/VAV2/PLEC/CHMP7/GATA2/ACTB/TLN1/VPS4A/RAP2B/GNA12/GRIN2A/CCN2/SOX2/MYH9/MAP2K2/HRAS/CD151/RANGAP1/ITPK1/VASH1/CORO1B/WNT7A/ABHD2/FBLN1/FKBP10/SRC/DDR1/SCARB1/TSKU/NRG1/EXTL3/DAG1/COL3A1/VAV3/NOTCH4/CSPG5/DPY…
GO:0050772	positive regulation of axonogenesis	52	0.467722	2.13292	2.88256e-05	0.00100877	0.000830041	3811	tags=87%, list=48%, signal=46%	ISLR2/NEFL/TWF2/NTN1/WNT3/SRF/MAPT/VEGFA/PLXNB3/PLXNB2/SEMA4D/METRN/SHOX2/TRAK1/MAP2K2/PLXND1/ZFYVE27/MAP6/PLXNA3/CDH4/MEGF8/LIMK1/PLXNB1/CYFIP1/STK11/L1CAM/PLXNA1/AMIGO1/STK25/NIN/ANAPC2/GDI1/SLITRK1/MAP1B/TIAM1/NRP1/SLIT2/GOLGA4/SMURF1/ROBO1/MACF1/PLXNA2/SHTN1/FN1/SEMA5A
GO:0043523	regulation of neuron apoptotic process	107	0.375754	1.93728	3.08534e-05	0.00107496	0.000884504	3668	tags=70%, list=46%, signal=39%	CLCF1/BOK/CCND1/CDK5R1/AGAP2/CORO1A/PYCR1/EGLN2/NEFL/MDK/PARP1/EN1/CDC34/GRN/THAP11/SIGMAR1/GATA3/UBE2M/SIX4/MYBL2/SARM1/GPI/TP53/NRBP2/FOXB1/GBA1/FZD1/TRAF7/EN2/PCDHGC3/HRAS/PLXND1/CNTFR/DNAJC5/HYOU1/VSTM2L/PTK2B/AARS1/DRAXIN/G6PD/EGR1/ST8SIA2/MAP3K11/KDR/MECP2/CASP8/CX3CL1/WFS1/MAP2K7/ATP13A2/ABL1/CLU/BCL2L1/NFATC4/AKT1S1/STXBP1/NSMF/CLN8/RIPK1/SYNGAP1/GPRASP2/NRP1/PPARGC1A/BCL2/FOXO3/AXL/EGLN3…
GO:0042592	homeostatic process	646	0.256878	1.53711	3.17114e-05	0.00109998	0.000905095	2670	tags=41%, list=33%, signal=29%	AQP3/KLF15/PPP1R13L/ITGB3/RCN3/HKDC1/ACHE/SLC4A11/SLC9A3/ZBTB7B/ADORA1/HSPA1A/BOK/CLDN5/VGF/F11R/ADCY5/SPNS1/CCDC22/TPCN1/TLCD2/JPH4/PCSK1N/NOL3/LRRC8A/ATP1A3/IKZF1/CORO1A/COL2A1/THY1/TUNAR/MAFB/EGLN2/METRNL/CACNA1C/KCTD17/ANXA6/GPLD1/ATP6V0C/BAG3/GAS6/CLN6/KAT5/ZFP36/KDM6B/FLNA/NCDN/ITPKB/PPP2R1A/IRS1/AKT1/HK1/WHRN/HYAL2/INPP5D/CSK/CNTN2/SLC39A3/KCNMA1/SLC9A1/IGFBP5/LETM1/HK2/GRN/PRKACA/MAPK3/PN…
GO:0002521	leukocyte differentiation	215	0.317599	1.78534	3.31318e-05	0.00114421	0.000941488	3472	tags=60%, list=43%, signal=35%	HHEX/CLCF1/LIF/FZD8/ZBTB7B/EPHA2/SBNO2/SOCS3/LRRC8A/IRF1/IKZF1/NCAPH2/MAFB/HOXA7/ST3GAL1/GAS6/ACTL6B/KAT5/ITPKB/FAM20C/MDK/PARP1/INPP5D/SOX12/CLPB/FOSL2/GATA3/SRF/KLHL25/SMARCA4/ARMC5/PREX1/TGFB1/SART1/FOXJ1/IRF7/ZBTB46/SMARCD3/VEGFA/LOXL3/UBASH3B/MYC/TP53/CLPTM1/GBA1/SLC39A7/NEDD9/GATA2/ACTB/BAP1/ZBTB16/MYH9/MEN1/SLC4A2/RASSF2/SH3PXD2A/SMARCD2/KAT2A/SOX4/AP3D1/GAB2/RPTOR/STK11/TCF3/SMARCB1/SRC/P…
GO:0007160	cell-matrix adhesion	106	0.38378	1.97604	3.38626e-05	0.00116434	0.000958053	4067	tags=79%, list=51%, signal=40%	ITGB3/ITGA2B/NEXMIF/BCAM/FAM107A/TRIP6/ITGA8/THY1/CAMSAP3/HOXA7/CORO2B/ADAM15/PPM1F/ZYX/NF2/SLC9A1/THBS1/SRF/RCC2/EFEMP2/VEGFA/ITGA9/TLN1/LDB1/CCN2/ITGB5/ACTN1/ADAMTS9/ITGA3/SRC/PTK2B/DDR1/JUP/MMP14/DAG1/L1CAM/COL3A1/KDR/AJUBA/TAOK2/CX3CL1/PRKCZ/GFUS/NID1/MAP4K4/ABL1/DAPK3/PKD1/SMAD3/CTTN/ITGA7/BCR/DUSP3/ACTN2/TMEM8B/ITGB4/LIMCH1/PTPRJ/CSF1/TIAM1/MINK1/NRP1/SLK/DLC1/PPFIA1/BCL2/WNT4/ACTG1/TSC1/MA…
GO:0030324	lung development	90	0.393063	1.98881	3.52622e-05	0.00120719	0.000993313	2223	tags=48%, list=28%, signal=35%	WNT11/RCN3/LIF/TBX2/ELK1/RAB3A/IGFBP5/MAPK3/TIMELESS/FOSL2/NKIRAS2/SRF/TNC/THRA/FOXJ1/VEGFA/LOXL3/EIF4G1/ATXN1L/SMPD3/RBBP9/CCN2/MAP2K2/SELENON/DLG5/BAG6/SPRY1/ITGA3/HS6ST1/MMP14/DAG1/GLI3/STK40/GLI2/COL3A1/SOX11/NOTCH1/PPP1CA/LHX3/KDR/ABCA3/MECP2/TAB1
GO:0043269	regulation of monoatomic ion transport	163	0.348468	1.90287	3.58672e-05	0.00122259	0.00100598	3049	tags=53%, list=38%, signal=33%	KCNE1/KCNJ11/KCNK5/ITGB3/KCNF1/ADORA1/KCNC1/PDGFB/PACSIN3/TPCN1/JPH4/FXYD7/TMEM109/CORO1A/THY1/CACNA1C/STAC/MYLK/FLNA/AKT1/HOMER3/KCNMA1/SLC9A1/KCNB2/PRKACA/P2RY1/ATP1B2/TRIM27/WNK2/STIM1/GNAI2/RAB11B/CACNA1H/UBASH3B/CRACR2B/ATP1A1/CACNG8/GNB2/ANTKMT/CACNB3/CACNG4/DIAPH1/GRIN2A/KCNJ6/NOS1AP/NKAIN1/SELENON/TCAF1/KCNG1/NHERF1/PKP2/KCNQ2/BIN1/PTK2B/ACTN4/G6PD/VAMP2/CACNG7/NLGN3/ADCYAP1R1/DMPK/CX3CL1…
GO:0021700	developmental maturation	126	0.370983	1.97057	3.63123e-05	0.00123243	0.00101408	2902	tags=54%, list=36%, signal=35%	KCNE1/C1QL1/SHANK1/CDKN1A/MMP2/CDK5R1/SEZ6L2/RFLNB/UNC13A/NEFL/ACTL6B/RAB3A/CNTNAP1/SEZ6/PPP2R1A/FAM20C/CNTN2/PRKACA/CDC20/ADAMTS7/GATA3/BRD1/FOXJ1/VEGFA/AP1M1/SIRT2/GBA1/ADGRL1/GATA2/BAP1/ZBTB16/SEMA4D/PLXNB1/ABHD2/AP3D1/NOM1/RPS6KA2/NKX6-1/SYP/AGRN/PTK2B/DCHS1/G6PD/SOX8/DAG1/MAEA/CDC25B/BRCA2/ANKS1A/ZBTB7A/DAB2IP/KDR/ATP6AP1/MECP2/CX3CL1/DLG4/RELN/REC8/PALM/NFATC4/CLSTN1/ERCC2/CDKN1C/ANAPC2/SRR…
GO:0046718	viral entry into host cell	64	0.429951	2.04216	3.68659e-05	0.00124052	0.00102074	1671	tags=44%, list=21%, signal=35%	ITGB3/IFITM1/HSPA1A/EPHA2/F11R/LY6E/TPCN1/VPS18/SMPD1/TRIM25/FURIN/GAS6/P4HB/HYAL2/BSG/GSN/HSPA1B/GRK2/ILF3/TRIM26/NECTIN2/SLC1A5/SLC7A1/PVR/ITGB5/SLC52A2/LAMP1/TRIM8
GO:0006811	monoatomic ion transport	388	0.280472	1.6421	3.68363e-05	0.00124052	0.00102074	3182	tags=49%, list=40%, signal=31%	KCNE1/KCNJ11/SLC18A3/KCNK5/ITGB3/SLC4A11/SLC9A3/KCNF1/ATP10A/ADORA1/KCNC1/PDGFB/GABRA5/PACSIN3/TPCN1/JPH4/FXYD7/TMEM109/NOL3/LRRC8A/PIEZO1/ATP1A3/CORO1A/THY1/CACNA1C/ANXA6/ATP6V0C/ASIC4/GAS6/SLC25A22/TTYH3/STAC/MYLK/FLNA/AKT1/STEAP3/CHRNA4/SLC5A6/HOMER3/SLC39A3/KCNMA1/NCS1/SLC9A1/LETM1/KCNB2/PRKACA/P2RY1/SLC23A2/SLC10A4/TMEM63B/LASP1/CHRNB2/ATP6V0E2/SLC39A13/SLC39A1/TOMM40L/ATP1B2/TRIM27/WNK2/DNM…
GO:0061448	connective tissue development	119	0.374906	1.96926	3.71236e-05	0.00124388	0.0010235	3345	tags=63%, list=42%, signal=37%	WNT11/ITGB3/MAF/PDGFB/ACTA2/MEF2D/COL2A1/ANXA6/GPLD1/RFLNB/ZNF219/CBS/SERPINH1/TGFBI/MDK/PARP1/HYAL2/MAPK3/ADAMTS7/FOSL2/GATA3/SRF/SLC39A13/LOXL2/TGFB1/THRA/SMPD3/ZBTB16/SHOX2/AMER1/CCN2/CHST11/HRAS/ID4/KAT2A/WNT7A/EVC/ABHD15/TSKU/SOX8/GLI3/EGR1/COL3A1/SFRP2/NOTCH1/HOXA3/BMP7/DDRGK1/LPL/LOX/PBXIP1/LRP5/PKD1/BMP1/SMAD3/ZNF516/SOX9/SLC25A25/FGFR3/MEX3C/LTBP3/RARA/HMGA2/COL5A1/CSF1/ARID5B/HOXB3/CHSY…
GO:0030111	regulation of Wnt signaling pathway	165	0.338808	1.85344	3.92303e-05	0.00130889	0.00107699	2630	tags=49%, list=33%, signal=34%	WNT11/HHEX/KLF15/SHISA6/DACT3/RSPO3/TLE5/TMEM88/RUVBL2/C12orf43/ATP6V0C/TPBG/FUZ/CSNK1E/PPP2R1A/MDK/IGFBP2/OTUD5/WNT3/SMARCA4/APCDD1/WNK2/SKI/PIN1/TGFB1/NLE1/GSK3A/CSNK1D/BICC1/TCF7L1/NKD1/CSNK1G2/CCAR2/AMER1/FZD1/SOX2/NXN/NHERF1/SOX4/LZTS2/TLE1/ITGA3/STK11/SRC/JUP/DRAXIN/TSKU/TSC2/GLI3/EGR1/LRP1/FRMD8/SFRP2/JRK/VCP/IGFBP4/CTNND2/NOTCH1/DAB2IP/PPP1CA/LRP4/CCNY/GRB10/ALPK2/WWTR1/TMEM198/DKK3/MDFI/…
GO:1903706	regulation of hemopoiesis	155	0.342505	1.8617	4.46576e-05	0.00147832	0.00121641	3472	tags=62%, list=43%, signal=36%	LIF/IL17D/ZBTB7B/HSPA1A/IRF1/MAFB/HOXA7/GAS6/ACTL6B/KAT5/ZFP36/ITPKB/MDK/INPP5D/SOX12/GATA3/KLHL25/SMARCA4/BRPF3/HSPA1B/TGFB1/BRD1/SART1/FOXJ1/IRF7/ZBTB46/SMARCD3/LOXL3/UBASH3B/MYC/CLPTM1/NEDD9/GATA2/ACTB/ZBTB16/LDB1/SLC4A2/RASSF2/RBM15/SMARCD2/KAT2A/SOX4/AP3D1/RPTOR/SMARCB1/KLF13/BRPF1/PTK2B/TRIB1/MMP14/JUNB/GLI3/DLL1/GLI2/STAT5B/P4HTM/HLA-B/ARID1A/PRKCA/ZFP36L1/CASP8/STAT3/PRKCZ/ETS1/ROR2/ISG15…
GO:0001701	in utero embryonic development	199	0.318287	1.77256	4.46839e-05	0.00147832	0.00121641	3187	tags=55%, list=40%, signal=34%	LIF/TEAD4/FBLL1/PDGFB/SOCS3/ETNK2/RSPO3/ASF1B/CMIP/CAMSAP3/ADAMTS3/MAFG/FURIN/ADCY9/STMN3/AKT1/DSC3/PLCD3/DBN1/SLC39A3/KEAP1/ADM/GATA3/SRF/SLC39A1/ELL/TRIM28/YBX3/ARMC5/EPN1/CAPN2/VEGFA/GPI/NLE1/TP53/PCGF2/ZNF335/TTLL4/XAB2/GATA2/BAP1/GNA12/CHST11/MYH9/SH3PXD2A/INTS1/SEC24C/RTF1/NXN/VASH1/MGAT1/KAT2A/ARNT2/ANKS6/FKBP10/SUPT6H/E2F7/SMARCB1/APBA2/RIC8A/HS6ST1/RUNDC1/CELF4/MFN2/PTPN18/SALL4/SOX8/RRP…
GO:0071805	potassium ion transmembrane transport	54	0.466894	2.14128	4.51576e-05	0.00148678	0.00122337	2715	tags=59%, list=34%, signal=39%	KCNE1/KCNJ11/KCNK5/SLC9A3/KCNF1/KCNC1/ATP1A3/FLNA/KCNMA1/SLC9A1/LETM1/KCNB2/ATP1B2/ATP1A1/KCNN1/GNB2/KCNJ6/NOS1AP/SLC12A4/KCNG1/KCNQ2/BIN1/VAMP2/ABCB8/WWP2/LRRC55/AMIGO1/KCNH2/SLC12A7/KCNK10/ACTN2/TMEM175
GO:0007507	heart development	283	0.29401	1.68924	4.53173e-05	0.00148678	0.00122337	3659	tags=60%, list=46%, signal=34%	WNT11/KCNJ11/HEYL/PPP1R13L/CDKN1A/ADPRHL1/PDGFB/TBX2/CLDN5/RBM20/DUSP6/MMP2/MEF2D/CPLANE2/BASP1/GNA11/COL2A1/CACNA1C/SHC1/ADAM15/KDM6B/SMAD6/FLNA/SLC9A1/MAPK3/TNFRSF1A/ADM/GATA3/SRF/FGFRL1/SKI/TGFB1/CAD/GRK2/FOXJ1/SMARCD3/VEGFA/TP53/GSK3A/OBSL1/PLEC/BICC1/NTRK3/SHOX2/ARRB2/FZD1/LMNA/MAP2K3/MAP2K2/RBM15/OLFM1/PLXND1/PKP2/KAT2A/SOX4/MEGF8/ADAMTS1/ANKS6/SPRY1/ADAMTS9/BBS5/ITGA3/RPS6KA2/MAPK11/ECE1/M…
GO:0071345	cellular response to cytokine stimulus	286	0.301775	1.73444	4.65364e-05	0.00152045	0.00125107	3629	tags=61%, list=45%, signal=35%	CLCF1/KLF5/IFITM1/HSPA1A/SBNO2/PDGFB/MCM2/MMP2/SOCS3/SRM/AGPAT2/USP27X/IRF1/SPRY4/CORO1A/PFKP/INA/BCAT2/TRIM25/GAS6/CDC37/ZFP36/IL18BP/AKT1/ZYX/P4HB/HYAL2/CDC34/HK2/THBS1/PRKACA/MAPK3/TNFRSF1A/GSN/KEAP1/F3/ADAMTS7/IL11RA/TNIP2/GIPC1/GATA3/NKIRAS2/YBX3/GREM2/MIB2/MYBL2/HSPA1B/TRAIP/IRF7/CAPN2/TP53/TTLL12/TRIM56/GSK3A/GBA1/NUMBL/TRIM41/STIP1/SMPD3/SLC27A1/VPS26B/SPATA2/MRAS/FAS/MAPKAPK2/ADAR/RBM15/…
GO:0016049	cell growth	250	0.305715	1.73549	4.71953e-05	0.0015356	0.00126354	3383	tags=56%, list=42%, signal=33%	WNT11/PAK6/ISLR2/HSPA1A/CDKN1A/IGFBP7/SIPA1/DACT3/FAM107A/SEMA6B/KIF26A/CCDC85B/PAK5/EGLN2/UNC13A/ADAM15/DDX49/PPP2R1A/AKT1/HYAL2/TWF2/SLC9A1/IGFBP5/NTN1/SLC23A2/WNT3/SRF/SMARCA4/TNC/HSPA1B/ATAD3A/TGFB1/DNM2/MAPT/CYFIP2/VEGFA/TP53/SLIT1/CDK11B/GSK3A/HDGFL2/EIF4G1/PPP1R9B/CDKN2C/BAP1/SEMA4D/PSRC1/CCAR2/KLHL22/OLFM1/OGFR/ZFYVE27/LTBP4/PLXNA3/TCHP/CDH4/NDN/MEGF8/LIMK1/RPTOR/CYFIP1/STK11/SMARCB1/NKX6…
GO:1902105	regulation of leukocyte differentiation	110	0.373955	1.94143	4.7746e-05	0.00154713	0.00127302	3607	tags=69%, list=45%, signal=39%	LIF/ZBTB7B/IRF1/MAFB/HOXA7/GAS6/ACTL6B/KAT5/ITPKB/MDK/INPP5D/SOX12/GATA3/KLHL25/SMARCA4/TGFB1/SART1/FOXJ1/IRF7/ZBTB46/SMARCD3/LOXL3/UBASH3B/MYC/CLPTM1/NEDD9/GATA2/ACTB/ZBTB16/SLC4A2/RASSF2/SMARCD2/KAT2A/SOX4/AP3D1/RPTOR/SMARCB1/TRIB1/MMP14/JUNB/GLI3/GLI2/STAT5B/HLA-B/ARID1A/PRKCA/ZFP36L1/CASP8/PRKCZ/ROR2/ACIN1/ABL1/NRARP/TOB2/TCTA/BAD/SMARCC2/ZMIZ1/MTOR/DROSHA/PIAS3/RARA/RIPK1/CSF1/FBN1/FANCA/SH3…
GO:0003013	circulatory system process	189	0.324005	1.79728	4.98068e-05	0.00160729	0.00132252	2658	tags=46%, list=33%, signal=32%	KCNE1/PPP1R13L/ADORA1/GLP1R/PDGFB/TBX2/CLDN5/MMP2/ACTA2/ATP1A3/GNA11/CACNA1C/SLC7A5/GAS6/CORO2B/CBS/FLNA/SLC5A6/GRIP2/KCNMA1/SLC9A1/PRKACA/P2RY1/GSN/ADM/ATP1B2/TGFB1/GNAI2/THRA/RASL10B/GRK2/CACNA1H/VEGFA/ATP1A1/GSK3A/PLEC/SLC29A4/SLC27A1/SHOX2/GNA12/SLC1A5/PLCB3/CHRM3/SLC2A1/SLC7A1/MAP2K3/NOS1AP/NHERF1/PKP2/CYB5R3/EHD3/BIN1/RPS6KA2/SRC/ECE1/VEGFB/JUP/SLC16A2/ADCY6/AKAP12/SLC27A4/MFSD2A/DLL1/GAA/L…
GO:0060541	respiratory system development	100	0.38859	1.98729	5.06172e-05	0.00162677	0.00133856	2223	tags=47%, list=28%, signal=34%	WNT11/RCN3/LIF/TBX2/BASP1/ELK1/RAB3A/IGFBP5/MAPK3/TIMELESS/FOSL2/NKIRAS2/SRF/FGFRL1/TNC/SIX4/SKI/THRA/FOXJ1/VEGFA/LOXL3/EIF4G1/ATXN1L/SMPD3/RBBP9/CCN2/MAP2K2/SELENON/DLG5/BAG6/SPRY1/ITGA3/HS6ST1/MMP14/DAG1/GLI3/STK40/GLI2/COL3A1/SOX11/NOTCH1/PPP1CA/LHX3/KDR/ABCA3/MECP2/TAB1
GO:0023061	signal release	172	0.3365	1.84899	5.12569e-05	0.00164064	0.00134996	2303	tags=42%, list=29%, signal=30%	KCNJ11/SLC18A3/LIF/ADORA1/GLP1R/BRSK1/VGF/ADCY5/SNPH/VPS18/LRRC8A/GNA11/TUNAR/SYT5/GPLD1/UNC13A/SCRIB/SLC16A10/SLC25A22/RAB3A/PFKL/SYT7/IRS1/CHRNA4/RIMS3/PRKACA/P2RY1/CHRNB2/GATA3/MIDN/GNAZ/NRXN2/PIM3/RAB11B/PORCN/RASL10B/C2CD2L/SV2A/CDK16/SMPD3/GPR158/CHRM3/C1QTNF3/SEPTIN5/DNAJC5/LTBP4/ASIC1/WNT7A/SOX4/GRIK5/PASK/NKX6-1/PLA2G6/SYP/CAPN10/PCLO/SLC16A2/VAMP2/DVL1/CSPG5/SOX11/CADPS/SIDT2/CPLX2/NADK…
GO:0033674	positive regulation of kinase activity	142	0.347683	1.86889	5.23633e-05	0.00166927	0.00137352	2523	tags=48%, list=31%, signal=33%	MTCP1/ITGB3/CDKN1A/EPHA2/PDGFB/SRCIN1/CCND2/CCND1/MAP3K10/AGAP2/DAXX/CCND3/GAS6/IRS1/AKT1/THBS1/EEF1A2/DVL3/TGFB1/MAPT/VEGFA/MAPRE3/NEDD9/TRAF4/NAB2/PSRC1/NTRK3/MAP2K3/MAP2K2/HRAS/RASSF2/CLSPN/MAP4K2/ALK/RPTOR/STK11/SRC/PTK2B/SASH1/DDR1/TNFRSF10B/NRG1/TRAF2/EGR1/PTPN1/MAP3K11/DAB2IP/UNC119/KDR/CCNY/IRAK1/ROR1/TAB1/DGKZ/TAOK2/DVL2/DLG4/TELO2/RELN/MAP2K7/ROR2/TPX2/CAMKK2/ABL1/CENPE/CLU/AXIN1/PKD1
GO:0022407	regulation of cell-cell adhesion	159	0.344044	1.8774	5.36023e-05	0.00170187	0.00140035	3555	tags=65%, list=44%, signal=37%	ZBTB7B/NEXMIF/F11R/PIEZO1/IRF1/CORO1A/THY1/LRFN3/SCRIB/FLOT2/MYADM/ACTL6B/KAT5/PPM1F/ITPKB/MDK/AKT1/CSK/NF2/IGFBP2/SOX12/FLOT1/GATA3/KLHL25/SMARCA4/TGFB1/PODXL/SART1/FOXJ1/CHST2/SMARCD3/VEGFA/LOXL3/UBASH3B/HLA-A/ACTB/ZBTB16/NCK2/SOX2/SLC7A1/SLC4A2/DLG5/EFNB1/SMARCD2/CD276/SOX4/AP3D1/SMARCB1/SRC/HLA-E/GLI3/GLI2/STAT5B/NOTCH4/NOTCH1/ARID1A/IRAK1/PRKCA/BMP7/CX3CL1/FUT4/DNAJA3/NR4A3/PRKCZ/ETS1/ABL1/N…
GO:0045596	negative regulation of cell differentiation	285	0.301567	1.7333	5.55058e-05	0.00175523	0.00144425	3482	tags=57%, list=43%, signal=33%	ITGB3/IL17D/ZBTB7B/PDGFB/FST/CCND1/DACT3/SPRED3/SEMA6B/RIOX1/CCDC85B/PLPP7/IRF1/THY1/TUNAR/MAFB/HOXA7/RFLNB/FUZ/ACTL6B/ZFP36/SMAD6/ITPKB/MDK/NELFB/INPP5D/CNTN2/NF2/IGFBP5/NTN1/ADAMTS7/C1QL4/GATA3/WNT3/SMARCA4/SIX4/E2F1/SKI/S1PR3/TGFB1/FOXJ1/BRINP1/ZBTB46/VEGFA/LOXL3/UBASH3B/MYC/TP53/SLIT1/GSK3A/SIRT2/GATA2/ACTB/ZBTB16/SEMA4D/LDB1/DISP3/COL5A2/SOX2/SPRED2/MEN1/SLC4A2/SOX3/RBM15/DPYSL5/ID4/PLXNA3/P…
GO:0010631	epithelial cell migration	131	0.357632	1.90835	5.65883e-05	0.00178231	0.00146653	3220	tags=58%, list=40%, signal=35%	ITGB3/EPHA2/PDGFB/SRPX2/CORO1A/GPLD1/KANK2/PPM1F/AKT1/PRKD2/EPPK1/GRN/THBS1/PXN/TESK1/GIPC1/PKN1/GATA3/SRF/LOXL2/TGFB1/PKN3/VEGFA/GPI/EMC10/ADGRB1/GATA2/MYH9/MAP2K3/EVL/RHOB/PLXND1/SPARC/VASH1/CORO1B/WNT7A/ADAMTS9/ITGA3/IQSEC1/PRKX/SRC/PTK2B/SASH1/SCARB1/BCAR1/JUP/HDAC5/PLEKHG5/AAMP/SP1/NOTCH1/DAB2IP/KDR/MECP2/PRKCA/ETS1/GFUS/MAP4K4/ABL1/SPRED1/KANK1/PLCG1/CALR/DOCK5/MAP3K3/NRP2/MTOR/SOX9/HDAC7/M…
GO:0000165	MAPK cascade	291	0.29338	1.69024	5.71964e-05	0.00179428	0.00147638	3263	tags=54%, list=41%, signal=33%	PAK6/NECAB2/ITGB3/DUSP5/LIF/ADORA1/EPHA2/PDGFB/SPRED3/DUSP6/ACTA2/MAP3K10/DUSP4/SPRY4/DAXX/PAK5/SHC1/TPBG/SMPD1/EZR/GAS6/ABCA7/ZFP36/SORBS3/MAPK12/ITPKB/PPP2R1A/PRKD2/HYAL2/CSK/NF2/THBS1/MAPK3/P2RY1/C1QL4/WNK2/DVL3/PIN1/TGFB1/GPS1/GNAI2/MAP3K9/MAPKAPK3/VEGFA/MYC/IQGAP3/GBA1/TRAF4/PPP5C/NTRK3/MAPK8IP2/ARRB2/TRAF7/CCN2/SOX2/MAP2K3/SPRED2/MEN1/MAP2K2/FAS/MAPKAPK2/PEA15/HRAS/RASSF2/NHERF1/WNT7A/MAP4K…
GO:0048568	embryonic organ development	183	0.331787	1.83675	5.75427e-05	0.00179798	0.00147943	3205	tags=56%, list=40%, signal=35%	WNT11/PPP1R13L/GBX2/LIF/TEAD4/EPHA2/PDGFB/TBX2/PBX2/SOCS3/RSPO3/COL18A1/ITGA8/COL2A1/MAFB/HOXA7/SCRIB/TUBB2B/FUZ/AKT1/WHRN/PLCD3/EN1/SLC39A3/A2M/MAPK3/NTN1/ADM/GATA3/SRF/SLC39A1/TPRN/TRIM28/SIX4/TRIOBP/TGFB1/EPN1/VEGFA/TP53/PCGF2/TSHZ1/GATA2/SHOX2/CHST11/EN2/VASH1/ZIC1/CDH23/NHERF1/MEGF8/BBS5/E2F7/ECE1/HS6ST1/TEAD2/MMP14/JUNB/GLI3/VANGL2/DLL1/DVL1/GLI2/NDRG4/SOX11/NOTCH1/HOXA3/KDR/MBD3/ZFP36L1/CA…
GO:0031579	membrane raft organization	12	0.704617	2.1824	5.96936e-05	0.00185782	0.00152866	734	tags=58%, list=9%, signal=53%	YJEFN3/COLEC12/RFTN1/MYADM/ABCA7/FLOT1/GSN
GO:0030856	regulation of epithelial cell differentiation	67	0.42917	2.05546	6.04337e-05	0.00187344	0.00154152	2939	tags=63%, list=37%, signal=40%	AQP3/ETV4/LIF/FST/CLDN5/F11R/CCND1/SPRED3/S1PR2/HOXA7/MAFG/ZFP36/TNFRSF1A/KEAP1/GATA3/S1PR3/FOXJ1/VEGFA/MACROH2A2/SPRED2/NUMA1/SPRY1/RPTOR/ADD1/PRKX/NKX6-1/EXTL3/DLL1/STAT5B/NOTCH4/NOTCH1/ZFP36L1/BMP7/WWTR1/SPRED1/BAD/MYCL/MED1/CDKN1C/SOX9/IKBKB/FOXJ2
GO:0042776	proton motive force-driven mitochondrial ATP synthesis	57	-0.345817	-2.22886	6.10338e-05	0.00188463	0.00155072	2943	tags=81%, list=37%, signal=51%	NDUFA10/NDUFB8/NDUFB10/NDUFS6/NDUFS2/NDUFB9/NDUFA11/NDUFA13/NDUFA8/ATP5MF/NDUFS3/NDUFA7/NDUFC2/STOML2/NDUFA3/NDUFA12/SDHC/NDUFB1/NDUFA6/NDUFS5/NDUFA1/NDUFB11/ATP5F1B/ATP5PD/ND3/NDUFS4/SDHB/NDUFB2/NDUFB6/NDUFC1/NDUFV2/NDUFAB1/NDUFB3/ATP5PB/ATP5PO/ATP5ME/NDUFA2/NDUFB5/ATP5F1A/ATP5PF/ATP5F1E/NDUFA5/ATP5MG/ATP5F1C/NDUFB4/SDHD
GO:0030097	hemopoiesis	361	0.279268	1.62687	6.1603e-05	0.00189477	0.00155907	3583	tags=56%, list=45%, signal=33%	HHEX/CLCF1/LIF/FZD8/IL17D/ZBTB7B/HSPA1A/MAF/EPHA2/SBNO2/FST/YJEFN3/RRS1/CNN2/SOCS3/LRRC8A/IRF1/IKZF1/NCAPH2/MAFB/HOXA7/ST3GAL1/GAS6/ACTL6B/KAT5/ZFP36/FLNA/ITPKB/FAM20C/MDK/PARP1/HYAL2/INPP5D/WDR1/SOX12/CLPB/FOSL2/GATA3/SRF/KLHL25/SMARCA4/ARMC5/BRPF3/PREX1/HSPA1B/TGFB1/BRD1/SART1/THRA/FOXJ1/IRF7/ZBTB46/SMARCD3/VEGFA/LOXL3/UBASH3B/ADD2/MYC/TP53/CLPTM1/EEF2/GBA1/SLC39A7/SSBP3/NEDD9/GATA2/ACTB/BAP1/A…
GO:0019221	cytokine-mediated signaling pathway	132	0.353322	1.88577	6.24094e-05	0.00191211	0.00157333	3659	tags=68%, list=46%, signal=38%	CLCF1/IFITM1/HSPA1A/PDGFB/AGPAT2/USP27X/IRF1/GAS6/CDC37/AKT1/P4HB/PRKACA/MAPK3/TNFRSF1A/F3/IL11RA/TNIP2/NKIRAS2/GREM2/MIB2/HSPA1B/TRAIP/IRF7/TP53/TTLL12/TRIM56/NUMBL/TRIM41/SLC27A1/SPATA2/FAS/MAPKAPK2/ADAR/RBM15/CNTFR/AGPAT1/TRIM44/OSMR/SRC/PTK2B/ACTN4/NR1H2/TRAF2/EGR1/PTPN1/STAT5B/NOTCH1/IRF3/IRAK1/CASP8/STAT3/CX3CL1/ISG15/WBP1L/EDA2R/USP18/BAD/MED1/MAVS/TYK2/CACTIN/GPS2/IKBKB/SHARPIN/PIAS3/STAT…
GO:0005996	monosaccharide metabolic process	111	0.375369	1.95098	6.31928e-05	0.0019286	0.00158691	2771	tags=54%, list=35%, signal=36%	KCNJ11/HKDC1/GALK1/IDUA/DGKQ/PFKP/GPLD1/PKM/PFKL/IRS1/AKT1/HK1/GALE/HK2/PRKACA/SLC23A2/MIDN/ALDOA/GPT2/TKFC/GPI/TP53/GSK3A/UST/MAN2B2/INPPL1/SLC2A1/C1QTNF3/POFUT2/SLC37A4/SLC25A1/MTCL2/PC/KAT2A/STK11/SRC/G6PD/GAA/MAN2B1/IGFBP4/FOXK2/WDTC1/FUT4/BCKDK/XYLB/POFUT1/DDB1/PHKG2/MAN2C1/LRP5/ENO2/MAN2A2/FOXK1/BAD/BRAT1/G6PC3/CHST14/PFKFB3/ENO1/SESN2
GO:0043542	endothelial cell migration	91	0.402125	2.03855	6.73704e-05	0.00204816	0.00168529	2586	tags=55%, list=32%, signal=38%	ITGB3/EPHA2/PDGFB/SRPX2/GPLD1/AKT1/PRKD2/GRN/THBS1/PXN/GIPC1/GATA3/SRF/LOXL2/TGFB1/VEGFA/GPI/EMC10/ADGRB1/GATA2/MYH9/MAP2K3/RHOB/PLXND1/SPARC/VASH1/CORO1B/WNT7A/ADAMTS9/PRKX/PTK2B/SASH1/SCARB1/BCAR1/JUP/HDAC5/PLEKHG5/AAMP/SP1/NOTCH1/DAB2IP/KDR/MECP2/PRKCA/ETS1/GFUS/ABL1/SPRED1/PLCG1/CALR
GO:0001704	formation of primary germ layer	54	0.460189	2.11053	6.94796e-05	0.0020961	0.00172473	3010	tags=69%, list=38%, signal=43%	WNT11/ITGB3/DUSP5/EPHA2/MMP2/DUSP4/ITGA8/KDM6B/NF2/PRKACA/WNT3/SRF/ARMC5/GPI/COL8A1/COL5A2/SOX2/POFUT2/ITGB5/RTF1/ITGA3/COL4A2/MMP14/SFRP2/BMP7/AHDC1/AXIN1/COL6A1/SMAD3/ITGA7/PAF1/MMP15/CRB2/DUSP1/ITGB4/HMGA2/COL5A1
GO:0048469	cell maturation	59	0.442829	2.07855	6.93476e-05	0.0020961	0.00172473	2276	tags=53%, list=28%, signal=38%	KCNE1/C1QL1/CDKN1A/ACTL6B/PPP2R1A/FAM20C/CNTN2/PRKACA/GATA3/BRD1/FOXJ1/VEGFA/SIRT2/GBA1/GATA2/BAP1/ABHD2/RPS6KA2/NKX6-1/AGRN/PTK2B/G6PD/SOX8/MAEA/CDC25B/BRCA2/ANKS1A/ZBTB7A/KDR/MECP2/CX3CL1
GO:0048588	developmental cell growth	116	0.359301	1.87936	7.00597e-05	0.00210554	0.00173249	3659	tags=68%, list=46%, signal=38%	PAK6/ISLR2/SEMA6B/UNC13A/TWF2/NTN1/SLC23A2/WNT3/SRF/DNM2/MAPT/CYFIP2/VEGFA/SLIT1/GSK3A/SEMA4D/OLFM1/ZFYVE27/PLXNA3/CDH4/NDN/MEGF8/LIMK1/CYFIP1/STK11/NKX6-1/CTDP1/DDR1/DRAXIN/G6PD/L1CAM/DVL1/CACNG7/ST8SIA2/RNF157/NLGN3/RGMA/MECP2/YY1/PLXNA1/SEMA6C/PRKCZ/ABL1/SEMA4F/CTTN/NIN/ADRA1A/ANAPC2/LAMB2/SEMA6A/NRP2/KMT2D/SOX9/TTL/EIF2AK4/MEX3C/GDI1/MAP1B/TIAM1/TSC22D4/MUL1/SEMA6D/ULK2/SSNA1/NRP1/SLIT2/SYT2/…
GO:1901888	regulation of cell junction assembly	121	0.36503	1.93109	7.16673e-05	0.00214566	0.00176551	3529	tags=64%, list=44%, signal=37%	LHFPL4/CLSTN2/EPHA2/CLDN5/SRPX2/F11R/FAM107A/LRFN4/THY1/CAMSAP3/TPBG/LRFN3/PPM1F/CUX2/SLC9A1/THBS1/PRKACA/FLOT1/NTN1/CHRNB2/SIX4/RCC2/LZTS1/VEGFA/SLIT1/EIF4G1/ADGRB1/EEF2K/TLN1/SEMA4D/LDB1/FZD1/DLG5/RAPGEF1/WNT7A/SRC/AGRN/PTK2B/MMP14/ST8SIA2/NLGN3/FARP1/NECTIN1/THBS2/KDR/NLGN2/LRRC4B/IRX3/MAP4K4/ABL1/AMIGO1/DAPK3/CHD4/SMAD3/DUSP3/CLSTN1/EPHB3/SLITRK3/SLITRK5/MYO1C/CLSTN3/IKBKB/LIMCH1/PTPRJ/SLITRK…
GO:0001816	cytokine production	246	0.302956	1.71765	7.21368e-05	0.00215153	0.00177034	3084	tags=50%, list=38%, signal=32%	WNT11/IL17D/ZBTB7B/HSPA1A/EPHA2/F11R/JPH4/AGPAT2/RFTN1/IRF1/ADAMTS3/TRIL/SLC7A5/SCRIB/EZR/FURIN/GAS6/KAT5/ZFP36/ZBTB39/ILRUN/ZBTB45/ZBTB12/DTX4/MDK/HK1/ZCCHC3/PRKD2/HYAL2/INPP5D/CSK/HOMER3/RNF26/OTUD5/THBS1/FLOT1/ZC3HAV1/F3/GATA3/TRIM27/HIC2/HSPA1B/S1PR3/TGFB1/ZBTB17/TRAIP/FOXJ1/IRF7/CAPN2/HLA-A/TRIM56/GBA1/NFKBIL1/BAP1/ARRB2/MAP2K3/C1QTNF3/MAPKAPK2/HRAS/KLHL22/AGPAT1/SCAMP5/CD276/KAT2A/IGF2BP1/M…
GO:0003012	muscle system process	149	0.341949	1.85064	7.3618e-05	0.00218743	0.00179988	2872	tags=48%, list=36%, signal=32%	KCNE1/MYL9/CNN1/KLF15/PPP1R13L/ADORA1/TBX2/ACTA2/TPM2/CACNA1C/ANXA6/SYNM/STAC/APBB1/MYLK/FLNA/SMTN/PARP1/GRIP2/KCNMA1/SLC9A1/IGFBP5/KCNB2/PRKACA/TNFRSF1A/P2RY1/GSN/CHRNB2/SRF/MYL5/ALDOA/GRK2/CACNA1H/ATP1A1/GSK3A/SLC6A8/LMNA/CHRM3/MAP2K3/NOS1AP/SELENON/CAMTA2/PKP2/EHD3/BIN1/CTDP1/VEGFB/JUP/G6PD/DAG1/GAA/GNAO1/NOTCH1/PRKCA/YY1/ABAT/DMPK/ATP8A2/GAMT/NR4A3/DAPK3/KCNH2/SMAD3/CTTN/DOCK5/ADRA1A/ATP2A2/E…
GO:0031032	actomyosin structure organization	102	0.371469	1.9058	7.52403e-05	0.00222723	0.00183262	3639	tags=66%, list=45%, signal=36%	WNT11/MYL9/CNN1/ADPRHL1/F11R/CNN2/CORO2B/PPM1F/SORBS3/ZYX/NF2/SLC9A1/WDR1/PXN/TNFAIP1/MYO18A/TESK1/SRF/FLNC/SIX4/IQGAP3/OBSCN/OBSL1/PLEC/VPS4A/CCN2/MYH9/FAM171A1/EVL/ITGB5/LIMK1/EPB41L3/ARHGEF10/CDC42BPB/FLII/SRC/RHPN1/PTK2B/EPB41L1/MYH10/ARHGEF18/PIK3R2/ABL1/SMAD3/ALKBH4/ARRB1/ASAP3/ACTN2/RTKN/WASF2/MTOR/ARAP1/EPB41/LIMCH1/RHPN2/INPP5K/NRP1/DLC1/PPFIA1/WNT4/ACTG1/TSC1/AKAP13/FHOD3/IQGAP1/CCDC88A…
GO:0008360	regulation of cell shape	78	0.406037	1.99658	7.63621e-05	0.00225197	0.00185298	2574	tags=55%, list=32%, signal=38%	ATP10A/F11R/CORO1A/EZR/PALM2AKAP2/NF2/WDR1/P2RY1/MSN/ALDOA/VEGFA/PLXNB3/FGD3/PLXNB2/FGD1/SEMA4D/GNA12/DIAPH1/PLEKHO1/MYH9/FAM171A1/PLXND1/PLXNA3/NHERF1/FMNL3/PRAG1/PLXNB1/EPB41L3/CYFIP1/PTK2B/CDC42EP1/DAG1/CDC42EP4/KDR/MYH10/PLXNA1/FBLIM1/TAOK2/ARHGEF18/DAPK3/PALM/SH3KBP1/ITGA7
GO:0007162	negative regulation of cell adhesion	97	0.384367	1.96553	7.78551e-05	0.00228743	0.00188216	3457	tags=66%, list=43%, signal=38%	ZBTB7B/NEXMIF/SIPA1/MMP2/FAM107A/IRF1/SPRY4/HOXA7/SCRIB/MYADM/CORO2B/ADAM15/PPM1F/TGFBI/MDK/AKT1/NF2/THBS1/TNC/TGFB1/PODXL/RCC2/FOXJ1/VEGFA/LOXL3/UBASH3B/PLXNB3/PLXNB2/SEMA4D/SLC4A2/DLG5/PLXND1/PLXNA3/PLXNB1/FBLN1/SRC/ACTN4/MMP14/GLI3/SPOCK1/NOTCH4/NOTCH1/PLXNA1/CX3CL1/MAP4K4/ABL1/NRARP/KANK1/HSPG2/DUSP3/SEMA6A/DUSP1/FXYD5/WNK1/TNFRSF21/AKNA/EPHB2/DLC1/COL1A1/ILDR2/MAD1L1/SERPINE2/PAG1/ERBB2
GO:0044089	positive regulation of cellular component biogenesis	262	0.298518	1.70079	8.10616e-05	0.00237279	0.00195239	3463	tags=56%, list=43%, signal=33%	WNT11/SDC1/CLSTN2/HSPA1A/EPHA2/CLDN5/SRPX2/HAS3/CDK5R1/SLX1A/PIEZO1/THY1/KCTD17/TPBG/FUZ/SLX1B/SEPTIN9/PPM1F/SORBS3/FLNA/CUX2/FSCN1/NF2/TWF2/CDC34/FLOT1/PXN/TESK1/MSN/SRF/TRIM28/SPAG5/HSPA1B/TGFB1/MAPT/VEGFA/TP53/NUP62/EIF4G1/ADGRB1/EEF2K/VPS4A/SMPD3/NCK2/SEMA4D/PSRC1/PHLDB1/CCN2/PPP2R5B/HGS/DCTN1/HRAS/EVL/DLG5/PIP4K2B/STUB1/WNT7A/NUMA1/LIMK1/CYFIP1/BIN1/UBAP2L/ARHGEF10/SNX18/SRC/KIRREL1/AGRN/PTK…
GO:0043408	regulation of MAPK cascade	244	0.304464	1.72607	8.45476e-05	0.00246566	0.00202881	3622	tags=61%, list=45%, signal=35%	PAK6/NECAB2/ITGB3/DUSP5/LIF/ADORA1/EPHA2/PDGFB/SPRED3/DUSP6/ACTA2/MAP3K10/DUSP4/SPRY4/PAK5/SHC1/TPBG/SMPD1/EZR/GAS6/ABCA7/SORBS3/PPP2R1A/PRKD2/HYAL2/CSK/NF2/THBS1/MAPK3/P2RY1/C1QL4/WNK2/DVL3/PIN1/TGFB1/GNAI2/VEGFA/MYC/IQGAP3/GBA1/TRAF4/NTRK3/MAPK8IP2/ARRB2/TRAF7/CCN2/SOX2/MAP2K3/SPRED2/MEN1/MAP2K2/FAS/HRAS/RASSF2/NHERF1/WNT7A/MAP4K2/FBLN1/SPRY1/FOXM1/TNIP1/SRC/PTK2B/SASH1/WWC1/NRG1/AKAP12/TIMP3/D…
GO:0010594	regulation of endothelial cell migration	73	0.413793	1.99918	8.51182e-05	0.00247314	0.00203497	2586	tags=56%, list=32%, signal=38%	ITGB3/EPHA2/PDGFB/SRPX2/GPLD1/AKT1/PRKD2/GRN/THBS1/GATA3/TGFB1/VEGFA/GPI/EMC10/ADGRB1/GATA2/MAP2K3/RHOB/SPARC/VASH1/WNT7A/ADAMTS9/PTK2B/SASH1/SCARB1/BCAR1/JUP/HDAC5/AAMP/SP1/NOTCH1/DAB2IP/KDR/MECP2/PRKCA/ETS1/GFUS/ABL1/SPRED1/PLCG1/CALR
GO:0051247	positive regulation of protein metabolic process	593	0.251564	1.50188	8.96811e-05	0.00259614	0.00213617	3028	tags=45%, list=38%, signal=30%	MTCP1/ITGB3/RCN3/CLCF1/LIF/FZD8/IL17D/ADORA1/HSPA1A/CDKN1A/PDGFB/BOK/SRCIN1/PACSIN3/CCND2/CCND1/CCDC22/MAP3K10/FAM107A/PIDD1/MARCHF2/AGAP2/S1PR2/TRIM67/HSPBP1/DAXX/DGKQ/EGLN2/CCND3/GPLD1/SMPD1/UHRF1/PKM/EZR/FURIN/GAS6/CLN6/KAT5/PPM1F/CSNK1E/MAPK12/AKT1/EFNA3/HCFC1/YTHDF1/MCRS1/CNTN2/GRN/PLK3/THBS1/MAPK3/TNFRSF1A/FLOT1/P2RY1/GSN/CDC20/KEAP1/F3/RAB1B/TESK1/MYBBP1A/MSN/EHD4/USP5/YBX3/UBE2S/PTPA/DVL3…
GO:0010628	positive regulation of gene expression	441	0.265864	1.56565	9.31583e-05	0.00268692	0.00221087	2660	tags=41%, list=33%, signal=29%	WNT11/ITGB3/CLCF1/LIF/IL17D/ZBTB7B/HSPA1A/MAF/PDGFB/CLDN5/RBM20/ACTA2/CNN2/AGPAT2/RFTN1/IRF1/DGKQ/MAFG/SLC7A5/SCRIB/PKM/EZR/GAS6/PPM1F/ZFP36/POU3F1/CELF3/MDK/AKT1/HK1/ZCCHC3/WHRN/CUX2/PRKD2/HCFC1/HYAL2/YTHDF1/CNTN2/THBS1/FLOT1/ZC3HAV1/GSN/F3/GATA3/MSN/WNT3/SMARCA4/YBX3/TRIM27/TNC/E2F1/PRPF19/HSPA1B/TGFB1/EXOSC6/PCIF1/IRF7/FUBP3/TADA3/THRAP3/VEGFA/GPI/MYC/HLA-A/TP53/EEF2/IQGAP3/U2AF2/TRIM56/GSK3A/…
GO:0001952	regulation of cell-matrix adhesion	64	0.419413	1.99211	9.36912e-05	0.00269242	0.0022154	4067	tags=83%, list=51%, signal=41%	ITGB3/NEXMIF/FAM107A/THY1/CAMSAP3/HOXA7/ADAM15/PPM1F/NF2/SLC9A1/THBS1/RCC2/EFEMP2/VEGFA/TLN1/LDB1/SRC/PTK2B/DDR1/JUP/MMP14/DAG1/KDR/CX3CL1/PRKCZ/GFUS/MAP4K4/ABL1/DAPK3/SMAD3/DUSP3/LIMCH1/PTPRJ/CSF1/MINK1/NRP1/SLK/DLC1/BCL2/WNT4/ACTG1/TSC1/MACF1/PTPRA/ROCK2/UTRN/CASK/POLDIP2/PEAK1/PHLDB2/VCL/SFRP1/JAG1
GO:0060078	regulation of postsynaptic membrane potential	56	0.448311	2.07769	9.47185e-05	0.00270222	0.00222346	2335	tags=57%, list=29%, signal=41%	SHANK1/ADORA1/GABRA5/INSYN2A/S1PR2/SEZ6/AKT1/CUX2/CHRNA4/CHRNB2/MPP2/GSK3A/GRIN2A/MAPK8IP2/ARRB2/GRIA1/TBC1D24/WNT7A/GRIK5/PRKAR1B/PTK2B/CELF4/DVL1/NLGN3/MECP2/ABAT/NLGN2/DMPK/GABBR1/DLG4/RELN/PRKCZ
GO:0030879	mammary gland development	57	0.446344	2.07434	9.46147e-05	0.00270222	0.00222346	3454	tags=75%, list=43%, signal=43%	ZBTB7B/EPHA2/TBX2/CCND1/SCRIB/AKT1/DEAF1/IGFBP5/HK2/CAPN1/NTN1/GATA3/WNT3/CAD/VEGFA/IQGAP3/PYGO2/FOXB1/USF2/SRC/DDR1/FASN/NRG1/GLI3/BRCA2/GLI2/STAT5B/NOTCH4/COX2/LRP5/NCOR2/MED1/SOX9/AR/CSF1/GPAT4/AKT2/SLC29A1/NRG3/ROBO1/MTX1/WNT4/LBH
GO:0030323	respiratory tube development	93	0.386592	1.96998	9.64666e-05	0.00274216	0.00225633	2223	tags=47%, list=28%, signal=35%	WNT11/RCN3/LIF/TBX2/ELK1/RAB3A/IGFBP5/MAPK3/TIMELESS/FOSL2/NKIRAS2/SRF/TNC/THRA/FOXJ1/VEGFA/LOXL3/EIF4G1/TRAF4/ATXN1L/SMPD3/RBBP9/CCN2/MAP2K2/SELENON/DLG5/BAG6/SPRY1/ITGA3/HS6ST1/MMP14/DAG1/GLI3/STK40/GLI2/COL3A1/SOX11/NOTCH1/PPP1CA/LHX3/KDR/ABCA3/MECP2/TAB1
GO:0090132	epithelium migration	132	0.349106	1.86327	9.85709e-05	0.0027919	0.00229725	3220	tags=58%, list=40%, signal=35%	ITGB3/EPHA2/PDGFB/SRPX2/CORO1A/GPLD1/KANK2/PPM1F/AKT1/PRKD2/EPPK1/GRN/THBS1/PXN/TESK1/GIPC1/PKN1/GATA3/SRF/LOXL2/TGFB1/PKN3/VEGFA/GPI/EMC10/ADGRB1/GATA2/MYH9/MAP2K3/EVL/RHOB/PLXND1/SPARC/VASH1/CORO1B/WNT7A/ADAMTS9/ITGA3/IQSEC1/PRKX/SRC/PTK2B/SASH1/SCARB1/BCAR1/JUP/HDAC5/PLEKHG5/AAMP/SP1/NOTCH1/DAB2IP/KDR/MECP2/PRKCA/ETS1/GFUS/MAP4K4/ABL1/SPRED1/KANK1/PLCG1/CALR/DOCK5/MAP3K3/NRP2/MTOR/SOX9/HDAC7/M…
GO:0015986	proton motive force-driven ATP synthesis	64	-0.324774	-2.16041	9.99633e-05	0.00282119	0.00232135	2943	tags=73%, list=37%, signal=47%	NDUFS2/NDUFB9/NDUFA11/NDUFA13/NDUFA8/ATP6V1A/ATP5MF/NDUFS3/NDUFA7/NDUFC2/STOML2/NDUFA3/NDUFA12/SDHC/NDUFB1/NDUFA6/NDUFS5/NDUFA1/NDUFB11/ATP5F1B/ATP5PD/ND3/ATP5MC3/NDUFS4/SDHB/NDUFB2/NDUFB6/NDUFC1/NDUFV2/NDUFAB1/NDUFB3/ATP5PB/ATP5PO/ATP5MC2/ATP5ME/NDUFA2/ATP5MK/NDUFB5/ATP5F1A/ATP5PF/ATP5MJ/ATP5F1E/NDUFA5/ATP5MG/ATP5F1C/NDUFB4/SDHD
GO:0022900	electron transport chain	102	-0.261123	-2.06859	0.000105209	0.00295862	0.00243443	2552	tags=60%, list=32%, signal=41%	DLD/PUM2/NDUFA7/NDUFC2/CIAPIN1/COX6A1/NDUFA3/UQCRQ/DGUOK/COX11/CDK1/NDUFA12/ISCU/COX8A/SDHC/COX5B/UQCR10/NDUFB1/NDUFA6/FDX1/NDUFS5/NDUFA1/COX7A2/COX6B1/UQCRH/ND3/SLC25A12/NDUFS4/SDHB/PARK7/NDUFB2/CHCHD2/NDUFB6/NDUFC1/NDUFA4/UQCRHL/NDUFV2/NDUFAB1/NDUFB3/UQCR11/COX4I1/COX7B/ADH5/ETFRF1/UQCRC2/CYB5A/CYCS/NDUFA2/NDUFB5/GHITM/UQCRFS1/COA6/NDUFA5/DNAJC15/NDUFB4/COX7C/COX6C/UQCRB/SDHD/NOX4/COX7A2L
GO:0008535	respiratory chain complex IV assembly	18	-0.578967	-2.62659	0.000108225	0.00303262	0.00249532	3386	tags=100%, list=42%, signal=58%	TIMM21/COA1/COX20/COX16/UQCC6/COA4/COX14/COA8/SLC25A46/FASTKD3/COA3/STMP1/PET100/COX17/COA6/COA5/SMIM20
GO:0045860	positive regulation of protein kinase activity	120	0.356677	1.87988	0.000110693	0.00309078	0.00254318	2523	tags=48%, list=31%, signal=34%	MTCP1/ITGB3/CDKN1A/PDGFB/SRCIN1/CCND2/CCND1/MAP3K10/AGAP2/DAXX/CCND3/GAS6/AKT1/THBS1/DVL3/TGFB1/VEGFA/MAPRE3/NEDD9/TRAF4/NAB2/PSRC1/NTRK3/MAP2K3/MAP2K2/HRAS/RASSF2/CLSPN/MAP4K2/RPTOR/STK11/SRC/PTK2B/SASH1/TNFRSF10B/NRG1/TRAF2/EGR1/PTPN1/MAP3K11/DAB2IP/UNC119/CCNY/IRAK1/TAB1/TAOK2/DVL2/DLG4/TELO2/RELN/MAP2K7/TPX2/CAMKK2/ABL1/CENPE/CLU/AXIN1/PKD1
GO:1901652	response to peptide	209	0.308815	1.72962	0.000114746	0.00319261	0.00262697	3777	tags=64%, list=47%, signal=35%	KLF15/ITGB3/ZBTB7B/GLP1R/VGF/MMP2/SOCS3/ATP1A3/GPLD1/SHC1/NEFL/PKM/IRS1/AKT1/PARP1/CSK/SLC9A1/IGFBP5/BSG/PRKACA/MAPK3/TIMELESS/PXN/FOSL2/ADM/GNAI2/GPT2/CAD/LONP1/TP53/GSK3A/PPP1R9B/TRIM41/EEF2K/SMPD3/SLC27A1/INPPL1/GRIA1/NUDC/SLC2A1/HRAS/NGFR/RANGAP1/PIP4K2B/CTSD/MTCL2/LDOC1/VIM/CYFIP1/STK11/NKX6-1/SRC/CAPN10/ARHGEF2/BCAR1/SLC2A8/TSC2/ADCY6/HDAC5/SLC27A4/DAG1/EGR1/VAMP2/PTPN1/LRP1/COL3A1/STAT5B/S…
GO:0001558	regulation of cell growth	213	0.311219	1.74883	0.000115654	0.00320654	0.00263843	3383	tags=56%, list=42%, signal=33%	WNT11/ISLR2/HSPA1A/CDKN1A/IGFBP7/SIPA1/DACT3/FAM107A/SEMA6B/KIF26A/CCDC85B/PAK5/EGLN2/UNC13A/ADAM15/DDX49/PPP2R1A/AKT1/HYAL2/TWF2/SLC9A1/IGFBP5/NTN1/SLC23A2/WNT3/SRF/SMARCA4/TNC/HSPA1B/ATAD3A/TGFB1/DNM2/MAPT/VEGFA/TP53/SLIT1/CDK11B/GSK3A/HDGFL2/EIF4G1/PPP1R9B/CDKN2C/BAP1/SEMA4D/PSRC1/CCAR2/KLHL22/OLFM1/OGFR/ZFYVE27/LTBP4/PLXNA3/TCHP/CDH4/MEGF8/LIMK1/RPTOR/CYFIP1/STK11/SMARCB1/NKX6-1/CTDP1/PTK2B/D…
GO:0060562	epithelial tube morphogenesis	160	0.338953	1.85131	0.000116833	0.00322116	0.00265046	3511	tags=63%, list=44%, signal=36%	WNT11/GBX2/TMEM59L/EPHA2/TBX2/SCRIB/FUZ/MDK/PRKD2/DEAF1/PRKACA/TIMELESS/NTN1/ADM/GATA3/SRF/TNC/SIX4/SKI/DVL3/TGFB1/PODXL/VEGFA/MYC/PLXNB2/FZD1/IRX1/DLG5/RBM15/COL4A1/RHOB/PLXND1/KAT2A/MEGF8/LZTS2/SPRY1/BBS5/PRKX/SRC/DDR1/DCHS1/TSC2/HS3ST3B1/TEAD2/SALL4/SOX8/MMP14/DAG1/GLI3/VANGL2/DLL1/DVL1/MAGED1/GLI2/NOTCH4/SFRP2/NDRG4/RGMA/NOTCH1/PPP1CA/KDR/LUZP1/DVL2/BMP7/IRX3/MTHFD1/MTSS1/ABL1/LRP5/NRARP/PKD1…
GO:0031401	positive regulation of protein modification process	349	0.278926	1.62248	0.000116999	0.00322116	0.00265046	3629	tags=57%, list=45%, signal=33%	MTCP1/ITGB3/CLCF1/LIF/FZD8/ADORA1/CDKN1A/PDGFB/SRCIN1/CCND2/CCND1/MAP3K10/FAM107A/AGAP2/S1PR2/HSPBP1/DAXX/DGKQ/CCND3/SMPD1/GAS6/KAT5/AKT1/HCFC1/MCRS1/THBS1/MAPK3/TNFRSF1A/FLOT1/P2RY1/CDC20/TESK1/MYBBP1A/EHD4/UBE2S/PTPA/DVL3/PIN1/TGFB1/TNKS1BP1/VEGFA/TP53/MOB2/IQGAP3/INCENP/GSK3A/GBA1/MAPRE3/CSNK1D/EIF4G1/NEDD9/TRAF4/TNK2/NAB2/SEMA4D/PSRC1/BRMS1/RAP2B/SPSB4/NTRK3/AMER1/GNA12/ARRB2/FZD1/PPP1R15A/MA…
GO:0033617	mitochondrial cytochrome c oxidase assembly	16	-0.578822	-2.47775	0.000119014	0.0032609	0.00268316	3386	tags=100%, list=42%, signal=58%	TIMM21/COA1/COX20/COX16/UQCC6/COA4/COX14/COA8/FASTKD3/COA3/STMP1/PET100/COX17/COA5/SMIM20
GO:0051338	regulation of transferase activity	331	0.282622	1.63908	0.000119271	0.0032609	0.00268316	2471	tags=40%, list=31%, signal=29%	MTCP1/HHEX/ITGB3/CDKN1A/EPHA2/PDGFB/SRCIN1/CCND2/CCND1/CDK5R1/MAP3K10/DBNDD1/AGAP2/MVP/SPRY4/DAXX/PPP1R3F/THY1/CCND3/PKMYT1/HERC5/SMPD1/GAS6/CDC37/PPM1F/ZFP36/ZGPAT/IRS1/AKT1/HEXIM2/CCNF/HYAL2/CDC25A/CHTF8/THBS1/MAPK3/SMG6/CDC20/TESK1/EEF1A2/MIDN/TRIM27/UBE2S/DVL3/PIN1/TGFB1/MAPT/CERS1/VEGFA/UBASH3B/MYC/TP53/ACD/GSK3A/GBA1/MAPRE3/NEDD9/TRAF4/CDKN2C/ACTB/NAB2/PSRC1/LDB1/FEM1A/RAP2B/NTRK3/JMJD8/MAP…
GO:0098739	import across plasma membrane	57	0.442336	2.05571	0.000120587	0.00327447	0.00269432	1657	tags=42%, list=21%, signal=34%	KCNJ11/KCNK5/SLC9A3/LRRC8A/ATP1A3/CACNA1C/SLC7A5/SLC43A2/AKT1/SLC5A6/GFAP/SLC9A1/THBS1/ATP1B2/CACNA1H/ATP1A1/SLC27A1/SLC1A5/KCNJ6/SLC2A1/SLC7A1/SLC12A4/NHERF1/NALF1
GO:0051046	regulation of secretion	202	0.311809	1.73812	0.000120599	0.00327447	0.00269432	2300	tags=41%, list=29%, signal=30%	KCNJ11/SLC18A3/ACHE/LIF/SDC1/ADORA1/ADCY5/RAB15/CPLANE2/VPS18/LRRC8A/GNA11/TUNAR/SYT5/GPLD1/SLC25A22/RAB3A/APBB1/PFKL/SYT7/IRS1/CHRNA4/RIMS3/PRKACA/TNFRSF1A/P2RY1/MYO18A/CHRNB2/MIDN/TGFB1/GNAZ/RAB3B/PIM3/GNAI2/RASL10B/GRK2/C2CD2L/GATA2/SV2A/CDK16/VPS4A/SMPD3/RAB3D/GPR158/CHRM3/C1QTNF3/POFUT2/HGS/SEPTIN5/PARD6A/NHERF1/ASIC1/SCAMP5/WNT7A/SOX4/PASK/LAMP1/GAB2/RHBDF1/NKX6-1/PLA2G6/SYP/CAPN10/PCLO/NRG…
GO:0007186	G protein-coupled receptor signaling pathway	192	0.316566	1.7563	0.000122896	0.00332537	0.00273621	2989	tags=52%, list=37%, signal=33%	NECAB2/ITGB3/PROKR1/FZD8/ADORA1/GLP1R/ADCY5/CDK5R1/PCSK1N/S1PR2/TAFA5/GNA11/DGKQ/INPP5A/SORCS2/KCTD12/ZNF219/EZR/ADCY9/FLNA/GRK6/AKT1/HOMER3/CNTN2/SIGMAR1/PRKACA/P2RY1/ADM/GIPC1/GRM3/ADCY3/GPR176/PREX1/S1PR3/ADCY1/GNAZ/MGRN1/GNAI2/GRK2/APLP1/GSK3A/GNB2/ADGRL1/ZDHHC3/PPP1R9B/ADGRB1/RGS16/GNA12/PLCB3/ARRB2/FZD1/GPR158/CHRM3/GPRASP1/TUB/NHERF1/CELSR3/DAGLA/SRC/ECE1/SYP/AGRN/PTK2B/ADGRG1/RIC8A/USP20/…
GO:0061138	morphogenesis of a branching epithelium	79	0.396144	1.96122	0.000123554	0.00333173	0.00274144	3459	tags=68%, list=43%, signal=39%	GBX2/TMEM59L/EPHA2/TBX2/SOCS3/RSPO3/MDK/TIMELESS/ADM/SRF/TNC/SIX4/VEGFA/MYC/DLG5/RBM15/COL4A1/PLXND1/SPRY1/SRC/DDR1/DCHS1/HS3ST3B1/SOX8/MMP14/DAG1/GLI3/MAGED1/GLI2/NOTCH4/SFRP2/NOTCH1/PPP1CA/KDR/PLXNA1/BMP7/ABL1/LRP5/NRARP/PKD1/NFATC4/MED1/LAMA5/SOX9/AR/CSF1/SALL1/NRP1/NTN4/SLIT2/SPRY2/BCL2/WNT4/PBX1
GO:0001649	osteoblast differentiation	109	0.353795	1.83073	0.00012701	0.00341322	0.00280849	2567	tags=45%, list=32%, signal=31%	GDF10/WNT11/ACHE/IFITM1/EPHA2/MEF2D/RIOX1/SMAD6/FAM20C/AKT1/ZHX3/IGFBP5/PRKACA/FOSL2/MYBBP1A/WNT3/TNC/SKI/SEMA4D/SHOX2/FZD1/SOX2/MEN1/RASSF2/ADAR/ID4/MRC2/MAPK11/JUND/SND1/FASN/SOX8/JUNB/GLI3/GLI2/SFRP2/SNRNP200/SOX11/NOTCH1/GABBR1/BMP7/WWTR1/TP53INP2/LOX/LRP5/COL6A1/TMT1A/SMAD3/TENT5A
GO:0090130	tissue migration	133	0.353019	1.88037	0.000130529	0.00349586	0.00287649	3220	tags=58%, list=40%, signal=35%	ITGB3/EPHA2/PDGFB/SRPX2/ACTA2/CORO1A/GPLD1/KANK2/PPM1F/AKT1/PRKD2/EPPK1/GRN/THBS1/PXN/TESK1/GIPC1/PKN1/GATA3/SRF/LOXL2/TGFB1/PKN3/VEGFA/GPI/EMC10/ADGRB1/GATA2/MYH9/MAP2K3/EVL/RHOB/PLXND1/SPARC/VASH1/CORO1B/WNT7A/ADAMTS9/ITGA3/IQSEC1/PRKX/SRC/PTK2B/SASH1/SCARB1/BCAR1/JUP/HDAC5/PLEKHG5/AAMP/SP1/NOTCH1/DAB2IP/KDR/MECP2/PRKCA/ETS1/GFUS/MAP4K4/ABL1/SPRED1/KANK1/PLCG1/CALR/DOCK5/MAP3K3/NRP2/MTOR/SOX9/H…
GO:0071222	cellular response to lipopolysaccharide	53	0.448025	2.05168	0.000132391	0.00351925	0.00289574	2989	tags=72%, list=37%, signal=45%	SBNO2/SLC7A5/ZFP36/AKT1/MAPK3/TNIP2/NFKBIB/CAPN2/NFKBIL1/TRIM41/MAP2K3/LDOC1/VIM/TNIP1/UPF1/SRC/SASH1/TRIB1/SCARB1/HDAC5/DAB2IP/IRF3/IRAK1/PRKCA/CX3CL1/GIT1/MAP2K7/AKAP8/ABL1/ABCA1/PAF1/BCR/CACTIN/SHPK/PABPN1/PRPF8/RARA/RELA
GO:1990138	neuron projection extension	94	0.38661	1.96543	0.00013259	0.00351925	0.00289574	3658	tags=71%, list=46%, signal=39%	PAK6/ISLR2/SEMA6B/UNC13A/TWF2/NTN1/SLC23A2/WNT3/SRF/DNM2/MAPT/CYFIP2/VEGFA/SLIT1/SEMA4D/OLFM1/ZFYVE27/PLXNA3/CDH4/NDN/MEGF8/LIMK1/CYFIP1/STK11/NKX6-1/DDR1/DRAXIN/L1CAM/DVL1/CACNG7/ST8SIA2/RNF157/NLGN3/MECP2/PLXNA1/SEMA6C/PRKCZ/ABL1/SEMA4F/CTTN/ANAPC2/LAMB2/SEMA6A/NRP2/TTL/EIF2AK4/GDI1/MAP1B/TIAM1/TSC22D4/MUL1/SEMA6D/ULK2/SSNA1/NRP1/SLIT2/SYT2/GOLGA4/SMURF1/SEMA5B/USP9X/SEMA4C/MACF1/SIN3A/IQGAP1/P…
GO:0034765	regulation of monoatomic ion transmembrane transport	128	0.344711	1.83165	0.000132743	0.00351925	0.00289574	3049	tags=52%, list=38%, signal=32%	KCNE1/KCNJ11/KCNK5/ITGB3/KCNF1/KCNC1/TPCN1/JPH4/FXYD7/TMEM109/CORO1A/THY1/CACNA1C/STAC/FLNA/KCNMA1/SLC9A1/KCNB2/PRKACA/ATP1B2/WNK2/STIM1/CACNA1H/UBASH3B/CACNG8/GNB2/ANTKMT/CACNB3/CACNG4/DIAPH1/GRIN2A/KCNJ6/NOS1AP/SELENON/TCAF1/KCNG1/NHERF1/KCNQ2/BIN1/PTK2B/ACTN4/G6PD/VAMP2/CACNG7/NLGN3/ADCYAP1R1/CX3CL1/RELN/WWP2/ABL1/LRRC55/AMIGO1/PLCG1/KCNH2/SHANK3/KCNK10/STIMATE/ACTN2/GRM5/CLCN2/FXYD5/FYN/WNK1/…
GO:0040008	regulation of growth	290	0.290514	1.67215	0.000133302	0.00352221	0.00289817	3383	tags=54%, list=42%, signal=32%	WNT11/ISLR2/HSPA1A/CDKN1A/IGFBP7/SIPA1/TBX2/DACT3/DUSP6/FAM107A/SEMA6B/KIF26A/CCDC85B/TLE5/RFTN1/BASP1/PAK5/EGLN2/UNC13A/EZR/ADAM15/DDX49/PPM1F/PPP2R1A/AKT1/HYAL2/TWF2/EPPK1/SLC9A1/IGFBP5/NTN1/SLC23A2/DIO3/FOSL2/WNT3/SRF/SMARCA4/YBX3/TNC/SIX4/HSPA1B/ATAD3A/TGFB1/DNM2/MAPT/VEGFA/TP53/SLIT1/CDK11B/GSK3A/HDGFL2/EIF4G1/PPP1R9B/CDKN2C/BAP1/NKD1/SEMA4D/PSRC1/CCAR2/KLHL22/OLFM1/OGFR/ZFYVE27/LTBP4/PLXNA3…
GO:0045216	cell-cell junction organization	96	0.377592	1.92869	0.000134979	0.00355459	0.00292481	3172	tags=59%, list=40%, signal=36%	WNT11/EPHA2/CLDN5/F11R/KIFC3/CAMSAP3/CDH24/CNTNAP1/FLNA/WHRN/CSK/FSCN1/NF2/WDR1/PRKACA/SRF/TGFB1/VEGFA/PLEC/NUMBL/ACTB/TLN1/AJM1/DLG5/PARD6A/PKP2/FBF1/CDH4/EPB41L3/ADD1/PKP4/SRC/KIRREL1/JUP/TLN2/CTNND2/NECTIN1/PRKCA/NLGN2/PLEKHA7/PIP5K1C/TJP2/ARVCF/IRX3/MTSS1/INAVA/SMAD3/CDH6/CCM2/MYO1C/NLGN4X/IKBKB/CTNND1/HDAC7/EFNB2/PTPN23/EPHB2
GO:0006812	monoatomic cation transport	332	0.283316	1.64358	0.000139717	0.0036671	0.00301739	2658	tags=41%, list=33%, signal=29%	KCNE1/KCNJ11/SLC18A3/KCNK5/ITGB3/SLC4A11/SLC9A3/KCNF1/ADORA1/KCNC1/PDGFB/PACSIN3/TPCN1/JPH4/FXYD7/NOL3/PIEZO1/ATP1A3/CORO1A/THY1/CACNA1C/ANXA6/ATP6V0C/ASIC4/GAS6/SLC25A22/STAC/MYLK/FLNA/AKT1/STEAP3/CHRNA4/SLC5A6/HOMER3/SLC39A3/KCNMA1/NCS1/SLC9A1/LETM1/KCNB2/PRKACA/SLC23A2/SLC10A4/TMEM63B/CHRNB2/ATP6V0E2/SLC39A13/SLC39A1/ATP1B2/TRIM27/WNK2/DNM2/STIM1/GNAI2/RAB11B/CACNA1H/UBASH3B/CRACR2B/ATP1A1/CAC…
GO:1902074	response to salt	144	0.343758	1.85429	0.000141118	0.00369157	0.00303752	2347	tags=42%, list=29%, signal=31%	KCNJ11/AQP3/ACHE/SDC1/KCNC1/PDGFB/SIPA1/ANXA11/CDK5R1/DAXX/COL18A1/GNA11/DGKQ/SYT5/GPLD1/SMPD1/NEFL/RASA4/DHFR/SYT7/ITPKB/EN1/KCNMA1/THBS1/P2RY1/CHRNB2/CIB2/ADCY1/STIM1/GNAI2/GRK2/CACNA1H/GSK3A/PLEC/PPP1R9B/MCOLN1/EEF2K/CACNG4/PPP5C/GRIA1/CHRM3/ANKH/EHMT2/DNMT3A/ADD1/JUND/MBD1/AGRN/PTK2B/G6PD/HDAC5/JUNB/EGR1/ST8SIA2/MECP2/ABAT/INHBB/SLC25A23/RGS8/DLG4/HNRNPD
GO:0007229	integrin-mediated signaling pathway	51	0.456421	2.07379	0.000142954	0.00372722	0.00306686	2947	tags=67%, list=37%, signal=42%	ADAM11/ITGB3/ITGA2B/ITGA8/THY1/ADAM15/FLNA/ZYX/RCC2/LOXL3/NEDD9/ITGA9/TLN1/CCN2/MYH9/ITGB5/ADAMTS1/ITGA3/SRC/PTK2B/BCAR1/COL3A1/VAV3/SLC2A10/NID1/ISG15/ABL1/LAMC1/ITGA7/LAMA2/LAMB2/CCM2/LAMA5/ITGB4
GO:0006936	muscle contraction	110	0.360921	1.87377	0.000147911	0.00384373	0.00316273	1355	tags=30%, list=17%, signal=25%	KCNE1/MYL9/CNN1/PPP1R13L/ADORA1/TBX2/ACTA2/TPM2/CACNA1C/ANXA6/SYNM/STAC/APBB1/MYLK/FLNA/SMTN/GRIP2/KCNMA1/SLC9A1/KCNB2/PRKACA/GSN/CHRNB2/SRF/MYL5/ALDOA/GRK2/CACNA1H/ATP1A1/SLC6A8/CHRM3/MAP2K3/NOS1AP
GO:0043087	regulation of GTPase activity	133	0.350944	1.86932	0.000149343	0.00386818	0.00318285	3708	tags=67%, list=46%, signal=37%	WNT11/FICD/EPHA2/SIPA1/AGAP2/THY1/SCRIB/RASA4/EVI5L/TBC1D10B/STMN3/RGP1/AGAP5/TBC1D25/TBC1D16/DVL3/GPSM1/PIN1/SYDE1/PREX1/RCC2/FOXJ1/PLXNB3/VAV2/FGD3/PLXNB2/FGD1/SEMA4D/RGS16/NTRK3/HRAS/MTSS2/RANGAP1/PLXND1/TBC1D9B/RRP1B/PLXNA3/RAPGEF1/PLXNB1/RALBP1/ARHGEF10/SNX18/AGAP6/PKP4/AGRN/SLC27A4/VAV3/DAB2IP/SRGAP2/PLXNA1/CX3CL1/DOCK9/RGS8/MAP4K4/AGAP1/PBXIP1/DOCK6/TBC1D9/ABR/ASAP3/BCR/APC2/EPHB3/GMIP/SGS…
GO:0048754	branching morphogenesis of an epithelial tube	68	0.419352	2.01895	0.000152687	0.00394184	0.00324346	3459	tags=72%, list=43%, signal=41%	GBX2/TMEM59L/EPHA2/TBX2/MDK/TIMELESS/SRF/TNC/SIX4/VEGFA/MYC/DLG5/RBM15/COL4A1/PLXND1/SPRY1/SRC/DDR1/DCHS1/HS3ST3B1/SOX8/MMP14/DAG1/GLI3/MAGED1/GLI2/NOTCH4/SFRP2/NOTCH1/PPP1CA/KDR/BMP7/ABL1/LRP5/NRARP/PKD1/NFATC4/MED1/LAMA5/SOX9/AR/CSF1/SALL1/NRP1/SLIT2/SPRY2/BCL2/WNT4/PBX1
GO:0043549	regulation of kinase activity	270	0.294226	1.67944	0.000153809	0.00395783	0.00325661	2471	tags=42%, list=31%, signal=30%	MTCP1/HHEX/ITGB3/CDKN1A/EPHA2/PDGFB/SRCIN1/CCND2/CCND1/CDK5R1/MAP3K10/DBNDD1/AGAP2/MVP/SPRY4/DAXX/THY1/CCND3/PKMYT1/HERC5/SMPD1/GAS6/CDC37/PPM1F/ZGPAT/IRS1/AKT1/HEXIM2/CCNF/HYAL2/CDC25A/THBS1/TESK1/EEF1A2/MIDN/TRIM27/DVL3/TGFB1/MAPT/VEGFA/UBASH3B/GBA1/MAPRE3/NEDD9/TRAF4/CDKN2C/ACTB/NAB2/PSRC1/LDB1/RAP2B/NTRK3/MAP2K3/MEN1/MAP2K2/HGS/HRAS/RASSF2/ADAR/RUBCN/CAMK2N1/NHERF1/CLSPN/MAP4K2/PLK1/ALK/SPRY1…
GO:0050900	leukocyte migration	100	0.374528	1.91537	0.000156644	0.00401764	0.00330582	2611	tags=52%, list=33%, signal=36%	NBL1/ITGB3/ITGA2B/ADORA1/PDGFB/F11R/MMP2/CNN2/CORO1A/THY1/HOXA7/GAS6/NINJ1/MDK/AKT1/WDR1/THBS1/BSG/MAPK3/GATA3/MSN/PREX1/FOXJ1/CHST2/VEGFA/ADD2/PLEC/GBA1/NEDD9/ITGA9/SMPD3/STK10/MYH9/CAMK1D/PODXL2/ITGA3/SRC/PTK2B/VEGFB/MMP14/CD99L2/STAT5B/VAV3/CX3CL1/PIP5K1C/FUT4/ROR2/THBS4/ABL1/ITGA7/CALR/BCR
GO:2001222	regulation of neuron migration	31	0.527218	2.15196	0.000158495	0.00405117	0.00333342	2908	tags=77%, list=36%, signal=50%	SCRT2/NEXMIF/KIF26A/SCRT1/FLNA/MDK/SOX14/PLXNB2/TBC1D24/NKX6-1/ARHGEF2/ADGRG1/UNC5C/COL3A1/DAB2IP/SRGAP2/GPR173/STAT3/CX3CL1/RELN/CTNNA2/SEMA6A/SRGAP2C/NSMF
GO:0071467	cellular response to pH	7	0.808941	2.0729	0.00015898	0.00405117	0.00333342	1537	tags=100%, list=19%, signal=81%	KCNE1/GNA11/GPLD1/SLC9A1/RAB11B/MCOLN1/ASIC1
GO:0072006	nephron development	68	0.418699	2.01581	0.000160016	0.00406441	0.00334431	2523	tags=51%, list=31%, signal=36%	WNT11/HEYL/KLF15/ITGB3/LIF/TMEM59L/PDGFB/ACTA2/BASP1/GATA3/SIX4/PODXL/FOXJ1/VEGFA/MYC/IRX1/SEC61A1/LZTS2/ITGA3/DCHS1/HS3ST3B1/SOX8/GLI3/EGR1/DLL1/MAGED1/NOTCH3/NOTCH1/POU3F3/BMP7/WWTR1/IRX3/NID1/MTSS1/PKD1
GO:0031346	positive regulation of cell projection organization	196	0.313589	1.74405	0.000164243	0.00415257	0.00341685	3658	tags=64%, list=46%, signal=36%	ISLR2/TRIM67/NCKIPSD/KCTD17/NEFL/TUBB2B/FUZ/SEPTIN9/FLNA/MDK/CUX2/FSCN1/DBN1/TWF2/GRN/NTN1/WNT3/SRF/ATP1B2/DVL3/ROBO3/MAPT/EHD1/VEGFA/PLXNB3/OBSL1/NEDD9/EEF2K/PLXNB2/SEMA4D/METRN/NTRK3/SHOX2/FZD1/TRAK1/PPP2R5B/MAP2K2/CAMK1D/HRAS/PLXND1/ZFYVE27/MAP6/PLXNA3/RAPGEF1/CORO1B/CDH4/KAT2A/TBC1D24/MEGF8/LIMK1/PLXNB1/ALK/CYFIP1/ITGA3/STK11/SRC/AGRN/PTK2B/DDR1/CDC42EP1/CUL7/L1CAM/DVL1/RETREG3/CDC42EP4/NDRG4…
GO:0006952	defense response	500	0.259916	1.54068	0.000164542	0.00415257	0.00341685	3151	tags=49%, list=39%, signal=31%	TAP1/IFITM1/IL17D/ADORA1/HSPA1A/EPHA2/SBNO2/GABRA5/VGF/F11R/SOCS3/MARCHF2/COLEC12/USP27X/RFTN1/IRF1/CORO1A/METRNL/TRIL/SHC1/HERC5/SMPD1/AKAP1/TRIM25/FURIN/ASIC4/COTL1/ADAM15/CNPY3/KAT5/CDC37/ZFP36/KDM6B/NINJ1/ILRUN/LRRC14/DTX4/MDK/AKT1/HK1/ZCCHC3/ZYX/PARP1/NCR3LG1/CFH/HYAL2/RNF26/GRN/A2M/CLPB/THBS1/MAPK3/TNFRSF1A/FLOT1/ZC3HAV1/GSN/F3/RNF166/FOSL2/ADM/TNIP2/GATA3/NKIRAS2/TUBB4B/ZNRF1/TRIM28/TRIM27…
GO:0001817	regulation of cytokine production	241	0.300528	1.70369	0.000165202	0.00415592	0.00341961	3084	tags=50%, list=38%, signal=32%	WNT11/IL17D/ZBTB7B/HSPA1A/EPHA2/F11R/JPH4/AGPAT2/RFTN1/IRF1/TRIL/SLC7A5/SCRIB/EZR/FURIN/GAS6/KAT5/ZFP36/ZBTB39/ILRUN/ZBTB45/ZBTB12/DTX4/MDK/HK1/ZCCHC3/PRKD2/HYAL2/INPP5D/CSK/HOMER3/RNF26/OTUD5/THBS1/FLOT1/ZC3HAV1/F3/GATA3/TRIM27/HIC2/HSPA1B/S1PR3/TGFB1/ZBTB17/TRAIP/FOXJ1/IRF7/CAPN2/HLA-A/TRIM56/GBA1/NFKBIL1/BAP1/ARRB2/MAP2K3/C1QTNF3/MAPKAPK2/HRAS/KLHL22/AGPAT1/SCAMP5/CD276/KAT2A/IGF2BP1/MAPK11/SP…
GO:0019318	hexose metabolic process	101	0.369254	1.89403	0.00016586	0.00415918	0.00342229	2771	tags=53%, list=35%, signal=35%	KCNJ11/HKDC1/GALK1/DGKQ/PFKP/GPLD1/PKM/PFKL/IRS1/AKT1/HK1/GALE/HK2/PRKACA/MIDN/ALDOA/GPT2/TKFC/GPI/TP53/GSK3A/MAN2B2/INPPL1/C1QTNF3/POFUT2/SLC37A4/SLC25A1/MTCL2/PC/KAT2A/STK11/SRC/G6PD/GAA/MAN2B1/IGFBP4/FOXK2/WDTC1/FUT4/BCKDK/POFUT1/DDB1/PHKG2/MAN2C1/LRP5/ENO2/MAN2A2/FOXK1/BAD/BRAT1/G6PC3/PFKFB3/ENO1/SESN2
GO:0001763	morphogenesis of a branching structure	82	0.392752	1.95411	0.000168779	0.00420704	0.00346167	3459	tags=68%, list=43%, signal=39%	GBX2/TMEM59L/EPHA2/TBX2/SOCS3/RSPO3/MDK/TIMELESS/ADM/SRF/TNC/SIX4/VEGFA/MYC/SHOX2/DLG5/RBM15/COL4A1/PLXND1/SPRY1/SRC/DDR1/DCHS1/HS3ST3B1/SOX8/MMP14/DAG1/GLI3/MAGED1/GLI2/NOTCH4/SFRP2/NOTCH1/PPP1CA/KDR/MECP2/PLXNA1/BMP7/ABL1/LRP5/NRARP/PKD1/NFATC4/MED1/LAMA5/SOX9/AR/CSF1/SALL1/NRP1/NTN4/SLIT2/SPRY2/BCL2/WNT4/PBX1
GO:1903530	regulation of secretion by cell	192	0.313056	1.73683	0.000168837	0.00420704	0.00346167	2300	tags=41%, list=29%, signal=30%	KCNJ11/SLC18A3/ACHE/LIF/SDC1/ADORA1/ADCY5/RAB15/CPLANE2/VPS18/LRRC8A/GNA11/TUNAR/SYT5/GPLD1/SLC25A22/RAB3A/APBB1/PFKL/SYT7/IRS1/CHRNA4/RIMS3/PRKACA/TNFRSF1A/P2RY1/MYO18A/CHRNB2/MIDN/TGFB1/GNAZ/RAB3B/PIM3/GNAI2/RASL10B/GRK2/C2CD2L/GATA2/CDK16/VPS4A/SMPD3/RAB3D/GPR158/CHRM3/C1QTNF3/HGS/SEPTIN5/PARD6A/ASIC1/SCAMP5/WNT7A/SOX4/PASK/LAMP1/GAB2/RHBDF1/NKX6-1/PLA2G6/SYP/CAPN10/PCLO/NR1H2/VAMP2/DVL1/CSPG5…
GO:0030178	negative regulation of Wnt signaling pathway	83	0.39609	1.97898	0.000177792	0.00439541	0.00361666	2630	tags=57%, list=33%, signal=38%	WNT11/SHISA6/DACT3/TLE5/TMEM88/RUVBL2/C12orf43/TPBG/FUZ/CSNK1E/MDK/IGFBP2/OTUD5/APCDD1/GSK3A/BICC1/NKD1/AMER1/FZD1/SOX2/NXN/NHERF1/LZTS2/TLE1/STK11/DRAXIN/TSKU/TSC2/GLI3/EGR1/LRP1/FRMD8/SFRP2/IGFBP4/NOTCH1/DAB2IP/LRP4/GRB10/ALPK2/WWTR1/DKK3/MDFI/AXIN1/CCDC88C/AMFR/NFATC4/APC2
GO:0001822	kidney development	145	0.33451	1.80547	0.000178071	0.00439541	0.00361666	3220	tags=55%, list=40%, signal=34%	WNT11/HEYL/KLF15/ITGB3/LIF/SDC1/TMEM59L/MMP17/PDGFB/ACTA2/BASP1/ITGA8/KANK2/SMAD6/HYAL2/MPST/GATA3/SIX4/PODXL/FOXJ1/VEGFA/MYC/NLE1/PYGO2/BICC1/CENPF/ZBTB16/AMER1/IRX1/DLG5/PLXND1/GFRA1/SOX4/BAG6/SEC61A1/ADAMTS1/ANKS6/LZTS2/SPRY1/ITGA3/PRKX/DCHS1/HS3ST3B1/SOX8/GLI3/EGR1/VANGL2/DLL1/MAGED1/GLI2/NOTCH3/SOX11/NOTCH1/LRP4/POU3F3/BMP7/WWTR1/WFS1/IRX3/NID1/MTSS1/PKD1/SMAD3/CDKN1C/LAMB2/LAMA5/SOX9/RARA/T…
GO:0051347	positive regulation of transferase activity	182	0.31425	1.73713	0.000177487	0.00439541	0.00361666	2471	tags=43%, list=31%, signal=31%	MTCP1/ITGB3/CDKN1A/EPHA2/PDGFB/SRCIN1/CCND2/CCND1/MAP3K10/AGAP2/DAXX/CCND3/GAS6/IRS1/AKT1/CHTF8/THBS1/MAPK3/CDC20/EEF1A2/UBE2S/DVL3/PIN1/TGFB1/MAPT/VEGFA/MYC/ACD/GSK3A/MAPRE3/NEDD9/TRAF4/NAB2/PSRC1/NTRK3/MAP2K3/MAP2K2/HRAS/RASSF2/CLSPN/MAP4K2/PLK1/ALK/RPTOR/STK11/SRC/PTK2B/SASH1/DDR1/TNFRSF10B/CHTF18/NRG1/TRAF2/EGR1/PTPN1/MAP3K11/DAB2IP/UNC119/KDR/CCNY/IRAK1/ROR1/FZR1/TAB1/DGKZ/TAOK2/DVL2/DLG4/TE…
GO:0014902	myotube differentiation	46	0.461486	2.06665	0.000179174	0.00440881	0.00362769	3619	tags=83%, list=45%, signal=46%	KLF5/PLPP7/PIEZO1/ADAMTS15/RBM38/CNTNAP1/DNER/FLOT1/PTGFRN/SIX4/SKI/EHD1/CACNA1H/CAPN2/PLEC/ADGRB1/SHOX2/PLEKHO1/MYH9/SELENON/HDAC5/MMP14/NOTCH1/PLD3/DMPK/BCL9/ATP11A/DOCK5/MTOR/LARGE1/NEO1/MAML1/HDAC4/BCL2/TANC1/BIN3/CD81/RIPOR2
GO:0048010	vascular endothelial growth factor receptor signaling pathway	24	0.563226	2.13525	0.000180723	0.00443306	0.00364765	2414	tags=75%, list=30%, signal=53%	HHEX/ITGB3/PRKD2/MAPKAPK3/VEGFA/VAV2/MAPKAPK2/HGS/SRC/PTK2B/VEGFB/BCAR1/DLL1/PTPN1/DAB2IP/KDR/GRB10/CADM4
GO:0016525	negative regulation of angiogenesis	41	0.470707	2.045	0.000181511	0.00443857	0.00365218	2511	tags=59%, list=31%, signal=40%	HHEX/EPHA2/CLDN5/YJEFN3/TAFA5/E2F2/EFNA3/THBS1/EPN1/ADGRB1/HGS/SPARC/VASH1/ADAMTS1/ADAMTS9/COL4A2/DAB2IP/ADGRB2/THBS2/MECP2/AGO1/THBS4/SPRED1/HSPG2
GO:0007179	transforming growth factor beta receptor signaling pathway	109	0.349071	1.80628	0.000186358	0.00452897	0.00372656	2958	tags=53%, list=37%, signal=34%	GDF10/HSPA1A/CLDN5/SPRED3/FAM89B/BCL9L/ITGA8/FURIN/SMAD6/ZYX/PARP1/THBS1/PXN/GIPC1/PMEPA1/SKI/PIN1/TGFB1/PEG10/TP53/BRMS1/ARRB2/CHST11/SPRED2/MEN1/MTMR4/ITGB5/LTBP4/STUB1/SAP30L/HTRA1/SPRY1/ITGA3/STK11/SRC/COL3A1/SAP130/ZBTB7A/SOX11/ING1/TAB1/STAT3/SLC2A10/ADISSP/DKK3/LOX/SPRED1/AXIN1/SMAD3/LEMD3/CITED2/CDKN1C/FBN2/TGFB1I1/ZMIZ1/SMAD9/JUN/LTBP3
GO:1903131	mononuclear cell differentiation	165	0.324687	1.77619	0.000186236	0.00452897	0.00372656	3472	tags=60%, list=43%, signal=35%	HHEX/CLCF1/FZD8/ZBTB7B/SOCS3/LRRC8A/IRF1/IKZF1/NCAPH2/MAFB/HOXA7/ST3GAL1/GAS6/ACTL6B/KAT5/ITPKB/MDK/INPP5D/SOX12/FOSL2/GATA3/SRF/KLHL25/SMARCA4/ARMC5/PREX1/TGFB1/SART1/FOXJ1/IRF7/ZBTB46/SMARCD3/VEGFA/LOXL3/MYC/TP53/CLPTM1/GBA1/SLC39A7/ACTB/ZBTB16/MYH9/MEN1/SLC4A2/SMARCD2/KAT2A/SOX4/AP3D1/STK11/TCF3/SMARCB1/PTK2B/FASN/HDAC5/MMP14/JUNB/GLI3/EGR1/DLL1/GLI2/STAT5B/ZBTB7A/HLA-B/ARID1A/ZFP36L1/YY1/STAT…
GO:0099565	chemical synaptic transmission, postsynaptic	51	0.450665	2.04763	0.000188496	0.00456682	0.0037577	2335	tags=57%, list=29%, signal=41%	SHANK1/ADORA1/INSYN2A/S1PR2/SEZ6/AKT1/CUX2/CHRNA4/CHRNB2/MPP2/GSK3A/GRIN2A/MAPK8IP2/ARRB2/TBC1D24/WNT7A/GRIK5/PRKAR1B/PTK2B/CELF4/DVL1/NLGN3/MECP2/ABAT/NLGN2/DMPK/DLG4/RELN/PRKCZ
GO:0010811	positive regulation of cell-substrate adhesion	58	0.433678	2.02022	0.000193073	0.00466336	0.00383714	2605	tags=57%, list=33%, signal=39%	ITGB3/PDGFB/COL26A1/THY1/MYADM/PPM1F/FLNA/MDK/P4HB/TESK1/TRIOBP/PREX1/EFEMP2/VEGFA/COL8A1/NEDD9/CCDC80/ITGA3/PTK2B/JUP/DAG1/CSPG5/KDR/SPOCK2/CX3CL1/PRKCZ/GFUS/NID1/MAP4K4/ABL1/SMAD3/CALR/DOCK5
GO:0061572	actin filament bundle organization	93	0.379433	1.9335	0.000193886	0.00466868	0.00384152	3596	tags=67%, list=45%, signal=37%	WNT11/SHANK1/F11R/FAM107A/RFLNB/EZR/CORO2B/PPM1F/SORBS3/FLNA/ZYX/FSCN1/NF2/SLC9A1/PXN/LIMD2/TNFAIP1/TESK1/SRF/ADD2/AIF1L/NEDD9/CCN2/FAM171A1/EVL/ITGB5/ACTN1/CORO1B/LIMK1/ARHGEF10/ADD1/SRC/RHPN1/PTK2B/MARCKS/DPYSL3/CX3CL1/ARHGEF18/PIK3R2/MTSS1/ABL1/SMAD3/ARRB1/ASAP3/SHANK3/WASF2/MTOR/ARAP1/CALD1/LIMCH1/RHPN2/INPP5K/MICAL1/NRP1/DLC1/PPFIA1/WNT4/ACTG1/TSC1/BAIAP2/SPIRE1/CCDC88A
GO:0016358	dendrite development	126	0.352672	1.87331	0.000200667	0.00481724	0.00396376	3273	tags=62%, list=41%, signal=37%	SHANK1/SRCIN1/CDK5R1/TPBG/ZNF212/ACTL6B/ARHGAP33/SEZ6/CUX2/DBN1/CHRNB2/PREX1/SARM1/LZTS1/OBSL1/SULT4A1/PPP1R9B/EEF2K/NCK2/SEMA4D/MAPK8IP2/TRAK1/CAMK1D/DLG5/DPYSL5/MAP6/TBC1D24/WNT7A/ALK/IGF2BP1/CYFIP1/IQSEC1/STK11/MAP1S/CUL7/MFSD2A/DVL1/MAP1A/KNDC1/FARP1/CTNND2/DAB2IP/LRP4/SRGAP2/MECP2/NLGN2/TAOK2/BMP7/DLG4/RELN/KIF1A/ABL1/TANC2/NFATC4/SHANK3/EPHB3/ANAPC2/SLITRK5/CTNNA2/CARM1/SRGAP2C/NSMF/TNIK/FY…
GO:0046365	monosaccharide catabolic process	22	0.577104	2.1312	0.000209299	0.00500918	0.00412169	2738	tags=82%, list=34%, signal=54%	GALK1/IDUA/PFKP/PKM/PFKL/HK1/GALE/HK2/TKFC/TP53/FOXK2/FUT4/XYLB/LRP5/ENO2/FOXK1/BAD/ENO1
GO:0031399	regulation of protein modification process	612	0.250148	1.49507	0.000218791	0.00522049	0.00429556	3338	tags=50%, list=42%, signal=31%	MTCP1/HHEX/KLF15/ITGB3/CLCF1/LIF/FZD8/ADORA1/HSPA1A/CDKN1A/PDGFB/SRCIN1/CCND2/CCND1/DUSP6/CDK5R1/MAP3K10/FAM107A/DBNDD1/SOCS3/AGAP2/S1PR2/HSPBP1/MVP/SPRY4/DAXX/THY1/DGKQ/CCND3/PKMYT1/HERC5/SMPD1/MYADM/GAS6/KAT5/CDC37/PPM1F/ZGPAT/ITPKB/PPP2R1A/AKT1/HEXIM2/CCNF/HCFC1/HYAL2/MCRS1/NF2/HMG20B/CDC25A/THBS1/MAPK3/TNFRSF1A/FLOT1/P2RY1/CDC20/TESK1/MYBBP1A/PKN1/EHD4/TRIM27/UBE2S/PTPA/DVL3/PIN1/HSPA1B/TGFB1…
GO:0009268	response to pH	10	0.730096	2.11646	0.000223689	0.00532122	0.00437845	1798	tags=90%, list=22%, signal=70%	KCNE1/GNA11/GPLD1/SLC9A1/RAB11B/GBA1/MCOLN1/ASIC1/SRC
GO:0051402	neuron apoptotic process	130	0.346593	1.848	0.00022625	0.00536594	0.00441524	3668	tags=66%, list=46%, signal=36%	CLCF1/BOK/CCND1/CDK5R1/AGAP2/DAXX/CORO1A/PYCR1/EGLN2/ELK1/NEFL/ZNF212/MDK/PARP1/EN1/CDC34/ATN1/GRN/THAP11/SIGMAR1/DIO3/GATA3/UBE2M/SIX4/MYBL2/SARM1/GPI/TP53/NRBP2/FOXB1/GBA1/FZD1/TRAF7/FAS/EN2/PCDHGC3/HRAS/NGFR/PLXND1/CNTFR/DNAJC5/HYOU1/VSTM2L/PTK2B/AARS1/DRAXIN/G6PD/EGR1/PIGT/ST8SIA2/MAP3K11/KDR/MECP2/CASP8/CX3CL1/WFS1/MAP2K7/ATP13A2/ABL1/CLU/BCL2L1/NFATC4/AKT1S1/STXBP1/NSMF/CLN8/RIPK1/SYNGAP1/T…
GO:0008015	blood circulation	152	0.330997	1.79265	0.000226953	0.00536645	0.00441567	2658	tags=45%, list=33%, signal=31%	KCNE1/PPP1R13L/ADORA1/GLP1R/PDGFB/TBX2/CLDN5/MMP2/ACTA2/ATP1A3/GNA11/CACNA1C/GAS6/CORO2B/CBS/FLNA/GRIP2/KCNMA1/SLC9A1/PRKACA/P2RY1/GSN/ADM/ATP1B2/TGFB1/THRA/RASL10B/GRK2/CACNA1H/VEGFA/ATP1A1/GSK3A/PLEC/SHOX2/GNA12/PLCB3/CHRM3/MAP2K3/NOS1AP/PKP2/CYB5R3/EHD3/BIN1/RPS6KA2/SRC/ECE1/VEGFB/JUP/ADCY6/AKAP12/DLL1/GAA/SERPING1/MECP2/ABAT/NAV2/DMPK/TJP2/IRX3/E2F4/ABL1/LRP5/KCNH2/SMAD3/NDST2/DOCK5/BCR/ADRA1…
GO:0043068	positive regulation of programmed cell death	230	0.300829	1.69736	0.000227639	0.00536657	0.00441576	2622	tags=46%, list=33%, signal=32%	WNT11/CD248/CDKN1A/BOK/DUSP6/MMP2/CDK5R1/MAP3K10/PIDD1/TLE5/USP27X/PHLDA3/GPLD1/SMPD1/SCRIB/ITM2C/APBB1/PPP2R1A/PARP1/TMEM164/HYAL2/INPP5D/KCNMA1/SLC9A1/CDC34/GRN/RNPS1/THBS1/TNFRSF1A/GSN/MYBBP1A/ADM/UBE2M/EEF1A2/E2F1/PTPA/MYBL2/TGFB1/DNM2/MAP3K9/CAPN2/MYC/TP53/SIRT2/ZBTB16/NCK2/BRMS1/CCAR2/GRIN2A/TRAF7/FAS/CAMK1D/PEA15/RASSF2/RBM10/NGFR/RHOB/OLFM1/CTSD/RRP1B/NHERF1/HTRA1/SOX4/PNMA1/BIN1/RPS6KA2/…
GO:0007389	pattern specification process	184	0.316706	1.75089	0.00022833	0.00536678	0.00441593	3659	tags=62%, list=46%, signal=35%	WNT11/HHEX/HEYL/NBL1/GBX2/FST/TBX2/PBX2/CPLANE2/BASP1/MAFB/HOXA7/FUZ/SMAD6/RING1/EN1/PRKACA/WNT3/SRF/GREM2/SKI/KIF3B/FOXJ1/SMARCD3/NLE1/DZIP1L/TP53/PCGF2/TSHZ1/ACD/FOXB1/SSBP3/BICC1/ZBTB16/NKD1/LDB1/IRX1/EFNB1/ZIC1/KAT2A/WNT7A/MEGF8/ANKS6/SPRY1/SP8/BBS5/ADGRG1/DCHS1/GLI3/VANGL2/DLL1/DVL1/GLI2/FKBP8/SFRP2/NDRG4/NOTCH1/HOXA3/LHX3/LRP4/HES6/YY1/MEIS3/DVL2/BMP7/POFUT1/SOX1/RELN/IRX3/MDFI/LRP5/AXIN1/N…
GO:0044409	entry into host	68	0.412304	1.98502	0.000235748	0.00552464	0.00454583	1963	tags=46%, list=24%, signal=35%	ITGB3/IFITM1/HSPA1A/EPHA2/F11R/LY6E/TPCN1/VPS18/SMPD1/TRIM25/FURIN/GAS6/P4HB/HYAL2/BSG/GSN/HSPA1B/GRK2/ILF3/TRIM26/NECTIN2/SLC1A5/SLC7A1/PVR/ITGB5/SLC52A2/LAMP1/TRIM8/SRC/SCARB1/DAG1
GO:0050730	regulation of peptidyl-tyrosine phosphorylation	78	0.386219	1.89913	0.000242905	0.00567547	0.00466994	3405	tags=68%, list=42%, signal=39%	ITGB3/CLCF1/LIF/PDGFB/SRCIN1/SOCS3/MVP/DGKQ/ZGPAT/PPP2R1A/HYAL2/NF2/TNFRSF1A/EHD4/TGFB1/LONP1/VEGFA/TP53/NEDD9/TNK2/SEMA4D/RAP2B/PPP2R5B/GFRA1/SRC/PTK2B/ARHGEF2/PTPN1/SFRP2/SH3BP5/MLST8/LRP4/UNC119/SH3BP5L/DLG4/RELN/PRKCZ/THBS4/CADM4/ABL1/GRM5/MTOR/FGFR3/GPRC5B/FYN/PTPRJ/EGFR/OSBP/NRP1/HSF1/ZNF592/APP/PLPP3
GO:0071407	cellular response to organic cyclic compound	221	0.301663	1.69644	0.000260066	0.00605847	0.00498508	2878	tags=47%, list=36%, signal=31%	KCNE1/HEYL/HSPA1A/PDGFB/ADCY5/MMP2/FAM107A/VPS18/COLEC12/DAXX/ATP1A3/RUVBL2/GNA11/EGLN2/GPLD1/ELK1/KANK2/EZR/KAT5/ZFP36/FLNA/ZCCHC3/PARP1/SLC9A1/IGFBP5/PRKACA/FLOT1/P2RY1/PKN1/MSN/PMEPA1/SMARCA4/CIB2/ADCY3/TNC/HSPA1B/ADCY1/GNAZ/RXRB/APLP1/TADA3/ATP1A1/GSK3A/SIRT2/PPP1R9B/WBP2/ACTB/EEF2K/DIAPH1/MLC1/ARRB2/GRIA1/CHRM3/SELENON/NSG2/EHMT2/NHERF1/RAPGEF1/FKBP4/ALK/ABHD2/DNMT3A/DDX54/MN1/SRC/JUP/ADCY6/…
GO:0001764	neuron migration	91	0.383223	1.94272	0.000262516	0.00607957	0.00500244	3829	tags=74%, list=48%, signal=39%	SCRT2/NEXMIF/CDK5R1/KIF26A/SCRT1/TUBB2B/GAS6/FLNA/MDK/DNER/CNTN2/NTN1/GATA3/SRF/VEGFA/SOX14/GATA2/PLXNB2/PLXNA3/TBC1D24/NDN/ITGA3/NKX6-1/ACAP3/ARHGEF2/ADGRG1/UNC5C/COL3A1/SPOCK1/DAB2IP/SRGAP2/POMGNT2/PLXNA1/GPR173/STAT3/CX3CL1/SOX1/RELN/TUBGCP2/ZMIZ1/CTNNA2/SEMA6A/NRP2/NAV1/SRGAP2C/NSMF/FYN/MARK2/MAP1B/LARGE1/SH3RF1/NRP1/NEO1/CELSR2/ASTN1/BBS1/NRG3/FLRT2/USP9X/AXL/PEX5/CRKL/FGFR1/SHTN1/TYRO3/DAB1…
GO:0006955	immune response	480	0.256874	1.51988	0.000262287	0.00607957	0.00500244	3629	tags=55%, list=45%, signal=32%	CLCF1/TAP1/LIF/IFITM1/ZBTB7B/HSPA1A/SBNO2/SIPA1/SOCS3/MARCHF2/COLEC12/USP27X/RFTN1/PIANP/IRF1/CORO1A/GNL1/THY1/ST3GAL1/RFX1/GPLD1/TRIL/HERC5/SLC7A5/SMPD1/AKAP1/TRIM25/EZR/FURIN/ADAM15/CNPY3/KAT5/CDC37/KDM6B/SMAD6/IL18BP/NINJ1/ILRUN/LRRC14/DTX4/MDK/AKT1/HK1/ZCCHC3/ZYX/PARP1/NCR3LG1/CFH/PRKD2/INPP5D/CSK/GRN/A2M/CLPB/THBS1/FLOT1/ZC3HAV1/TNFAIP1/GSN/SP2/RNF166/FOSL2/TNIP2/PKN1/GATA3/TUBB4B/ZNRF1/TRIM…
GO:0010595	positive regulation of endothelial cell migration	53	0.43446	1.98956	0.000266089	0.00612403	0.00503903	2815	tags=62%, list=35%, signal=41%	ITGB3/PDGFB/SRPX2/GPLD1/AKT1/PRKD2/GRN/THBS1/GATA3/TGFB1/VEGFA/GPI/EMC10/GATA2/MAP2K3/RHOB/SPARC/WNT7A/PTK2B/SASH1/SCARB1/BCAR1/AAMP/SP1/KDR/PRKCA/ETS1/GFUS/ABL1/PLCG1/CALR/MAP3K3/NRP2
GO:0051216	cartilage development	81	0.385127	1.9105	0.00026677	0.00612403	0.00503903	3345	tags=64%, list=42%, signal=38%	WNT11/MAF/MEF2D/COL2A1/ANXA6/GPLD1/RFLNB/ZNF219/CBS/SERPINH1/TGFBI/MDK/HYAL2/MAPK3/ADAMTS7/FOSL2/GATA3/SRF/LOXL2/TGFB1/THRA/SMPD3/ZBTB16/SHOX2/CCN2/CHST11/KAT2A/WNT7A/EVC/TSKU/GLI3/COL3A1/SFRP2/HOXA3/BMP7/DDRGK1/PBXIP1/PKD1/BMP1/SMAD3/SOX9/FGFR3/MEX3C/LTBP3/RARA/HMGA2/HOXB3/CHSY1/CREB3L2/BBS1/COL1A1/SNX19
GO:0042692	muscle cell differentiation	177	0.31815	1.75629	0.000265742	0.00612403	0.00503903	3513	tags=59%, list=44%, signal=34%	MYL9/SDC1/KLF5/ADPRHL1/PDGFB/TBX2/PLPP7/PIEZO1/ADAMTS15/RBM38/ITGA8/OLFM2/CNTNAP1/KDM6B/MAPK12/NINJ1/AKT1/DNER/SLC9A1/IGFBP5/WDR1/FLOT1/ADM/SRF/FLNC/PTGFRN/SIX4/SKI/TGFB1/EHD1/EFEMP2/CACNA1H/CAPN2/SMARCD3/VEGFA/OBSCN/GSK3A/OBSL1/PLEC/HDGFL2/ADGRB1/SHOX2/PLEKHO1/ARRB2/LMNA/MYH9/SPEG/SELENON/ACTN1/KAT2A/SUPT6H/BIN1/MAPK11/FLII/CTDP1/ACTN4/G6PD/NRG1/HDAC5/MMP14/DLL1/NOTCH1/PLD3/MECP2/YY1/DMPK/ALPK2/…
GO:0071219	cellular response to molecule of bacterial origin	54	0.441719	2.02582	0.000270556	0.0061929	0.00509569	2989	tags=70%, list=37%, signal=44%	SBNO2/SLC7A5/ZFP36/AKT1/MAPK3/TNIP2/NFKBIB/CAPN2/NFKBIL1/TRIM41/MAP2K3/LDOC1/VIM/TNIP1/UPF1/SRC/SASH1/TRIB1/SCARB1/HDAC5/DAB2IP/IRF3/IRAK1/PRKCA/CX3CL1/GIT1/MAP2K7/AKAP8/ABL1/ABCA1/PAF1/BCR/CACTIN/SHPK/PABPN1/PRPF8/RARA/RELA
GO:0030902	hindbrain development	79	0.38594	1.9107	0.000272437	0.00621789	0.00511625	2813	tags=51%, list=35%, signal=33%	GDF10/KCNE1/GBX2/ATF5/KCNC1/CDK5R1/MAFB/SCRIB/CBS/SEZ6/B4GALT2/FLNA/MDK/WHRN/EN1/SPTBN2/ATP1B2/TP53/GBA1/SDF4/GATA2/LDB1/EN2/KAT2A/WNT7A/XRCC1/AARS1/DLL1/GLI2/KNDC1/MECP2/ABAT/BMP7/HNRNPD/ABL1/COX1/NCOR2/OGDH/CTNNA2/NLGN4X
GO:0072001	renal system development	148	0.327365	1.77024	0.000273691	0.00622844	0.00512494	3220	tags=55%, list=40%, signal=33%	WNT11/HEYL/KLF15/ITGB3/LIF/SDC1/TMEM59L/MMP17/PDGFB/ACTA2/BASP1/ITGA8/KANK2/SMAD6/HYAL2/MPST/GATA3/SIX4/PODXL/FOXJ1/VEGFA/MYC/NLE1/PYGO2/BICC1/CENPF/ZBTB16/AMER1/IRX1/DLG5/COL4A1/PLXND1/GFRA1/SOX4/BAG6/SEC61A1/ADAMTS1/ANKS6/LZTS2/SPRY1/ITGA3/PRKX/DCHS1/HS3ST3B1/SOX8/GLI3/EGR1/VANGL2/DLL1/MAGED1/GLI2/NOTCH3/SOX11/NOTCH1/LRP4/POU3F3/BMP7/WWTR1/WFS1/IRX3/NID1/MTSS1/PKD1/SMAD3/CDKN1C/LAMB2/LAMA5/SOX9…
GO:0051017	actin filament bundle assembly	91	0.382169	1.93738	0.000281783	0.00639412	0.00526126	3596	tags=67%, list=45%, signal=37%	WNT11/SHANK1/F11R/FAM107A/EZR/CORO2B/PPM1F/SORBS3/FLNA/ZYX/FSCN1/NF2/SLC9A1/PXN/LIMD2/TNFAIP1/TESK1/SRF/ADD2/AIF1L/NEDD9/CCN2/FAM171A1/EVL/ITGB5/ACTN1/CORO1B/LIMK1/ARHGEF10/ADD1/SRC/RHPN1/PTK2B/MARCKS/DPYSL3/CX3CL1/ARHGEF18/PIK3R2/MTSS1/ABL1/SMAD3/ARRB1/ASAP3/SHANK3/WASF2/MTOR/ARAP1/CALD1/LIMCH1/RHPN2/INPP5K/MICAL1/NRP1/DLC1/PPFIA1/WNT4/ACTG1/TSC1/BAIAP2/SPIRE1/CCDC88A
GO:0030516	regulation of axon extension	53	0.433369	1.98456	0.000286362	0.00647935	0.00533139	3811	tags=79%, list=48%, signal=42%	ISLR2/SEMA6B/TWF2/NTN1/WNT3/SRF/DNM2/MAPT/VEGFA/SLIT1/SEMA4D/OLFM1/ZFYVE27/PLXNA3/CDH4/MEGF8/LIMK1/CYFIP1/NKX6-1/DRAXIN/L1CAM/SEMA6C/ABL1/SEMA4F/CTTN/ANAPC2/SEMA6A/TTL/GDI1/MAP1B/SEMA6D/NRP1/GOLGA4/SMURF1/SEMA5B/SEMA4C/MACF1/SIN3A/PTPRS/SHTN1/FN1/SEMA5A
GO:0098659	inorganic cation import across plasma membrane	29	0.525565	2.1078	0.00029018	0.00652823	0.00537161	1657	tags=45%, list=21%, signal=36%	KCNJ11/KCNK5/SLC9A3/ATP1A3/CACNA1C/SLC5A6/SLC9A1/ATP1B2/CACNA1H/ATP1A1/KCNJ6/SLC12A4/NALF1
GO:0099587	inorganic ion import across plasma membrane	29	0.525565	2.1078	0.00029018	0.00652823	0.00537161	1657	tags=45%, list=21%, signal=36%	KCNJ11/KCNK5/SLC9A3/ATP1A3/CACNA1C/SLC5A6/SLC9A1/ATP1B2/CACNA1H/ATP1A1/KCNJ6/SLC12A4/NALF1
GO:0031099	regeneration	75	0.392995	1.90666	0.000292783	0.00656802	0.00540435	3696	tags=72%, list=46%, signal=39%	KLF5/CDKN1A/CCND1/MMP2/THY1/SLC7A5/NEFL/DHFR/GAS6/ADAM15/FLNA/NINJ1/MDK/GUCD1/GFAP/EPPK1/GRN/ADM/TNC/PTGFRN/CAD/HDGFL2/SOX2/MAP2K2/SELENON/FKRP/WNT7A/DAG1/CSPG5/RGMA/NOTCH1/GAP43/PTPRF/NR4A3/BCL9/HSPG2/MED1/MAPK8IP3/LAMB2/MAP1B/LARGE1/STK24/NEO1/BCL2/CPT1A/IGF1R/AXL/BIN3/CD81/PTPRS/KREMEN1/UCP2/IGF2R/CTNNA1
GO:0032963	collagen metabolic process	33	0.511354	2.11994	0.000307075	0.00685548	0.00564088	2125	tags=61%, list=27%, signal=45%	RCN3/MMP24/MMP17/MMP2/ADAMTS3/FURIN/ADAM15/SERPINH1/FOSL2/TRAM2/TGFB1/RETREG2/P3H4/SMPD3/VIM/MRC2/CBX8/MMP14/RETREG3/NOTCH1
GO:0048878	chemical homeostasis	354	0.271313	1.57951	0.000308209	0.00685548	0.00564088	2596	tags=40%, list=32%, signal=29%	AQP3/KLF15/ITGB3/RCN3/HKDC1/SLC4A11/SLC9A3/ADORA1/BOK/VGF/ADCY5/SPNS1/CCDC22/TPCN1/TLCD2/JPH4/NOL3/LRRC8A/ATP1A3/CORO1A/THY1/TUNAR/CACNA1C/KCTD17/ANXA6/GPLD1/ATP6V0C/GAS6/CLN6/KAT5/FLNA/IRS1/AKT1/HK1/HYAL2/KCNMA1/SLC9A1/IGFBP5/LETM1/HK2/GRN/PRKACA/MAPK3/PNPLA2/P2RY1/FOSL2/NKIRAS2/ATP6V0E2/SRF/SLC39A13/SMARCA4/ATP1B2/CIB2/WNK2/STIM1/EHD1/PIM3/RAB11B/CYB561/C2CD2L/ABHD4/VEGFA/UBASH3B/GPI/MYC/ATP1A1…
GO:0080134	regulation of response to stress	605	0.247887	1.48078	0.000307594	0.00685548	0.00564088	3730	tags=56%, list=47%, signal=32%	ZBTB7B/ADORA1/FICD/HSPA1A/SBNO2/PDGFB/BOK/MAP3K10/SOCS3/NOL3/COLEC12/SENP3/USP27X/RFTN1/IRF1/RUVBL2/TAFA5/THY1/METRNL/TRIL/HERC5/TRIM25/EZR/FURIN/DHFR/EFHD1/CORO2B/ACTL6B/ABCA7/KAT5/CDC37/ZFP36/MYLK/FLNA/NINJ1/ILRUN/LRRC14/DTX4/MDK/AKT1/ZCCHC3/PARP1/CFH/HYAL2/MCRS1/RNF26/EPPK1/LETM1/GRN/A2M/CLPB/THBS1/MAPK3/TIMELESS/TNFRSF1A/FLOT1/YJU2/TFIP11/F3/TNIP2/GATA3/ZNRF1/TRIM28/SMARCA4/YBX3/TNC/RNF31/HSP…
GO:0019320	hexose catabolic process	19	0.597969	2.14179	0.000310881	0.00689543	0.00567375	2738	tags=84%, list=34%, signal=56%	GALK1/PFKP/PKM/PFKL/HK1/GALE/HK2/TKFC/TP53/FOXK2/FUT4/LRP5/ENO2/FOXK1/BAD/ENO1
GO:0071216	cellular response to biotic stimulus	70	0.410709	1.9831	0.000318417	0.00704273	0.00579496	2989	tags=66%, list=37%, signal=42%	SBNO2/SLC7A5/ZFP36/AKT1/MAPK3/TNIP2/SMC1A/NFKBIB/CAPN2/TP53/NFKBIL1/TRIM41/MAP2K3/LDOC1/VIM/TNIP1/UPF1/SRC/FBH1/SASH1/TRIB1/SCARB1/HDAC5/NOTCH1/DAB2IP/IRF3/IRAK1/PRKCA/CX3CL1/GIT1/WFS1/MAP2K7/AKAP8/ABL1/ABCA1/PAF1/BCR/MUS81/SLX4/CACTIN/SHPK/EME1/PABPN1/PRPF8/RARA/RELA
GO:0043270	positive regulation of monoatomic ion transport	63	0.416409	1.97112	0.000329359	0.00726435	0.00597731	2640	tags=56%, list=33%, signal=38%	KCNE1/ADORA1/KCNC1/PDGFB/THY1/STAC/MYLK/FLNA/AKT1/SLC9A1/P2RY1/ATP1B2/WNK2/STIM1/ANTKMT/CACNB3/NOS1AP/TCAF1/NHERF1/PKP2/ACTN4/G6PD/NLGN3/ADCYAP1R1/CX3CL1/WFS1/RELN/ABL1/LRRC55/AMIGO1/PLCG1/KCNH2/SHANK3/STIMATE/ACTN2
GO:0033555	multicellular organismal response to stress	30	0.51177	2.05917	0.000334765	0.00730363	0.00600963	2402	tags=63%, list=30%, signal=45%	ADAM11/GABRA5/VWA1/ZNF212/ASIC4/MDK/AKT1/THBS1/BRINP1/CAPN2/EIF4G1/MAPK8IP2/SELENON/ASIC1/PRKAR1B/ADCYAP1R1/MECP2/RELN/THBS4
GO:1901343	negative regulation of vasculature development	42	0.458	2.006	0.000335481	0.00730363	0.00600963	2511	tags=57%, list=31%, signal=39%	HHEX/EPHA2/CLDN5/YJEFN3/TAFA5/E2F2/EFNA3/THBS1/EPN1/ADGRB1/HGS/SPARC/VASH1/ADAMTS1/ADAMTS9/COL4A2/DAB2IP/ADGRB2/THBS2/MECP2/AGO1/THBS4/SPRED1/HSPG2
GO:2000181	negative regulation of blood vessel morphogenesis	42	0.458	2.006	0.000335481	0.00730363	0.00600963	2511	tags=57%, list=31%, signal=39%	HHEX/EPHA2/CLDN5/YJEFN3/TAFA5/E2F2/EFNA3/THBS1/EPN1/ADGRB1/HGS/SPARC/VASH1/ADAMTS1/ADAMTS9/COL4A2/DAB2IP/ADGRB2/THBS2/MECP2/AGO1/THBS4/SPRED1/HSPG2
GO:1902107	positive regulation of leukocyte differentiation	69	0.401808	1.94139	0.000336705	0.00730363	0.00600963	3607	tags=72%, list=45%, signal=40%	LIF/ZBTB7B/GAS6/ACTL6B/KAT5/ITPKB/MDK/INPP5D/SOX12/GATA3/KLHL25/SMARCA4/TGFB1/SART1/ZBTB46/SMARCD3/NEDD9/ACTB/ZBTB16/SMARCD2/SOX4/AP3D1/RPTOR/SMARCB1/TRIB1/MMP14/GLI3/GLI2/STAT5B/ARID1A/PRKCA/ZFP36L1/CASP8/PRKCZ/ROR2/ACIN1/BAD/SMARCC2/ZMIZ1/RARA/RIPK1/CSF1/HSF1/NOTCH2/FOXO3/SMARCD1/AXL/BRD7/CTNNBIP1/PRKDC
GO:1903708	positive regulation of hemopoiesis	69	0.401808	1.94139	0.000336705	0.00730363	0.00600963	3607	tags=72%, list=45%, signal=40%	LIF/ZBTB7B/GAS6/ACTL6B/KAT5/ITPKB/MDK/INPP5D/SOX12/GATA3/KLHL25/SMARCA4/TGFB1/SART1/ZBTB46/SMARCD3/NEDD9/ACTB/ZBTB16/SMARCD2/SOX4/AP3D1/RPTOR/SMARCB1/TRIB1/MMP14/GLI3/GLI2/STAT5B/ARID1A/PRKCA/ZFP36L1/CASP8/PRKCZ/ROR2/ACIN1/BAD/SMARCC2/ZMIZ1/RARA/RIPK1/CSF1/HSF1/NOTCH2/FOXO3/SMARCD1/AXL/BRD7/CTNNBIP1/PRKDC
GO:0001959	regulation of cytokine-mediated signaling pathway	60	0.410283	1.92816	0.000335039	0.00730363	0.00600963	3550	tags=77%, list=44%, signal=43%	HSPA1A/AGPAT2/USP27X/GAS6/CDC37/TNFRSF1A/NKIRAS2/MIB2/HSPA1B/TRAIP/IRF7/TTLL12/TRIM56/TRIM41/SPATA2/MAPKAPK2/ADAR/AGPAT1/TRIM44/NR1H2/TRAF2/PTPN1/IRF3/IRAK1/CASP8/ISG15/USP18/MED1/MAVS/CACTIN/GPS2/IKBKB/SHARPIN/STAT2/RIPK1/CSF1/MUL1/PXDN/GIGYF2/SLIT2/SPPL2B/HIPK1/RFFL/ROBO1/AXL/PIAS4
GO:0017015	regulation of transforming growth factor beta receptor signaling pathway	76	0.384422	1.87963	0.00034431	0.00742766	0.00611169	2752	tags=55%, list=34%, signal=37%	HSPA1A/SPRED3/FAM89B/BCL9L/ITGA8/SMAD6/THBS1/GIPC1/PMEPA1/SKI/PIN1/TGFB1/PEG10/TP53/BRMS1/CHST11/SPRED2/MEN1/MTMR4/LTBP4/STUB1/SAP30L/HTRA1/SPRY1/ITGA3/STK11/SAP130/ZBTB7A/SOX11/ING1/SLC2A10/ADISSP/DKK3/LOX/SPRED1/AXIN1/SMAD3/LEMD3/CITED2/CDKN1C/FBN2/TGFB1I1
GO:1903844	regulation of cellular response to transforming growth factor beta stimulus	76	0.384422	1.87963	0.00034431	0.00742766	0.00611169	2752	tags=55%, list=34%, signal=37%	HSPA1A/SPRED3/FAM89B/BCL9L/ITGA8/SMAD6/THBS1/GIPC1/PMEPA1/SKI/PIN1/TGFB1/PEG10/TP53/BRMS1/CHST11/SPRED2/MEN1/MTMR4/LTBP4/STUB1/SAP30L/HTRA1/SPRY1/ITGA3/STK11/SAP130/ZBTB7A/SOX11/ING1/SLC2A10/ADISSP/DKK3/LOX/SPRED1/AXIN1/SMAD3/LEMD3/CITED2/CDKN1C/FBN2/TGFB1I1
GO:0030098	lymphocyte differentiation	145	0.32713	1.76565	0.000348545	0.00749847	0.00616995	3472	tags=60%, list=43%, signal=35%	HHEX/CLCF1/FZD8/ZBTB7B/SOCS3/LRRC8A/IRF1/IKZF1/NCAPH2/MAFB/ST3GAL1/GAS6/ACTL6B/KAT5/ITPKB/MDK/INPP5D/SOX12/FOSL2/GATA3/SRF/KLHL25/SMARCA4/ARMC5/PREX1/TGFB1/SART1/FOXJ1/SMARCD3/LOXL3/TP53/CLPTM1/GBA1/SLC39A7/ACTB/ZBTB16/MEN1/SLC4A2/SMARCD2/KAT2A/SOX4/AP3D1/STK11/TCF3/SMARCB1/PTK2B/HDAC5/MMP14/JUNB/GLI3/EGR1/DLL1/GLI2/STAT5B/ZBTB7A/ARID1A/ZFP36L1/YY1/STAT3/DNAJA3/PIK3R2/PRKCZ/ABL1/NRARP/BAD/SMARCC2…
GO:0071559	response to transforming growth factor beta	132	0.336315	1.795	0.000355777	0.00763322	0.00628083	2969	tags=52%, list=37%, signal=33%	GDF10/HSPA1A/MXRA5/CLDN5/SPRED3/ACTA2/FAM89B/BCL9L/ITGA8/FURIN/SMAD6/ZYX/PARP1/HYAL2/THBS1/PXN/GIPC1/PMEPA1/SKI/PIN1/TGFB1/PEG10/TP53/FNDC4/BRMS1/ARRB2/CHST11/SPRED2/MEN1/MTMR4/ITGB5/LTBP4/STUB1/SAP30L/HTRA1/WNT7A/SPRY1/ITGA3/STK11/SRC/COL4A2/COL3A1/SAP130/ZBTB7A/SOX11/ING1/ZFP36L1/TAB1/STAT3/SLC2A10/ADISSP/DKK3/LOX/ABL1/SPRED1/AXIN1/ZFHX3/SMAD3/LEMD3/CITED2/CDKN1C/FBN2/TGFB1I1/ZMIZ1/SOX9/SMAD9/J…
GO:0032102	negative regulation of response to external stimulus	154	0.324375	1.75912	0.000358269	0.00766579	0.00630763	3439	tags=59%, list=43%, signal=34%	NBL1/ADORA1/PDGFB/SEMA6B/SOCS3/TAFA5/METRNL/FURIN/ZFP36/ILRUN/DTX4/MDK/AKT1/PARP1/RNF26/EPPK1/GRN/A2M/THBS1/TNFRSF1A/GATA3/WNT3/TGFB1/TKFC/UBASH3B/HLA-A/FNDC4/TTLL12/SLIT1/SIRT2/GBA1/NFKBIL1/SEC14L1/SEMA4D/FEM1A/ARRB2/C1QTNF3/ADAR/PLXNA3/GRAMD4/CORO1B/ST6GAL1/SRC/TRIB1/HLA-E/EXTL3/NR1H2/DVL1/ZDHHC12/GPATCH3/RGMA/PLAT/SERPING1/HLA-B/NOTCH1/LPCAT3/SEMA6C/STAT3/CX3CL1/GIT1/TARBP2/ISG15/SEMA4F/PLCG1/…
GO:0050878	regulation of body fluid levels	119	0.350475	1.84093	0.000363116	0.00774843	0.00637563	2308	tags=42%, list=29%, signal=30%	MYL9/AQP3/ITGB3/ZBTB7B/ADORA1/PDGFB/F11R/CCND1/HPS6/DGKQ/GAS6/CORO2B/FLNA/HYAL2/HK2/THBS1/PRKACA/P2RY1/F3/FOSL2/ADM/SRF/GNAI2/CAD/VEGFA/UBASH3B/GPI/VAV2/FOXB1/ACTB/TLN1/RAP2B/GNA12/CHRM3/MYH9/USF2/ITPK1/FBLN1/SRC/DDR1/ADCY6/NR1H2/COL3A1/STAT5B/VAV3/PLAT/SERPING1/PRKCA/DGKZ/WFS1
GO:0090630	activation of GTPase activity	47	0.450984	2.03499	0.000372522	0.0079063	0.00650553	3855	tags=85%, list=48%, signal=44%	EPHA2/SIPA1/AGAP2/SCRIB/EVI5L/TBC1D10B/AGAP5/TBC1D25/TBC1D16/SYDE1/FOXJ1/NTRK3/MTSS2/RANGAP1/TBC1D9B/ARHGEF10/AGAP6/SLC27A4/AGAP1/TBC1D9/ABR/BCR/APC2/GMIP/SGSM2/SGSM3/TBC1D2B/TIAM1/ARHGEF26/TBC1D5/SIPA1L3/TAX1BP3/AGAP3/TBC1D13/TSC1/TBC1D22A/TBC1D22B/SIPA1L2/TBC1D14/TBC1D1
GO:0060079	excitatory postsynaptic potential	47	0.45096	2.03488	0.000372522	0.0079063	0.00650553	2335	tags=57%, list=29%, signal=41%	SHANK1/ADORA1/S1PR2/SEZ6/AKT1/CUX2/CHRNA4/CHRNB2/MPP2/GSK3A/GRIN2A/MAPK8IP2/ARRB2/TBC1D24/WNT7A/GRIK5/PRKAR1B/PTK2B/CELF4/DVL1/NLGN3/MECP2/NLGN2/DMPK/DLG4/RELN/PRKCZ
GO:0051580	regulation of neurotransmitter uptake	4	0.886157	1.88521	0.000374565	0.00792829	0.00652362	916	tags=100%, list=11%, signal=89%	ITGB3/GFAP/FLOT1/RAB3B
GO:0050920	regulation of chemotaxis	77	0.382226	1.86824	0.000378496	0.00799002	0.00657442	3237	tags=62%, list=40%, signal=38%	NBL1/PDGFB/SEMA6B/TPBG/TUBB2B/GAS6/PPM1F/MDK/PRKD2/YTHDF1/THBS1/MAPK3/F3/WNT3/TGFB1/ROBO3/VEGFA/SLIT1/NEDD9/SEMA4D/NTRK3/CAMK1D/PLXNA3/CORO1B/MEGF8/ST6GAL1/PTK2B/VEGFB/NOVA2/NOTCH1/KDR/SEMA6C/THBS4/SEMA4F/SMAD3/CALR/DUSP3/SEMA6A/DUSP1/WNK1/CSF1/TIAM1/SEMA6D/EFNB2/CREB3/NRP1/SLIT2/STX4
GO:0045116	protein neddylation	21	-0.489524	-2.40829	0.000386027	0.0081272	0.00668729	2095	tags=76%, list=26%, signal=56%	NAE1/NEDD8/DCUN1D5/COPS5/UBA3/COPS8/RBX1/UBE2F/DCUN1D4/RPL11/COPS4/COPS9/DCUN1D1/RNF7/COPS2/RPL5
GO:0010959	regulation of metal ion transport	116	0.340394	1.78046	0.000387655	0.00813972	0.00669759	3030	tags=52%, list=38%, signal=33%	KCNE1/ITGB3/ADORA1/KCNC1/PDGFB/PACSIN3/JPH4/FXYD7/CORO1A/THY1/CACNA1C/STAC/MYLK/FLNA/AKT1/HOMER3/SLC9A1/PRKACA/ATP1B2/TRIM27/WNK2/STIM1/GNAI2/UBASH3B/CRACR2B/ATP1A1/GNB2/CACNB3/DIAPH1/NOS1AP/NKAIN1/SELENON/KCNG1/NHERF1/PKP2/BIN1/PTK2B/ACTN4/G6PD/VAMP2/ADCYAP1R1/DMPK/CX3CL1/WFS1/WWP2/ABL1/LRRC55/AMIGO1/PLCG1/KCNH2/STIMATE/ACTN2/PER1/HOMER2/NKAIN4/EPB41/FXYD5/FYN/WNK1/KCNE4
GO:0009914	hormone transport	105	0.360097	1.85238	0.000394468	0.00823884	0.00677915	2300	tags=44%, list=29%, signal=32%	KCNJ11/LIF/ADORA1/GLP1R/VGF/ADCY5/LRRC8A/GNA11/TUNAR/GPLD1/SLC7A5/SLC16A10/SLC25A22/RAB3A/PFKL/SYT7/IRS1/PRKACA/P2RY1/GATA3/MIDN/GNAZ/PIM3/RAB11B/RASL10B/C2CD2L/CDK16/SMPD3/CHRM3/C1QTNF3/LTBP4/SOX4/PASK/NKX6-1/PLA2G6/CAPN10/PCLO/SLC16A2/SOX11/SIDT2/NADK/ABAT/NLGN2/GABBR1/INHBB/CRY2
GO:0090092	regulation of transmembrane receptor protein serine/threonine kinase signaling pathway	123	0.338257	1.78982	0.00039429	0.00823884	0.00677915	2752	tags=50%, list=34%, signal=33%	NBL1/HSPA1A/FST/SPRED3/FAM89B/BCL9L/ITGA8/SMAD6/PARP1/THBS1/GIPC1/PMEPA1/ZC3H3/GREM2/SKI/PIN1/TGFB1/PEG10/TP53/ZNF423/BRMS1/FZD1/CHST11/SPRED2/MEN1/MTMR4/UBE2O/LTBP4/STUB1/SAP30L/HTRA1/NUMA1/SPRY1/ITGA3/STK11/SH2B1/LRP1/FKBP8/SFRP2/SAP130/ZBTB7A/SOX11/RGMA/NOTCH1/KDR/ING1/BMP7/SLC2A10/ADISSP/DKK3/LOX/ABL1/SPRED1/AXIN1/SMAD3/LEMD3/CITED2/ARK2C/CDKN1C/FBN2/TGFB1I1
GO:0007264	small GTPase mediated signal transduction	254	0.287039	1.63164	0.000396551	0.00826043	0.00679691	3895	tags=66%, list=49%, signal=35%	CDKN1A/SIPA1/RAB35/F11R/RAB15/PLEKHG3/TRIM67/SPRY4/KANK2/RASA4/ARHGAP33/RHOBTB2/STMN3/ARHGEF25/ITPKB/ARHGEF40/FLOT1/NTN1/TNFAIP1/NKIRAS2/ARHGDIA/SYDE1/PREX1/ARHGAP23/RIPOR1/TP53/MYO9B/VAV2/IQGAP3/OBSCN/FGD3/NUP62/TNK2/DOCK3/DBNL/FGD1/RAP2B/GNA12/MRAS/ARHGEF17/ARHGAP39/HRAS/NGFR/RHOB/NUCB1/MCF2L/RAPGEF1/ARFGAP1/PRAG1/LIMK1/RALBP1/ARFGEF3/SPRY1/FOXM1/CYFIP1/ITGA3/ARHGEF10/IQSEC1/SRC/RGL2/ARHGEF2/AD…
GO:0071902	positive regulation of protein serine/threonine kinase activity	60	0.40675	1.91156	0.000399564	0.0082794	0.00681252	2336	tags=50%, list=29%, signal=36%	MTCP1/PDGFB/CCND2/CCND1/MAP3K10/CCND3/AKT1/THBS1/DVL3/TGFB1/VEGFA/MAPRE3/PSRC1/NTRK3/MAP2K2/HRAS/MAP4K2/RPTOR/SRC/SASH1/TRAF2/PTPN1/MAP3K11/DAB2IP/CCNY/IRAK1/TAB1/DVL2/TELO2/MAP2K7
GO:0044419	biological process involved in interspecies interaction between organisms	540	0.24769	1.47429	0.000398731	0.0082794	0.00681252	3730	tags=57%, list=47%, signal=33%	ITGB3/IFITM1/HSPA1A/EPHA2/SBNO2/VGF/F11R/LY6E/ACTA2/TPCN1/MARCHF2/VPS18/COLEC12/USP27X/RFTN1/IRF1/CORO1A/VWCE/TRIL/SHC1/HERC5/SLC7A5/SMPD1/AKAP1/TRIM25/FURIN/GAS6/COTL1/ADAM15/CNPY3/KAT5/CDC37/ZFP36/SMAD6/IL18BP/NINJ1/ILRUN/LRRC14/DTX4/AKT1/HK1/ZCCHC3/ZYX/PARP1/NCR3LG1/CHMP1A/CFH/P4HB/HYAL2/RNF26/OTUD5/GRN/A2M/CLPB/BSG/MAPK3/TNFRSF1A/FLOT1/ZC3HAV1/GSN/RNF166/FOSL2/ADM/TNIP2/GTF2F1/GATA3/TUBB4B/ZN…
GO:0046879	hormone secretion	103	0.359407	1.84202	0.000405732	0.00838513	0.00689952	2300	tags=44%, list=29%, signal=32%	KCNJ11/LIF/ADORA1/GLP1R/VGF/ADCY5/LRRC8A/GNA11/TUNAR/GPLD1/SLC16A10/SLC25A22/RAB3A/PFKL/SYT7/IRS1/PRKACA/P2RY1/GATA3/MIDN/GNAZ/PIM3/RAB11B/RASL10B/C2CD2L/CDK16/SMPD3/CHRM3/C1QTNF3/LTBP4/SOX4/PASK/NKX6-1/PLA2G6/CAPN10/PCLO/SLC16A2/SOX11/SIDT2/NADK/ABAT/NLGN2/GABBR1/INHBB/CRY2
GO:1902893	regulation of miRNA transcription	41	0.45583	1.98037	0.000427803	0.00881813	0.0072558	3102	tags=68%, list=39%, signal=42%	KLF5/PDGFB/SMAD6/GATA3/SRF/SMARCA4/TGFB1/MYC/TP53/GATA2/NGFR/ZNF512B/MYCN/NR1H2/EGR1/YY1/STAT3/ETS1/SMAD3/NCOR2/NFATC4/SREBF2/SOX9/JUN/AR/RARA/RELA/EGFR
GO:0048675	axon extension	68	0.402528	1.93795	0.000434544	0.00893368	0.00735088	3811	tags=75%, list=48%, signal=40%	ISLR2/SEMA6B/TWF2/NTN1/WNT3/SRF/DNM2/MAPT/VEGFA/SLIT1/SEMA4D/OLFM1/ZFYVE27/PLXNA3/CDH4/NDN/MEGF8/LIMK1/CYFIP1/NKX6-1/DRAXIN/L1CAM/DVL1/NLGN3/SEMA6C/ABL1/SEMA4F/CTTN/ANAPC2/LAMB2/SEMA6A/NRP2/TTL/GDI1/MAP1B/SEMA6D/ULK2/SSNA1/NRP1/SLIT2/GOLGA4/SMURF1/SEMA5B/USP9X/SEMA4C/MACF1/SIN3A/PTPRS/SHTN1/FN1/SEMA5A
GO:0150115	cell-substrate junction organization	66	0.394333	1.88335	0.000451217	0.00925229	0.00761305	4057	tags=79%, list=51%, signal=39%	ITGB3/FAM107A/TRIP6/THY1/CAMSAP3/CORO2B/PPM1F/SLC9A1/THBS1/RCC2/VEGFA/PLEC/TLN1/LDB1/ACTN1/IQSEC1/SRC/PTK2B/MMP14/KDR/AJUBA/TAOK2/MAP4K4/ABL1/LAMC1/DAPK3/SMAD3/CTTN/BCR/DUSP3/ACTN2/ITGB4/LIMCH1/PTPRJ/NRP1/SLK/DLC1/BCL2/WNT4/ACTG1/TSC1/MACF1/PTPRA/ROCK2/ARF6/FN1/ITGA6/POLDIP2/PEAK1/PHLDB2/VCL/SFRP1
GO:0035418	protein localization to synapse	40	0.450789	1.95565	0.000453527	0.00927551	0.00763215	2901	tags=68%, list=36%, signal=43%	LHFPL4/SHANK1/SCRIB/GRIP2/MAPT/NRXN2/BSN/GRIN2A/HRAS/GRIPAP1/WNT7A/PCLO/DAG1/DVL1/CACNG7/ZDHHC12/MAP1A/KIF5C/NLGN2/DLG4/RELN/PRKCZ/CLSTN1/MAPK8IP3/SLITRK3/STAU1/CLSTN3
GO:0043547	positive regulation of GTPase activity	99	0.358348	1.82956	0.000468152	0.00954981	0.00785785	3460	tags=64%, list=43%, signal=37%	WNT11/EPHA2/SIPA1/AGAP2/THY1/SCRIB/EVI5L/TBC1D10B/RGP1/AGAP5/TBC1D25/TBC1D16/DVL3/PIN1/SYDE1/PREX1/FOXJ1/SEMA4D/RGS16/NTRK3/HRAS/MTSS2/RANGAP1/TBC1D9B/RAPGEF1/PLXNB1/RALBP1/ARHGEF10/SNX18/AGAP6/PKP4/AGRN/SLC27A4/SRGAP2/CX3CL1/DOCK9/RGS8/MAP4K4/AGAP1/DOCK6/TBC1D9/ABR/ASAP3/BCR/APC2/GMIP/SGSM2/SGSM3/RALGPS1/ARAP1/RGL1/TBC1D2B/TIAM1/SMCR8/ARHGEF26/TBC1D5/RALGDS/SIPA1L3/TAX1BP3/AGAP3/TBC1D13/ERBB2/TS…
GO:0032703	negative regulation of interleukin-2 production	8	0.738528	1.98923	0.000475718	0.00965414	0.00794369	835	tags=75%, list=10%, signal=67%	EZR/KAT5/ZFP36/HOMER3/GATA3/TRIM27
GO:0060828	regulation of canonical Wnt signaling pathway	123	0.33578	1.77671	0.000474564	0.00965414	0.00794369	2630	tags=49%, list=33%, signal=33%	WNT11/HHEX/SHISA6/DACT3/RSPO3/TLE5/TMEM88/RUVBL2/TPBG/FUZ/CSNK1E/MDK/IGFBP2/OTUD5/WNK2/PIN1/TGFB1/NLE1/GSK3A/CSNK1D/BICC1/NKD1/CSNK1G2/CCAR2/AMER1/FZD1/SOX2/NHERF1/SOX4/LZTS2/TLE1/STK11/SRC/JUP/DRAXIN/GLI3/EGR1/FRMD8/SFRP2/JRK/VCP/IGFBP4/CTNND2/NOTCH1/DAB2IP/PPP1CA/LRP4/CCNY/WWTR1/TMEM198/DKK3/AXIN1/NRARP/DAPK3/KANK1/PRDM15/SMAD3/CCDC88C/AMFR/APC2
GO:0060485	mesenchyme development	139	0.326898	1.75242	0.000478295	0.00968148	0.0079662	3420	tags=58%, list=43%, signal=34%	WNT11/HEYL/GBX2/TBX2/DACT3/SPRED3/ACTA2/SEMA6B/CPLANE2/BCL9L/BASP1/ANXA6/RFLNB/MCRIP1/FUZ/ADAM15/FLNA/MDK/OTUD5/RADIL/MAPK3/GATA3/ZFP64/LOXL2/TRIM28/SIX4/TGFB1/LOXL3/MYC/NOLC1/SEMA4D/PHLDB1/AMER1/SPRED2/POFUT2/DLG5/EFNB1/OLFM1/SOX4/TCOF1/SPRY1/DCHS1/CUL7/NRG1/TEAD2/SOX8/DAG1/NOTCH4/SFRP2/NOTCH1/DAB2IP/ZFP36L1/SEMA6C/BMP7/WWTR1/SPRED1/SEMA4F/SMAD3/CITED2/TGFB1I1/SEMA6A/NRP2/CRB2/LAMA5/MTOR/SOX9/FA…
GO:0006120	mitochondrial electron transport, NADH to ubiquinone	39	-0.375471	-2.2072	0.000484544	0.00973378	0.00800923	3284	tags=82%, list=41%, signal=49%	NDUFA10/NDUFB8/NDUFB10/NDUFS6/NDUFS2/NDUFB9/NDUFA8/NDUFS3/DLD/NDUFA7/NDUFC2/NDUFA3/ISCU/NDUFB1/NDUFA6/NDUFS5/NDUFA1/ND3/NDUFS4/PARK7/NDUFB2/NDUFB6/NDUFC1/NDUFA4/NDUFV2/NDUFAB1/NDUFB3/NDUFA2/NDUFB5/NDUFA5/DNAJC15/NDUFB4
GO:0070372	regulation of ERK1 and ERK2 cascade	100	0.358512	1.83347	0.000483065	0.00973378	0.00800923	2620	tags=52%, list=33%, signal=35%	NECAB2/ITGB3/LIF/EPHA2/PDGFB/SPRED3/DUSP6/ACTA2/DUSP4/SHC1/TPBG/EZR/GAS6/ABCA7/PRKD2/CSK/MAPK3/P2RY1/C1QL4/WNK2/PIN1/TGFB1/GNAI2/ARRB2/TRAF7/CCN2/SPRED2/HRAS/NHERF1/FBLN1/SPRY1/TNIP1/SRC/PTK2B/NRG1/AKAP12/TIMP3/PTPN1/NDRG4/NOTCH1/DAB2IP/EIF3A/KDR/PRKCA/CX3CL1/PRKCZ/MAP2K7/ABL1/SPRED1/ARRB1/DUSP3/ADRA1A
GO:0030217	T cell differentiation	104	0.351347	1.80435	0.000485824	0.00973378	0.00800923	2867	tags=53%, list=36%, signal=34%	FZD8/ZBTB7B/SOCS3/IRF1/NCAPH2/MAFB/ACTL6B/KAT5/ITPKB/MDK/SOX12/FOSL2/GATA3/SRF/KLHL25/SMARCA4/ARMC5/PREX1/TGFB1/SART1/FOXJ1/SMARCD3/LOXL3/TP53/CLPTM1/GBA1/ACTB/ZBTB16/MEN1/SLC4A2/SMARCD2/KAT2A/SOX4/AP3D1/STK11/SMARCB1/JUNB/GLI3/EGR1/GLI2/STAT5B/ARID1A/ZFP36L1/STAT3/DNAJA3/PIK3R2/PRKCZ/ABL1/NRARP/BAD/SMARCC2/ZMIZ1/LFNG/MTOR/DROSHA
GO:0043065	positive regulation of apoptotic process	225	0.296389	1.67045	0.000485207	0.00973378	0.00800923	2622	tags=45%, list=33%, signal=31%	WNT11/CD248/BOK/DUSP6/MMP2/CDK5R1/MAP3K10/PIDD1/TLE5/USP27X/PHLDA3/GPLD1/SMPD1/SCRIB/ITM2C/APBB1/PPP2R1A/HYAL2/INPP5D/KCNMA1/SLC9A1/CDC34/GRN/RNPS1/THBS1/TNFRSF1A/GSN/MYBBP1A/ADM/UBE2M/EEF1A2/E2F1/PTPA/MYBL2/TGFB1/DNM2/MAP3K9/CAPN2/MYC/TP53/SIRT2/ZBTB16/NCK2/BRMS1/CCAR2/GRIN2A/TRAF7/FAS/CAMK1D/PEA15/RASSF2/RBM10/NGFR/RHOB/OLFM1/CTSD/RRP1B/NHERF1/HTRA1/SOX4/PNMA1/BIN1/RPS6KA2/SRC/PHLDA1/FBH1/CAPN1…
GO:0051345	positive regulation of hydrolase activity	198	0.302736	1.68514	0.000495949	0.00991142	0.0081554	3880	tags=65%, list=48%, signal=34%	WNT11/RCN3/HSPA1A/EPHA2/BOK/SIPA1/PIDD1/AGAP2/THY1/GPLD1/SCRIB/EVI5L/TBC1D10B/PPM1F/RGP1/MAPK12/AKT1/AGAP5/EFNA3/TBC1D25/GRN/TBC1D16/GSN/F3/PTPA/DVL3/PIN1/SYDE1/PREX1/MAPT/FOXJ1/CYFIP2/MYC/SEMA4D/RGS16/NTRK3/GNA12/GRIN2A/PPP1R15A/FAS/HRAS/MTSS2/NGFR/RANGAP1/HIP1/TBC1D9B/CTSD/GRAMD4/RAPGEF1/PLXNB1/RALBP1/ARHGEF10/SNX18/AGAP6/PKP4/AGRN/BBC3/DAP/SLC27A4/NR1H2/VCP/SRGAP2/CASP8/STAT3/CX3CL1/DOCK9/RGS8…
GO:0007044	cell-substrate junction assembly	62	0.411377	1.94152	0.000503797	0.00994211	0.00818064	4057	tags=81%, list=51%, signal=40%	ITGB3/FAM107A/TRIP6/THY1/CAMSAP3/CORO2B/PPM1F/SLC9A1/THBS1/RCC2/VEGFA/PLEC/TLN1/LDB1/ACTN1/SRC/PTK2B/MMP14/KDR/AJUBA/TAOK2/MAP4K4/ABL1/LAMC1/DAPK3/SMAD3/CTTN/BCR/DUSP3/ACTN2/ITGB4/LIMCH1/PTPRJ/NRP1/SLK/DLC1/BCL2/WNT4/ACTG1/TSC1/MACF1/PTPRA/ROCK2/FN1/ITGA6/POLDIP2/PEAK1/PHLDB2/VCL/SFRP1
GO:0007009	plasma membrane organization	65	0.40269	1.92025	0.00049945	0.00994211	0.00818064	1758	tags=43%, list=22%, signal=34%	ATP10A/PACSIN3/TLCD2/COLEC12/MAFB/ANXA6/SMPD1/ABCA7/RAB3A/XKR7/SYT7/NDRG1/AKT1/CHMP1A/FLOT1/GSN/DNM2/PLEC/CHMP7/VPS4A/MYH9/MTSS2/NHERF1/PACSIN2/EPB41L3/BIN1/SNX18/SPTBN1
GO:0048638	regulation of developmental growth	145	0.322891	1.74277	0.00050307	0.00994211	0.00818064	3688	tags=63%, list=46%, signal=35%	ISLR2/CDKN1A/TBX2/DUSP6/SEMA6B/BASP1/UNC13A/EZR/AKT1/TWF2/EPPK1/NTN1/SLC23A2/DIO3/FOSL2/WNT3/SRF/YBX3/SIX4/DNM2/MAPT/VEGFA/SLIT1/GSK3A/NKD1/SEMA4D/OLFM1/ZFYVE27/PLXNA3/CDH4/MEGF8/LIMK1/CYFIP1/MAPK11/NKX6-1/POU3F2/AGRN/CTDP1/DRAXIN/G6PD/WWC1/RAI1/L1CAM/MFSD2A/DLL1/CACNG7/RNF157/STAT5B/RGMA/NOTCH1/MECP2/YY1/SEMA6C/STAT3/ATP8A2/GAMT/ABL1/SEMA4F/CTTN/CITED2/ANAPC2/WWC2/JARID2/SEMA6A/TTL/FGFR3/GDI1/AR…
GO:1902532	negative regulation of intracellular signal transduction	258	0.284828	1.62249	0.000501668	0.00994211	0.00818064	3374	tags=54%, list=42%, signal=32%	DUSP5/LIF/HSPA1A/EPHA2/WTIP/SPRED3/KPTN/CCDC22/DUSP6/FAM89B/NOL3/DUSP4/TRIM67/SPRY4/PHLDA3/PYCR1/SMPD1/RASA4/EZR/MYADM/ABCA7/STMN3/SMAD6/PPP2R1A/AKT1/HYAL2/TMEM127/CSK/HOMER3/NF2/CDC34/THBS1/PRKACA/MAPK3/YJU2/TNFAIP1/C1QL4/PMEPA1/YBX3/WNK2/PIN1/MGRN1/MYC/GSK3A/NUP62/GBA1/NOC2L/CCAR2/TRAP1/ARRB2/FZD1/MAP2K3/SPRED2/C1QTNF3/MEN1/RASSF2/DLG5/RUBCN/HYOU1/NHERF1/FBLN1/TLE1/SPRY1/FOXM1/TNIP1/ITGA3/STK11…
GO:0060627	regulation of vesicle-mediated transport	233	0.286385	1.61779	0.000503183	0.00994211	0.00818064	2459	tags=41%, list=31%, signal=29%	NECAB2/ITGB3/SDC1/PACSIN3/CDK5R1/RAB15/CNN2/CPLANE2/VPS18/CORO1A/DGKQ/SYT5/SMPD1/SCRIB/EZR/GAS6/ABCA7/RAB3A/SYT7/CSK/NF2/RIMS3/MAPK3/FLOT1/P2RY1/MYO18A/MSN/ARHGDIA/EHD4/RAB3B/EHD1/GNAI2/RAB11B/VEGFA/BSN/GATA2/TNK2/ACTB/EEF2K/VPS4A/SMPD3/RAB3D/ARRB2/MAP2K2/CAMK1D/HGS/CD151/SEPTIN5/RUBCN/HIP1/DNAJC5/TUB/ANKRD13B/GRIPAP1/PACSIN2/SCAMP5/ARFGAP1/WNT7A/GRIK5/LAMP1/LRPAP1/GAB2/BIN1/PRKAR1B/SRC/SYP/ARHGA…
GO:0034220	monoatomic ion transmembrane transport	325	0.269592	1.56353	0.000518515	0.010207	0.00839858	2658	tags=40%, list=33%, signal=28%	KCNE1/KCNJ11/SLC18A3/KCNK5/ITGB3/SLC4A11/SLC9A3/KCNF1/ATP10A/KCNC1/GABRA5/TPCN1/JPH4/FXYD7/TMEM109/NOL3/LRRC8A/PIEZO1/ATP1A3/CORO1A/THY1/CACNA1C/ANXA6/ATP6V0C/ASIC4/GAS6/SLC25A22/TTYH3/STAC/FLNA/STEAP3/CHRNA4/SLC5A6/SLC39A3/KCNMA1/NCS1/SLC9A1/LETM1/KCNB2/PRKACA/TMEM63B/LASP1/CHRNB2/ATP6V0E2/SLC39A13/SLC39A1/ATP1B2/WNK2/STIM1/CACNA1H/UBASH3B/ATP1A1/CACNG8/KCNN1/SLC39A7/GNB2/ATP5F1D/ANTKMT/SLC6A8/M…
GO:0010634	positive regulation of epithelial cell migration	72	0.388911	1.88184	0.000521479	0.0102397	0.00842553	2858	tags=57%, list=36%, signal=37%	ITGB3/PDGFB/SRPX2/GPLD1/PPM1F/AKT1/PRKD2/GRN/THBS1/GATA3/TGFB1/VEGFA/GPI/EMC10/GATA2/MAP2K3/RHOB/SPARC/WNT7A/ITGA3/IQSEC1/SRC/PTK2B/SASH1/SCARB1/BCAR1/AAMP/SP1/KDR/PRKCA/ETS1/GFUS/MAP4K4/ABL1/PLCG1/CALR/DOCK5/MAP3K3/NRP2/MTOR/SOX9
GO:0070373	negative regulation of ERK1 and ERK2 cascade	31	0.500622	2.0434	0.000532708	0.0104342	0.00858554	2795	tags=71%, list=35%, signal=46%	LIF/SPRED3/DUSP6/DUSP4/EZR/CSK/C1QL4/WNK2/PIN1/SPRED2/NHERF1/FBLN1/SPRY1/TNIP1/TIMP3/PTPN1/DAB2IP/EIF3A/ABL1/SPRED1/DUSP3/SEMA6A
GO:1990089	response to nerve growth factor	27	0.524721	2.07435	0.000540681	0.0105641	0.00869241	1570	tags=52%, list=20%, signal=42%	KCNC1/RAB35/CORO1A/CSNK1E/AKT1/PARP1/MAPT/EHD1/CSNK1D/EEF2K/NTRK3/GRIA1/RAPGEF1/KAT2A
GO:0090090	negative regulation of canonical Wnt signaling pathway	64	0.396484	1.88321	0.000551875	0.0107561	0.00885042	2630	tags=56%, list=33%, signal=38%	WNT11/SHISA6/DACT3/TLE5/TMEM88/RUVBL2/TPBG/FUZ/MDK/IGFBP2/OTUD5/GSK3A/BICC1/NKD1/AMER1/FZD1/SOX2/NHERF1/LZTS2/TLE1/STK11/DRAXIN/GLI3/EGR1/FRMD8/SFRP2/IGFBP4/NOTCH1/DAB2IP/LRP4/WWTR1/DKK3/AXIN1/CCDC88C/AMFR/APC2
GO:0070528	protein kinase C signaling	15	0.609525	2.04012	0.000561921	0.0108764	0.00894944	1005	tags=53%, list=13%, signal=47%	WNT11/PDGFB/SEZ6L2/DGKQ/MYADM/SEZ6/FLOT1/VEGFA
GO:0022409	positive regulation of cell-cell adhesion	106	0.350865	1.80656	0.000562193	0.0108764	0.00894944	3555	tags=67%, list=44%, signal=38%	ZBTB7B/F11R/PIEZO1/CORO1A/THY1/FLOT2/ACTL6B/KAT5/ITPKB/MDK/AKT1/CSK/IGFBP2/SOX12/FLOT1/GATA3/KLHL25/SMARCA4/PODXL/SART1/CHST2/SMARCD3/HLA-A/ACTB/ZBTB16/NCK2/SOX2/SLC7A1/EFNB1/SMARCD2/CD276/SOX4/AP3D1/SMARCB1/SRC/HLA-E/GLI3/GLI2/STAT5B/ARID1A/IRAK1/BMP7/CX3CL1/FUT4/DNAJA3/NR4A3/PRKCZ/ETS1/ABL1/BAD/CITED2/TYK2/SMARCC2/ZMIZ1/MTOR/FYN/RARA/RELA/ST3GAL4/EFNB2/PTPN23/KIF26B/MYO10/PLPP3/PDPK1/FOXO3/JAK1…
GO:0009410	response to xenobiotic stimulus	145	0.32194	1.73763	0.000559488	0.0108764	0.00894944	2722	tags=47%, list=34%, signal=32%	KCNJ11/ITGB3/CDKN1A/KCNC1/CCND1/DUSP6/MMP2/AGPAT2/COL18A1/MCM7/GPLD1/SMPD1/GAS6/PPM1F/ADSS1/IGFBP2/THBS1/FOSL2/E2F1/DVL3/ADCY1/CAD/CERS1/MYC/TP53/VAV2/ATP1A1/CES2/PPP1R9B/CENPF/GNA12/GRIN2A/FZD1/GRIA1/RAD54L/EHMT2/RPTOR/DNMT3A/ITGA3/PFAS/NKX6-1/SRC/MBD1/XRCC1/PTK2B/SHANK2/HDAC5/ACAA1/VAV3/SFRP2/ADCYAP1R1/ABCA3/ABCA2/ABAT/TENT4A/POR/LOX/XPC/ABL1/SMOX/HSPG2/KCNH2/CALR/ABCA1/ADRA1A/AIP/SLITRK5/ALAD
GO:0055082	intracellular chemical homeostasis	247	0.281587	1.59734	0.00056724	0.0109472	0.00900764	2624	tags=41%, list=33%, signal=29%	KLF15/ITGB3/HKDC1/SLC4A11/SLC9A3/ADORA1/BOK/ADCY5/SPNS1/CCDC22/TPCN1/JPH4/NOL3/LRRC8A/ATP1A3/CORO1A/THY1/TUNAR/CACNA1C/KCTD17/ANXA6/GPLD1/ATP6V0C/GAS6/CLN6/KAT5/FLNA/HK1/KCNMA1/SLC9A1/LETM1/HK2/GRN/PRKACA/MAPK3/P2RY1/ATP6V0E2/SRF/SLC39A13/SMARCA4/ATP1B2/STIM1/PIM3/RAB11B/CYB561/C2CD2L/UBASH3B/MYC/ATP1A1/KCTD7/SLC39A7/SV2A/MCOLN1/CDK16/DIAPH1/SLC41A1/PLCB3/GRIA1/CHERP/C1QTNF3/SLC4A2/SELENON/SLC66A…
GO:0045321	leukocyte activation	309	0.269512	1.55718	0.000573578	0.0110424	0.00908601	3555	tags=55%, list=44%, signal=32%	HHEX/CLCF1/FZD8/ZBTB7B/CDKN1A/SBNO2/SOCS3/CD320/LRRC8A/IRF1/IKZF1/CORO1A/NCAPH2/THY1/MAFB/ST3GAL1/CCND3/SCRIB/FLOT2/GAS6/ACTL6B/KAT5/ITPKB/NDRG1/MDK/AKT1/CHRNA4/HYAL2/INPP5D/CSK/IGFBP2/SOX12/GRN/THBS1/GSN/MYO18A/FOSL2/TNIP2/CHRNB2/PKN1/GATA3/MSN/SRF/KLHL25/SMARCA4/ARMC5/AKAP17A/PREX1/TGFB1/MAPT/SART1/EXOSC6/FOXJ1/ZBTB46/SMARCD3/LOXL3/HLA-A/TP53/CLPTM1/GBA1/SLC39A7/ZNF335/NEDD9/GATA2/ACTB/ZBTB16/N…
GO:0045859	regulation of protein kinase activity	238	0.292623	1.65623	0.000576463	0.0110709	0.00910944	2471	tags=41%, list=31%, signal=29%	MTCP1/HHEX/ITGB3/CDKN1A/PDGFB/SRCIN1/CCND2/CCND1/CDK5R1/MAP3K10/DBNDD1/AGAP2/MVP/SPRY4/DAXX/THY1/CCND3/PKMYT1/HERC5/SMPD1/GAS6/CDC37/PPM1F/ZGPAT/AKT1/HEXIM2/CCNF/HYAL2/CDC25A/THBS1/TESK1/TRIM27/DVL3/TGFB1/VEGFA/UBASH3B/GBA1/MAPRE3/NEDD9/TRAF4/CDKN2C/ACTB/NAB2/PSRC1/RAP2B/NTRK3/MAP2K3/MEN1/MAP2K2/HGS/HRAS/RASSF2/ADAR/CAMK2N1/NHERF1/CLSPN/MAP4K2/PLK1/SPRY1/RPTOR/STK11/PRKAR1B/SRC/PTK2B/SASH1/TNFRSF…
GO:1900024	regulation of substrate adhesion-dependent cell spreading	34	0.478376	1.99139	0.00058352	0.011152	0.00917619	2605	tags=62%, list=33%, signal=42%	ITGB3/SPRY4/MYADM/FLNA/MDK/P4HB/TESK1/TRIOBP/PREX1/RCC2/NEDD9/PKP2/FBLN1/ST6GAL1/ACTN4/WASHC2C/CSPG5/ABL1/KANK1/CALR/DOCK5
GO:0044000	movement in host	86	0.370349	1.86404	0.000582635	0.011152	0.00917619	1963	tags=42%, list=24%, signal=32%	ITGB3/IFITM1/HSPA1A/EPHA2/F11R/LY6E/TPCN1/VPS18/SMPD1/TRIM25/FURIN/GAS6/CHMP1A/P4HB/HYAL2/BSG/GSN/HSPA1B/GRK2/ILF3/CHMP7/VPS4A/TRIM26/NECTIN2/SLC1A5/SLC7A1/PVR/ITGB5/PC/VPS37B/SLC52A2/LAMP1/TRIM8/SRC/SCARB1/DAG1
GO:0042060	wound healing	147	0.323148	1.74686	0.000586493	0.0111817	0.00920063	2276	tags=40%, list=28%, signal=29%	MYL9/ITGB3/CDKN1A/PDGFB/F11R/CNN2/TAFA5/HPS6/DGKQ/ANXA6/SMPD1/SCRIB/GAS6/RAB3A/SYT7/MYLK/FLNA/CHMP1A/EPPK1/THBS1/P2RY1/F3/SRF/TGFB1/VEGFA/UBASH3B/VAV2/PLEC/CHMP7/GATA2/ACTB/TLN1/VPS4A/RAP2B/GNA12/MYH9/HRAS/CD151/ITPK1/CORO1B/WNT7A/FBLN1/FKBP10/SRC/DDR1/SCARB1/TSKU/NRG1/DAG1/COL3A1/VAV3/NOTCH4/PLAT/SERPING1/KDR/PRKCA/AJUBA/DGKZ/CX3CL1
GO:0010761	fibroblast migration	29	0.511506	2.05142	0.000605029	0.0114244	0.00940036	1530	tags=45%, list=19%, signal=36%	ITGB3/CD248/ACTA2/AKT1/TMEM201/HYAL2/THBS1/TGFB1/RCC2/MTA2/PLEC/GNA12/NHERF1
GO:0061614	miRNA transcription	42	0.446997	1.95781	0.0006011	0.0114244	0.00940036	3102	tags=67%, list=39%, signal=41%	KLF5/PDGFB/SMAD6/GATA3/SRF/SMARCA4/TGFB1/MYC/TP53/GATA2/NGFR/ZNF512B/MYCN/NR1H2/EGR1/YY1/STAT3/ETS1/SMAD3/NCOR2/NFATC4/SREBF2/SOX9/JUN/AR/RARA/RELA/EGFR
GO:0006002	fructose 6-phosphate metabolic process	5	0.842915	1.93315	0.000604146	0.0114244	0.00940036	674	tags=80%, list=8%, signal=73%	PFKP/PFKL/HK1/HK2
GO:0051047	positive regulation of secretion	100	0.355844	1.81982	0.000603798	0.0114244	0.00940036	2280	tags=45%, list=28%, signal=33%	SLC18A3/ACHE/SDC1/ADORA1/RAB15/LRRC8A/GNA11/TUNAR/GPLD1/RAB3A/APBB1/SYT7/PRKACA/P2RY1/MYO18A/CHRNB2/TGFB1/RASL10B/GRK2/C2CD2L/GATA2/VPS4A/SMPD3/RAB3D/GPR158/CHRM3/C1QTNF3/HGS/PARD6A/SCAMP5/SOX4/LAMP1/GAB2/NKX6-1/PLA2G6/CAPN10/NR1H2/SOX11/CADPS/MYH10/NADK/ABAT/NLGN2/GABBR1/INHBB
GO:1902414	protein localization to cell junction	56	0.418348	1.93882	0.000608189	0.0114566	0.00942685	2901	tags=62%, list=36%, signal=40%	LHFPL4/SHANK1/F11R/SCRIB/FLNA/GRIP2/MAPT/NRXN2/BSN/ACTB/GRIN2A/HRAS/DLG5/GRIPAP1/WNT7A/PCLO/DAG1/DVL1/CACNG7/ZDHHC12/MAP1A/KIF5C/NECTIN1/NLGN2/ARHGEF18/DLG4/RELN/PRKCZ/TJP2/CLSTN1/MAPK8IP3/SLITRK3/STAU1/ZDHHC7/CLSTN3
GO:0032103	positive regulation of response to external stimulus	195	0.297287	1.65196	0.00062636	0.0117708	0.00968533	3623	tags=61%, list=45%, signal=34%	HSPA1A/PDGFB/COLEC12/USP27X/RFTN1/IRF1/TRIL/TPBG/TRIM25/GAS6/PPM1F/FLNA/NINJ1/LRRC14/MDK/ZCCHC3/PRKD2/HYAL2/GRN/CLPB/THBS1/MAPK3/TNFRSF1A/FLOT1/F3/TNIP2/ZNRF1/RNF31/HSPA1B/TGFB1/SARM1/IRF7/MAPKAPK3/TKFC/VEGFA/NEAT1/TRIM56/SIRT2/NFKBIL1/NEDD9/SEC14L1/TRIM41/FEM1A/NTRK3/NECTIN2/ARRB2/MAPKAPK2/CAMK1D/PVR/CAMK2N1/GRAMD4/MEGF8/LAMP1/TNIP1/RBM14/OSMR/TRIM3/SRC/PTK2B/VEGFB/SASH1/HLA-E/ZDHHC12/GPATCH3/ST…
GO:0060759	regulation of response to cytokine stimulus	62	0.407308	1.92231	0.000633484	0.0118763	0.00977217	3550	tags=76%, list=44%, signal=43%	HSPA1A/TLE5/AGPAT2/USP27X/GAS6/CDC37/TNFRSF1A/NKIRAS2/MIB2/HSPA1B/TRAIP/IRF7/TTLL12/TRIM56/TRIM41/SPATA2/MAPKAPK2/ADAR/AGPAT1/TRIM44/NR1H2/TRAF2/PTPN1/IRF3/IRAK1/CASP8/ISG15/USP18/MED1/MAVS/CACTIN/GPS2/IKBKB/SHARPIN/STAT2/RIPK1/CSF1/MUL1/PXDN/GIGYF2/SLIT2/SPPL2B/HIPK1/RFFL/ROBO1/AXL/PIAS4
GO:0003014	renal system process	34	0.476003	1.98151	0.000636087	0.0118968	0.00978902	2308	tags=59%, list=29%, signal=42%	AQP3/ADORA1/PDGFB/GAS6/CORO2B/HYAL2/KCNMA1/PRKACA/GSN/ADM/CHRNB2/PKN1/GNAI2/NHERF1/MAGED2/ITGA3/KIRREL1/ADCY6/SLC25A23/WFS1
GO:0048146	positive regulation of fibroblast proliferation	25	0.52534	2.02038	0.000658077	0.0122241	0.0100583	1433	tags=44%, list=18%, signal=36%	ITGB3/CD248/LIF/CDKN1A/PDGFB/GAS6/FOSL2/E2F1/MYC/HRAS/NGFR
GO:0061180	mammary gland epithelium development	25	0.52529	2.02019	0.000658077	0.0122241	0.0100583	3454	tags=88%, list=43%, signal=50%	EPHA2/CCND1/SCRIB/AKT1/DEAF1/NTN1/GATA3/WNT3/IQGAP3/PYGO2/FOXB1/SRC/DDR1/BRCA2/LRP5/MED1/AR/CSF1/AKT2/ROBO1/WNT4/LBH
GO:0007159	leukocyte cell-cell adhesion	130	0.332185	1.77118	0.000658243	0.0122241	0.0100583	3555	tags=64%, list=44%, signal=36%	ZBTB7B/F11R/IRF1/CORO1A/THY1/SCRIB/FLOT2/EZR/ACTL6B/KAT5/ITPKB/MDK/AKT1/CSK/IGFBP2/SOX12/GATA3/MSN/KLHL25/SMARCA4/SART1/FOXJ1/CHST2/SMARCD3/LOXL3/ADD2/HLA-A/ACTB/ZBTB16/NCK2/SEMA4D/STK10/SLC7A1/SLC4A2/DLG5/EFNB1/SMARCD2/PODXL2/CD276/SOX4/AP3D1/CERCAM/TNIP1/SMARCB1/SRC/HLA-E/GLI3/GLI2/STAT5B/ARID1A/IRAK1/BMP7/FUT4/DNAJA3/NR4A3/PRKCZ/ETS1/GFUS/ABL1/NRARP/BAD/DUSP3/TYK2/SMARCC2/ZMIZ1/MTOR/FYN/RARA/R…
GO:0045582	positive regulation of T cell differentiation	40	0.443722	1.92499	0.000669163	0.0123976	0.0102011	2774	tags=62%, list=35%, signal=41%	ZBTB7B/ACTL6B/KAT5/ITPKB/MDK/SOX12/GATA3/KLHL25/SMARCA4/SART1/SMARCD3/ACTB/ZBTB16/SMARCD2/SOX4/AP3D1/SMARCB1/GLI3/GLI2/STAT5B/ARID1A/PRKCZ/BAD/SMARCC2/ZMIZ1
GO:1903532	positive regulation of secretion by cell	96	0.356796	1.82246	0.000680365	0.0125756	0.0103475	2280	tags=46%, list=28%, signal=33%	SLC18A3/ACHE/SDC1/RAB15/LRRC8A/GNA11/TUNAR/GPLD1/RAB3A/APBB1/SYT7/PRKACA/P2RY1/MYO18A/CHRNB2/TGFB1/RASL10B/GRK2/C2CD2L/GATA2/VPS4A/SMPD3/RAB3D/GPR158/CHRM3/C1QTNF3/HGS/PARD6A/SCAMP5/SOX4/LAMP1/GAB2/NKX6-1/PLA2G6/CAPN10/NR1H2/SOX11/CADPS/MYH10/NADK/ABAT/NLGN2/GABBR1/INHBB
GO:0015837	amine transport	30	0.49613	1.99624	0.000694716	0.0127983	0.0105308	1181	tags=43%, list=15%, signal=37%	SLC18A3/ADORA1/SYT5/SLC7A5/SLC43A2/SYT7/CHRNA4/P2RY1/CHRNB2/RAB3B/GRK2/SLC44A2/SV2A
GO:0032870	cellular response to hormone stimulus	254	0.281033	1.5975	0.000695665	0.0127983	0.0105308	3757	tags=59%, list=47%, signal=32%	HEYL/ITGB3/ZBTB7B/HSPA1A/GLP1R/IGFBP7/FAM107A/SOCS3/VPS18/DAXX/ATP1A3/EGLN2/GPLD1/SHC1/PKM/KANK2/ZFP36/IRS1/AKT1/PARP1/GAS2L1/CSK/IGFBP2/SLC9A1/PRKACA/MAPK3/PXN/PKN1/PMEPA1/SMARCA4/TNC/HSPA1B/GNAI2/THRA/GPT2/RXRB/CACNA1H/LONP1/TADA3/ATP1A1/GSK3A/WBP2/EEF2K/SLC27A1/GRIA1/HRAS/RANGAP1/PIP4K2B/CTSD/MTCL2/FKBP4/ABHD2/CYFIP1/DDX54/NKX6-1/SRC/CAPN10/BCAR1/SLC2A8/TSC2/ADCY6/HDAC5/PAGR1/SLC27A4/PAQR7/NR1…
GO:0022037	metencephalon development	62	0.404554	1.90931	0.000713292	0.0130615	0.0107474	2663	tags=50%, list=33%, signal=34%	GDF10/KCNE1/GBX2/KCNC1/CDK5R1/SCRIB/CBS/SEZ6/B4GALT2/MDK/WHRN/EN1/SPTBN2/TP53/GBA1/SDF4/LDB1/KAT2A/WNT7A/XRCC1/AARS1/DLL1/GLI2/KNDC1/MECP2/ABAT/HNRNPD/ABL1/COX1/NCOR2/OGDH
GO:0045580	regulation of T cell differentiation	59	0.404698	1.89958	0.000712516	0.0130615	0.0107474	3539	tags=71%, list=44%, signal=40%	ZBTB7B/IRF1/ACTL6B/KAT5/ITPKB/MDK/SOX12/GATA3/KLHL25/SMARCA4/SART1/FOXJ1/SMARCD3/LOXL3/CLPTM1/ACTB/ZBTB16/SLC4A2/SMARCD2/KAT2A/SOX4/AP3D1/SMARCB1/JUNB/GLI3/GLI2/STAT5B/ARID1A/PRKCZ/ABL1/NRARP/BAD/SMARCC2/ZMIZ1/DROSHA/RARA/FANCA/SH3RF1/FOXO3/ERBB2/SMARCD1/BRD7
GO:0007423	sensory organ development	228	0.290597	1.63962	0.000725494	0.0132542	0.0109059	3380	tags=55%, list=42%, signal=33%	PPP1R13L/ACHE/GBX2/MAF/MAB21L2/EPHA2/GABRA5/MCM2/TBX2/SPRED3/PBX2/ITGA8/COL2A1/THY1/MAFB/CACNA1C/SCRIB/RING1/WHRN/NF2/MAPK3/NTN1/DIO3/GATA3/SRF/TPRN/SMARCA4/SIX4/SKI/TRIOBP/SMARCD3/VEGFA/TSHZ1/C1QTNF5/PYGO2/COL8A1/GATA2/CPAMD8/NKD1/SALL2/COL5A2/SOX2/SPRED2/MAPKAPK2/SOX3/COL4A1/LPCAT1/TUB/FJX1/ZIC1/CDH23/NHERF1/WNT7A/VIM/SPRY1/BHLHE22/LIMK2/ECE1/DDR1/CELF4/DCHS1/TSKU/MFN2/SOX8/GLI3/MFSD2A/DLL1/DVL…
GO:0003002	regionalization	166	0.311409	1.70381	0.000733629	0.0133718	0.0110027	3659	tags=61%, list=46%, signal=34%	WNT11/HHEX/HEYL/NBL1/GBX2/TBX2/PBX2/CPLANE2/BASP1/MAFB/HOXA7/FUZ/SMAD6/RING1/EN1/PRKACA/WNT3/SRF/GREM2/SKI/KIF3B/FOXJ1/SMARCD3/NLE1/DZIP1L/TP53/PCGF2/TSHZ1/ACD/FOXB1/SSBP3/BICC1/ZBTB16/NKD1/LDB1/IRX1/KAT2A/WNT7A/MEGF8/ANKS6/SPRY1/SP8/BBS5/ADGRG1/GLI3/VANGL2/DLL1/DVL1/GLI2/FKBP8/SFRP2/NDRG4/NOTCH1/HOXA3/LHX3/LRP4/HES6/YY1/DVL2/POFUT1/SOX1/RELN/IRX3/MDFI/LRP5/AXIN1/NRARP/BMP1/SMAD3/CITED2/TULP3/GPR…
GO:0034331	cell junction maintenance	31	0.494959	2.02029	0.000737102	0.0133802	0.0110096	2521	tags=61%, list=31%, signal=42%	C1QL1/ITGB3/SHANK1/KIFC3/CAMSAP3/RAB3A/CNTNAP1/WHRN/BSN/SDF4/DCTN1/PARD6A/KIRREL1/PCLO/SHANK2/NLGN2/PLEKHA7/MTSS1/INAVA
GO:0018212	peptidyl-tyrosine modification	95	0.361924	1.84493	0.000737492	0.0133802	0.0110096	3462	tags=66%, list=43%, signal=38%	ITGB3/CLCF1/LIF/PDGFB/SRCIN1/SOCS3/MVP/DGKQ/ZGPAT/PPP2R1A/HYAL2/NF2/MAPK3/TNFRSF1A/EHD4/TGFB1/LONP1/VEGFA/TP53/NEDD9/TNK2/SEMA4D/RAP2B/PPP2R5B/GFRA1/ALK/SRC/PTK2B/ARHGEF2/DDR1/PTPN1/TPST2/SFRP2/SH3BP5/MLST8/LRP4/UNC119/KDR/SH3BP5L/DLG4/RELN/PRKCZ/THBS4/CADM4/ABL1/GRM5/MTOR/FGFR3/GPRC5B/FYN/PTPRJ/TTBK1/EGFR/OSBP/EPHB2/NRP1/HSF1/ZNF592/APP/PLPP3/IGF1R/ERBB2/JAK1
GO:0055002	striated muscle cell development	23	0.531718	1.99517	0.000745972	0.0134904	0.0111003	1100	tags=43%, list=14%, signal=38%	MYL9/SDC1/ADPRHL1/WDR1/SRF/FLNC/SIX4/OBSCN/OBSL1/PLEC
GO:0018108	peptidyl-tyrosine phosphorylation	94	0.359648	1.82836	0.000747918	0.0134904	0.0111003	3629	tags=69%, list=45%, signal=38%	ITGB3/CLCF1/LIF/PDGFB/SRCIN1/SOCS3/MVP/DGKQ/ZGPAT/PPP2R1A/HYAL2/NF2/MAPK3/TNFRSF1A/EHD4/TGFB1/LONP1/VEGFA/TP53/NEDD9/TNK2/SEMA4D/RAP2B/PPP2R5B/GFRA1/ALK/SRC/PTK2B/ARHGEF2/DDR1/PTPN1/SFRP2/SH3BP5/MLST8/LRP4/UNC119/KDR/SH3BP5L/DLG4/RELN/PRKCZ/THBS4/CADM4/ABL1/GRM5/MTOR/FGFR3/GPRC5B/FYN/PTPRJ/TTBK1/EGFR/OSBP/EPHB2/NRP1/HSF1/ZNF592/APP/PLPP3/IGF1R/ERBB2/JAK1/INSR/FGFR1/LRP8
GO:0046777	protein autophosphorylation	100	0.353041	1.80549	0.000748706	0.0134904	0.0111003	3622	tags=67%, list=45%, signal=37%	PDGFB/MAP3K10/MVP/FAM20C/AKT1/PRKD2/MAPK3/TESK1/WNK2/PIM3/CAD/MAP3K9/MAPKAPK3/TNKS1BP1/VEGFA/EEF2K/RAP2B/STK10/PPP2R5B/MAP2K2/MAPKAPK2/RASSF2/ULK3/PASK/ALK/STK11/PRKX/SRC/PTK2B/DDR1/MKNK2/MEX3B/MAP3K11/KDR/IRAK1/TAOK2/ATP13A2/CAMKK2/ABL1/LMTK2/DAPK3/STK25/EPHB3/MAP3K3/MTOR/CDK12/TAF1/EIF2AK4/FGFR3/TNIK/MARK2/RIPK1/SIK2/EGFR/MINK1/ULK2/STK24/SLK/ACVR1B/IGF1R/PDPK1/ERBB2/DAPK1/PINK1/INSR/EPHB4/FGFR1
GO:0051493	regulation of cytoskeleton organization	283	0.271876	1.56207	0.000757878	0.0136245	0.0112106	2640	tags=41%, list=33%, signal=29%	WNT11/ITGB3/SHANK1/HSPA1A/TUBB4A/F11R/CDK5R1/FAM107A/CORO1A/CAMSAP3/TACC3/KANK2/MYADM/COTL1/CORO2B/PPM1F/STMN3/SORBS3/FLNA/CCNF/CHMP1A/GAS2L1/CDK2AP2/FSCN1/NF2/TWF2/HAUS7/SPTBN2/SLC9A1/WDR1/MAPK3/PXN/GSN/TESK1/PLEKHG2/TRIM27/SPAG5/BICD2/TRIOBP/SYDE1/PREX1/HSPA1B/MAPT/CYFIP2/CAPN2/ADD2/NUP62/MAPRE3/NEDD9/CHMP7/NCK2/PSRC1/PHLDB1/DIAPH1/ARPIN/CCN2/SLC4A2/DCTN1/HRAS/EVL/MAP6/PLXNA3/CORO1B/KAT2A/FKBP4…
GO:0043434	response to peptide hormone	180	0.303643	1.67772	0.000765548	0.013731	0.0112983	3777	tags=62%, list=47%, signal=34%	KLF15/ITGB3/ZBTB7B/GLP1R/VGF/SOCS3/GPLD1/SHC1/NEFL/PKM/IRS1/AKT1/PARP1/CSK/SLC9A1/IGFBP5/BSG/PRKACA/MAPK3/PXN/ADM/GNAI2/GPT2/CAD/LONP1/GSK3A/EEF2K/SLC27A1/INPPL1/GRIA1/NUDC/SLC2A1/HRAS/RANGAP1/PIP4K2B/CTSD/MTCL2/CYFIP1/STK11/NKX6-1/SRC/CAPN10/BCAR1/SLC2A8/TSC2/ADCY6/HDAC5/SLC27A4/DAG1/EGR1/VAMP2/PTPN1/COL3A1/STAT5B/SP1/SRSF4/PRKCA/ZFP36L1/GPR173/GRB10/STAT3/BMP7/INHBB/WDTC1/CRY2/PIK3R2/NR4A3/PRKC…
GO:0006935	chemotaxis	133	0.33302	1.77385	0.000774294	0.0137697	0.0113301	3403	tags=62%, list=42%, signal=37%	NBL1/ITGB3/EPHA2/PDGFB/MMP2/SEMA6B/CORO1A/TPBG/SCRIB/TUBB2B/GAS6/PPM1F/NINJ1/MDK/PRKD2/YTHDF1/THBS1/BSG/MAPK3/NTN1/F3/WNT3/PREX1/TGFB1/ROBO3/VEGFA/PLXNB3/SLIT1/PLEC/NEDD9/ITGA9/SEMA4D/NTRK3/ARRB2/CAMK1D/HRAS/PLXNA3/CORO1B/MEGF8/RALBP1/PLA2G6/ST6GAL1/PTK2B/VEGFB/NOVA2/BCAR1/UNC5C/TSC2/NRG1/PLEKHG5/L1CAM/VAV3/NOTCH1/KDR/ELMO2/SEMA6C/CX3CL1/PIP5K1C/THBS4/LOX/SEMA4F/SMAD3/CALR/DUSP3/SEMA6A/NRP2/DUSP1…
GO:0042330	taxis	133	0.33302	1.77385	0.000774294	0.0137697	0.0113301	3403	tags=62%, list=42%, signal=37%	NBL1/ITGB3/EPHA2/PDGFB/MMP2/SEMA6B/CORO1A/TPBG/SCRIB/TUBB2B/GAS6/PPM1F/NINJ1/MDK/PRKD2/YTHDF1/THBS1/BSG/MAPK3/NTN1/F3/WNT3/PREX1/TGFB1/ROBO3/VEGFA/PLXNB3/SLIT1/PLEC/NEDD9/ITGA9/SEMA4D/NTRK3/ARRB2/CAMK1D/HRAS/PLXNA3/CORO1B/MEGF8/RALBP1/PLA2G6/ST6GAL1/PTK2B/VEGFB/NOVA2/BCAR1/UNC5C/TSC2/NRG1/PLEKHG5/L1CAM/VAV3/NOTCH1/KDR/ELMO2/SEMA6C/CX3CL1/PIP5K1C/THBS4/LOX/SEMA4F/SMAD3/CALR/DUSP3/SEMA6A/NRP2/DUSP1…
GO:1901653	cellular response to peptide	162	0.317286	1.73401	0.000770226	0.0137697	0.0113301	3756	tags=65%, list=47%, signal=35%	KLF15/ITGB3/ZBTB7B/GLP1R/SOCS3/ATP1A3/GPLD1/SHC1/PKM/IRS1/AKT1/PARP1/CSK/SLC9A1/PRKACA/MAPK3/TIMELESS/PXN/GNAI2/GPT2/LONP1/TP53/GSK3A/PPP1R9B/TRIM41/EEF2K/SMPD3/SLC27A1/GRIA1/HRAS/NGFR/RANGAP1/PIP4K2B/CTSD/MTCL2/LDOC1/VIM/CYFIP1/NKX6-1/SRC/CAPN10/ARHGEF2/BCAR1/SLC2A8/TSC2/ADCY6/HDAC5/SLC27A4/VAMP2/PTPN1/LRP1/STAT5B/SP1/PRKCA/ZFP36L1/GPR173/GRB10/STAT3/INHBB/WDTC1/PIK3R2/NR4A3/PRKCZ/ZNF106/KANK1/A…
GO:0009607	response to biotic stimulus	459	0.250494	1.47867	0.000774698	0.0137697	0.0113301	3042	tags=47%, list=38%, signal=31%	IFITM1/HSPA1A/EPHA2/SBNO2/VGF/ACTA2/MARCHF2/COLEC12/USP27X/RFTN1/IRF1/CORO1A/VWCE/TRIL/SHC1/HERC5/SLC7A5/SMPD1/AKAP1/TRIM25/COTL1/ADAM15/CNPY3/KAT5/CDC37/ZFP36/SMAD6/IL18BP/NINJ1/ILRUN/LRRC14/DTX4/AKT1/HK1/ZCCHC3/ZYX/PARP1/NCR3LG1/CFH/HYAL2/RNF26/OTUD5/GRN/A2M/CLPB/MAPK3/TNFRSF1A/FLOT1/ZC3HAV1/GSN/RNF166/FOSL2/ADM/TNIP2/GTF2F1/GATA3/TUBB4B/ZNRF1/TRIM28/TRIM27/ARMC5/SMC1A/NFKBIB/CNP/RNF31/HSPA1B/A…
GO:0050731	positive regulation of peptidyl-tyrosine phosphorylation	50	0.420908	1.90888	0.000800545	0.0141971	0.0116817	3263	tags=70%, list=41%, signal=42%	ITGB3/CLCF1/LIF/PDGFB/SRCIN1/DGKQ/TNFRSF1A/EHD4/TGFB1/VEGFA/TP53/NEDD9/TNK2/SEMA4D/GFRA1/SRC/PTK2B/ARHGEF2/PTPN1/MLST8/LRP4/UNC119/DLG4/RELN/THBS4/ABL1/GRM5/MTOR/FGFR3/GPRC5B/FYN/PTPRJ/OSBP/NRP1/HSF1
GO:0031347	regulation of defense response	257	0.281529	1.60216	0.000806233	0.0142658	0.0117383	3198	tags=51%, list=40%, signal=32%	ADORA1/HSPA1A/SBNO2/SOCS3/COLEC12/USP27X/RFTN1/IRF1/METRNL/TRIL/HERC5/TRIM25/FURIN/CDC37/ZFP36/NINJ1/ILRUN/LRRC14/DTX4/MDK/AKT1/ZCCHC3/PARP1/CFH/HYAL2/RNF26/GRN/A2M/CLPB/MAPK3/TNFRSF1A/FLOT1/TNIP2/GATA3/ZNRF1/TNC/RNF31/HSPA1B/TGFB1/SARM1/IRF7/MAPKAPK3/TKFC/HLA-A/FNDC4/TTLL12/NEAT1/TRIM56/SIRT2/GBA1/NFKBIL1/SEC14L1/TRIM41/BAP1/FEM1A/BRD4/NECTIN2/SPATA2/ARRB2/C1QTNF3/MAPKAPK2/ADAR/PVR/CAMK2N1/GRAMD…
GO:0046649	lymphocyte activation	264	0.276499	1.57459	0.000817089	0.0144255	0.0118697	2335	tags=38%, list=29%, signal=28%	HHEX/CLCF1/FZD8/ZBTB7B/CDKN1A/SOCS3/CD320/LRRC8A/IRF1/IKZF1/CORO1A/NCAPH2/THY1/MAFB/ST3GAL1/CCND3/SCRIB/FLOT2/GAS6/ACTL6B/KAT5/ITPKB/MDK/AKT1/CHRNA4/INPP5D/CSK/IGFBP2/SOX12/GSN/FOSL2/TNIP2/CHRNB2/PKN1/GATA3/MSN/SRF/KLHL25/SMARCA4/ARMC5/AKAP17A/PREX1/TGFB1/SART1/EXOSC6/FOXJ1/SMARCD3/LOXL3/HLA-A/TP53/CLPTM1/GBA1/SLC39A7/ZNF335/NEDD9/ACTB/ZBTB16/NCK2/MYH9/SLC7A1/MEN1/SLC4A2/DCAF15/DLG5/CD151/EFNB1/S…
GO:0042475	odontogenesis of dentin-containing tooth	29	0.50325	2.01831	0.000833953	0.0146597	0.0120624	2420	tags=66%, list=30%, signal=46%	FST/FAM20C/NF2/BSG/ADM/TNC/APCDD1/STIM1/SMPD3/ROGDI/SLC4A2/NGFR/ANKRD11/GLI3/GLI2/NECTIN1/LRP4/BMP7/CNNM4
GO:0010763	positive regulation of fibroblast migration	8	0.721787	1.94414	0.000834077	0.0146597	0.0120624	889	tags=62%, list=11%, signal=56%	ITGB3/ACTA2/AKT1/THBS1/TGFB1
GO:0043410	positive regulation of MAPK cascade	154	0.315639	1.71174	0.000842441	0.0147737	0.0121562	3622	tags=64%, list=45%, signal=36%	NECAB2/ITGB3/LIF/ADORA1/PDGFB/ACTA2/MAP3K10/SHC1/TPBG/GAS6/ABCA7/SORBS3/PRKD2/THBS1/MAPK3/P2RY1/DVL3/TGFB1/GNAI2/VEGFA/IQGAP3/TRAF4/NTRK3/MAPK8IP2/ARRB2/TRAF7/CCN2/SOX2/MAP2K3/MAP2K2/HRAS/RASSF2/WNT7A/MAP4K2/SRC/PTK2B/SASH1/WWC1/NRG1/AKAP12/TRAF2/PTPN1/NDRG4/MAP3K11/IGFBP4/NOTCH1/DAB2IP/KDR/IRAK1/PRKCA/TAB1/TAOK2/DVL2/CX3CL1/PRKCZ/MAP2K7/LPAR2/KSR1/ABL1/AXIN1/EDA2R/INAVA/STK25/ARRB1/ADRA1A/MAPK8I…
GO:0009612	response to mechanical stimulus	77	0.370916	1.81296	0.000858888	0.0149953	0.0123386	1963	tags=40%, list=24%, signal=31%	WNT11/ITGB3/KCNC1/F11R/MMP2/CNN2/PIEZO1/IRF1/BAG3/MDK/WHRN/IGFBP2/SLC9A1/THBS1/MAPK3/TNFRSF1A/P2RY1/GSN/TNC/NRXN2/CAPN2/GPI/PLEC/SLC2A1/FAS/SRC/PTK2B/TNFRSF10B/JUP/MMP14/DAG1
GO:0048871	multicellular organismal-level homeostasis	321	0.267461	1.54951	0.000858067	0.0149953	0.0123386	2644	tags=41%, list=33%, signal=29%	AQP3/PPP1R13L/ITGB3/RCN3/ACHE/ZBTB7B/ADORA1/HSPA1A/CLDN5/VGF/F11R/PCSK1N/IKZF1/CORO1A/COL2A1/MAFB/METRNL/ZFP36/KDM6B/NCDN/ITPKB/PPP2R1A/AKT1/WHRN/HYAL2/INPP5D/CSK/CNTN2/SLC39A3/PRKACA/FOSL2/PKN1/GATA3/NKIRAS2/SRF/SMARCA4/ATP1B2/CIB2/HSPA1B/BRD1/THRA/VEGFA/UBASH3B/GPI/NLE1/PWWP2B/GBA1/ZNF423/EIF4G1/GATA2/LAMA4/ACTB/BAP1/POTEE/LDB1/SLC27A1/SLC1A5/RAB3D/CCN2/SLC2A1/IP6K1/SLC4A2/FAS/RASSF2/ADAR/ANKH/…
GO:0010817	regulation of hormone levels	155	0.308859	1.67881	0.000869786	0.015152	0.0124675	2300	tags=41%, list=29%, signal=30%	KCNJ11/LIF/ADORA1/GLP1R/VGF/ADCY5/PCSK1N/LRRC8A/GNA11/DGKQ/TUNAR/BCAT2/GPLD1/SLC7A5/FURIN/SLC16A10/SLC25A22/RAB3A/PFKL/SYT7/IRS1/P4HB/PRKACA/PNPLA2/P2RY1/DIO3/ADM/GATA3/MIDN/GNAZ/PIM3/RAB11B/RASL10B/C2CD2L/CACNA1H/ATP1A1/RETSAT/CDK16/SMPD3/CHRM3/C1QTNF3/LTBP4/STUB1/SOX4/PASK/NKX6-1/PLA2G6/ECE1/CAPN10/PCLO/SLC16A2/DGAT1/SOX8/EGR1/STAT5B/SOX11/SIDT2/NADK/ABAT/NLGN2/GABBR1/INHBB/CRY2
GO:0006939	smooth muscle contraction	34	0.46773	1.94707	0.000877901	0.0152596	0.012556	800	tags=32%, list=10%, signal=29%	CNN1/TBX2/ACTA2/APBB1/MYLK/SMTN/GRIP2/KCNMA1/KCNB2/CHRNB2/SRF
GO:0048771	tissue remodeling	58	0.403105	1.8778	0.0009007	0.0156214	0.0128537	1396	tags=38%, list=17%, signal=32%	ITGB3/LIF/EPHA2/MMP2/RSPO3/CBS/SYT7/FLNA/NCDN/MDK/INPP5D/CSK/IGFBP5/CAPN1/FOSL2/TGFB1/P3H4/UBASH3B/TP53/RAB3D/SLC4A2/RASSF2
GO:0042476	odontogenesis	41	0.440601	1.91421	0.000933682	0.0161486	0.0132875	3696	tags=80%, list=46%, signal=44%	AQP3/FST/FAM20C/NF2/BSG/ADM/TNC/APCDD1/STIM1/SMPD3/ROGDI/SLC4A2/ANKH/NGFR/SRC/ANKRD11/GLI3/GLI2/NECTIN1/LRP4/BMP7/CNNM4/TMT1A/TUFT1/BCOR/LAMA5/CSF1/LAMB1/COL1A1/AXIN2/ID3/BCL2L11/CTNNA1
GO:1903825	organic acid transmembrane transport	52	0.416134	1.89767	0.000935199	0.0161486	0.0132875	1439	tags=42%, list=18%, signal=35%	LRRC8A/CPT1B/SLC7A5/SLC16A10/SLC25A22/SLC43A2/AKT1/SLC5A6/GFAP/THBS1/SLC23A2/PRAF2/SLC25A29/SLC6A8/SLC29A4/MFSD12/SLC27A1/SLC1A5/SLC2A1/SLC7A1/SLC66A1/SLC25A1
GO:0003007	heart morphogenesis	115	0.338472	1.77138	0.000939697	0.0161907	0.0133222	3659	tags=63%, list=46%, signal=35%	WNT11/HEYL/PPP1R13L/ADPRHL1/TBX2/CLDN5/RBM20/CPLANE2/COL2A1/ADAM15/SMAD6/FLNA/GATA3/SRF/FGFRL1/TGFB1/SMARCD3/VEGFA/TP53/GSK3A/SHOX2/FZD1/RBM15/OLFM1/PLXND1/PKP2/SOX4/MEGF8/ADAMTS1/SPRY1/BBS5/DCHS1/NRG1/TEAD2/DAG1/VANGL2/DLL1/DVL1/GAA/SFRP2/NDRG4/SOX11/NOTCH1/TAB1/DVL2/BMP7/ALPK2/SMAD3/CITED2/LEMD2/MED1/ZMIZ1/NRP2/MTOR/SOX9/EGLN1/FZD2/COL5A1/NRP1/SLIT2/TAFAZZIN/DLC1/FLRT2/NOTCH2/APC/ROBO1/INSR/HEG…
GO:0010563	negative regulation of phosphorus metabolic process	185	0.300108	1.65763	0.000942809	0.0162089	0.0133371	3254	tags=55%, list=41%, signal=33%	HHEX/CDKN1A/PDGFB/SRCIN1/DUSP6/DBNDD1/SOCS3/MVP/SPRY4/THY1/DGKQ/SMPD1/MYADM/PPM1F/ZGPAT/PPP2R1A/AKT1/HEXIM2/PARP1/HYAL2/NF2/TESK1/PKN1/MIDN/TRIM27/PTPA/TGFB1/MAPT/UBASH3B/TP53/GSK3A/SIRT2/GBA1/EIF4G1/INSM1/CDKN2C/NCK2/SEMA4D/SLC27A1/NTRK3/ARRB2/PPP1R15A/SPRED2/MEN1/RASSF2/ADAR/RUBCN/LPCAT1/CAMK2N1/PARD6A/PLK1/FBLN1/SPRY1/PRKAR1B/KIRREL1/CTDSP1/TRIB1/TSC2/DVL1/PTPN1/FKBP8/SFRP2/PPP2R5D/CTDSP2/SH3B…
GO:0099601	regulation of neurotransmitter receptor activity	24	0.523613	1.98507	0.000945099	0.0162129	0.0133404	3532	tags=92%, list=44%, signal=51%	SHANK1/SHISA7/SHISA6/CAPN1/CNIH2/CACNG8/CACNG4/MAPK8IP2/PTK2B/CACNG7/NLGN3/DLGAP4/NLGN2/DLG4/RELN/SHANK3/SLC6A9/DLGAP1/MINK1/EPHB2/APP/DAPK1
GO:0046596	regulation of viral entry into host cell	15	0.596348	1.99602	0.000948208	0.0162309	0.0133552	1671	tags=67%, list=21%, signal=53%	IFITM1/LY6E/SMPD1/TRIM25/FURIN/P4HB/GSN/TRIM26/NECTIN2/TRIM8
GO:0061387	regulation of extent of cell growth	59	0.398716	1.8715	0.000951679	0.0162549	0.013375	3811	tags=75%, list=48%, signal=39%	ISLR2/SEMA6B/TWF2/NTN1/WNT3/SRF/DNM2/MAPT/VEGFA/SLIT1/SEMA4D/OLFM1/ZFYVE27/PLXNA3/CDH4/MEGF8/LIMK1/CYFIP1/NKX6-1/DRAXIN/L1CAM/RGMA/SEMA6C/ABL1/SEMA4F/CTTN/ANAPC2/SEMA6A/TTL/GDI1/MAP1B/SEMA6D/ULK2/NRP1/GOLGA4/SMURF1/SEMA5B/SEMA4C/MACF1/SIN3A/PTPRS/SHTN1/FN1/SEMA5A
GO:0071260	cellular response to mechanical stimulus	30	0.487878	1.96303	0.000968221	0.0164322	0.0135208	1369	tags=43%, list=17%, signal=36%	WNT11/ITGB3/F11R/CNN2/PIEZO1/IRF1/BAG3/SLC9A1/MAPK3/TNFRSF1A/PLEC/SLC2A1/FAS
GO:0032530	regulation of microvillus organization	6	0.776657	1.86756	0.000966943	0.0164322	0.0135208	897	tags=83%, list=11%, signal=74%	KLF5/EZR/FSCN1/TWF2/PODXL
GO:0051146	striated muscle cell differentiation	119	0.338242	1.77668	0.000968317	0.0164322	0.0135208	2640	tags=48%, list=33%, signal=33%	MYL9/SDC1/KLF5/ADPRHL1/PLPP7/PIEZO1/ADAMTS15/RBM38/CNTNAP1/KDM6B/AKT1/DNER/SLC9A1/IGFBP5/WDR1/FLOT1/SRF/FLNC/PTGFRN/SIX4/SKI/TGFB1/EHD1/CACNA1H/CAPN2/VEGFA/OBSCN/GSK3A/OBSL1/PLEC/ADGRB1/SHOX2/PLEKHO1/ARRB2/LMNA/MYH9/SELENON/KAT2A/FLII/CTDP1/G6PD/NRG1/HDAC5/MMP14/DLL1/NOTCH1/PLD3/YY1/DMPK/ALPK2/IRX3/BCL9/ATP11A/CALR/DOCK5/ADRA1A/ACTN2
GO:0070830	bicellular tight junction assembly	20	0.551788	1.98609	0.000972719	0.0164714	0.0135531	800	tags=30%, list=10%, signal=27%	WNT11/EPHA2/CLDN5/F11R/PRKACA/SRF
GO:0050865	regulation of cell activation	198	0.296351	1.6496	0.000996796	0.0168429	0.0138588	3555	tags=60%, list=44%, signal=34%	CLCF1/ZBTB7B/CDKN1A/PDGFB/F11R/ACTA2/CD320/IRF1/CORO1A/THY1/SCRIB/FLOT2/GAS6/ACTL6B/KAT5/FLNA/ITPKB/MDK/AKT1/INPP5D/CSK/IGFBP2/SOX12/GRN/THBS1/MYO18A/TNIP2/CHRNB2/PKN1/GATA3/KLHL25/SMARCA4/TGFB1/SART1/EXOSC6/FOXJ1/ZBTB46/SMARCD3/LOXL3/UBASH3B/HLA-A/CLPTM1/ZNF335/NEDD9/GATA2/ACTB/ZBTB16/NCK2/NECTIN2/SLC7A1/SLC4A2/DCAF15/DLG5/EFNB1/SMARCD2/CD276/KAT2A/SOX4/AP3D1/LAMP1/GAB2/SUPT6H/SMARCB1/SRC/HLA-E/…
GO:1901890	positive regulation of cell junction assembly	56	0.408297	1.89224	0.00100024	0.0168648	0.0138768	3460	tags=71%, list=43%, signal=41%	CLSTN2/EPHA2/CLDN5/SRPX2/THY1/TPBG/PPM1F/CUX2/FLOT1/VEGFA/ADGRB1/EEF2K/SEMA4D/DLG5/WNT7A/AGRN/ST8SIA2/NLGN3/THBS2/KDR/NLGN2/LRRC4B/IRX3/MAP4K4/ABL1/AMIGO1/SMAD3/CLSTN1/EPHB3/SLITRK3/SLITRK5/CLSTN3/PTPRJ/SLITRK1/GPRASP2/EPHB2/NRP1/FLRT2/WNT4/TSC1
GO:0048813	dendrite morphogenesis	81	0.364269	1.80703	0.00101939	0.0170781	0.0140523	3252	tags=63%, list=41%, signal=38%	SHANK1/SRCIN1/CDK5R1/TPBG/ARHGAP33/CUX2/DBN1/CHRNB2/SARM1/LZTS1/OBSL1/SULT4A1/EEF2K/SEMA4D/MAPK8IP2/TRAK1/DPYSL5/MAP6/TBC1D24/WNT7A/IGF2BP1/STK11/CUL7/DVL1/KNDC1/FARP1/CTNND2/LRP4/TAOK2/DLG4/RELN/KIF1A/TANC2/NFATC4/SHANK3/EPHB3/ANAPC2/SLITRK5/CTNNA2/NSMF/TNIK/FYN/GORASP1/TIAM1/DNM3/MINK1/GPRASP2/EPHB2/SS18L1/NRP1/CELSR2
GO:0010632	regulation of epithelial cell migration	103	0.346083	1.77374	0.00101832	0.0170781	0.0140523	3220	tags=57%, list=40%, signal=35%	ITGB3/EPHA2/PDGFB/SRPX2/GPLD1/PPM1F/AKT1/PRKD2/EPPK1/GRN/THBS1/GATA3/TGFB1/VEGFA/GPI/EMC10/ADGRB1/GATA2/MAP2K3/EVL/RHOB/SPARC/VASH1/WNT7A/ADAMTS9/ITGA3/IQSEC1/SRC/PTK2B/SASH1/SCARB1/BCAR1/JUP/HDAC5/AAMP/SP1/NOTCH1/DAB2IP/KDR/MECP2/PRKCA/ETS1/GFUS/MAP4K4/ABL1/SPRED1/PLCG1/CALR/DOCK5/MAP3K3/NRP2/MTOR/SOX9/HDAC7/MCC/ARSB/PTPN23/NRP1/SLIT2
GO:0002064	epithelial cell development	99	0.345525	1.76409	0.00101832	0.0170781	0.0140523	2175	tags=39%, list=27%, signal=29%	KCNE1/SDC1/KLF5/CDKN1A/EPHA2/PDGFB/SIPA1/CLDN5/F11R/ACTA2/S1PR2/COL18A1/EZR/MYADM/FLNA/AKT1/TNFRSF1A/FOSL2/MSN/S1PR3/PODXL/FOXJ1/VEGFA/GSK3A/PLEC/INSM1/GATA2/RAPGEF1/WNT7A/VIM/ADD1/NKX6-1/SRC/FASN/SOX8/DLL1/NOTCH1/KDR/SIDT2
GO:0001505	regulation of neurotransmitter levels	75	0.372809	1.80872	0.00102371	0.017114	0.0140819	2303	tags=45%, list=29%, signal=33%	SLC18A3/ITGB3/BRSK1/SNPH/VPS18/SYT5/UNC13A/SCRIB/ZNF219/RAB3A/SYT7/GFAP/RIMS3/FLOT1/P2RY1/RAB3B/NRXN2/SV2A/SLC29A4/GPR158/SEPTIN5/DNAJC5/ASIC1/WNT7A/GRIK5/SYP/PCLO/VAMP2/DVL1/CSPG5/CADPS/CPLX2/GIT1/PIP5K1C
GO:0021510	spinal cord development	44	0.443694	1.96041	0.00102959	0.0171758	0.0141327	3188	tags=70%, list=40%, signal=43%	CD320/NEFL/MPST/SOX12/PHGDH/LOXL3/SLIT1/FOXB1/GATA2/GRIA1/DCTN1/ZIC1/LHX4/SOX4/DRAXIN/GLI3/DLL1/GLI2/SOX11/NOTCH1/LHX3/MECP2/SOX1/RELN/PKD1/TULP3/ERCC2/MED12/CLN8/SCYL1/GIGYF2
GO:0021534	cell proliferation in hindbrain	3	0.907639	1.75929	0.00103975	0.0172358	0.0141821	92	tags=67%, list=1%, signal=66%	GBX2/ATF5
GO:0021924	cell proliferation in external granule layer	3	0.907639	1.75929	0.00103975	0.0172358	0.0141821	92	tags=67%, list=1%, signal=66%	GBX2/ATF5
GO:0021930	cerebellar granule cell precursor proliferation	3	0.907639	1.75929	0.00103975	0.0172358	0.0141821	92	tags=67%, list=1%, signal=66%	GBX2/ATF5
GO:1904064	positive regulation of cation transmembrane transport	40	0.434079	1.88316	0.00104852	0.0173447	0.0142717	2640	tags=57%, list=33%, signal=39%	KCNE1/KCNC1/THY1/STAC/FLNA/SLC9A1/ATP1B2/WNK2/STIM1/ANTKMT/CACNB3/NOS1AP/ACTN4/G6PD/ADCYAP1R1/CX3CL1/ABL1/LRRC55/AMIGO1/PLCG1/KCNH2/STIMATE/ACTN2
GO:0048705	skeletal system morphogenesis	92	0.35538	1.80838	0.001056	0.0174318	0.0143433	3659	tags=67%, list=46%, signal=37%	MMP2/MEF2D/COL2A1/HOXA7/ANXA6/RFLNB/FUZ/CBS/SERPINH1/HYAL2/SLC39A3/FOSL2/SLC39A1/SIX4/SKI/THRA/NLE1/PCGF2/NAB2/SMPD3/SHOX2/INPPL1/CCN2/CHST11/WNT7A/MEGF8/TSKU/MMP14/ANKRD11/GLI3/COL3A1/SOX11/HOXA3/BMP7/MDFI/MTHFD1/LRP5/PKD1/BMP1/SMAD3/FOXN3/CITED2/TULP3/FBN2/NDST1/LAMA5/SOX9/FGFR3/MED12/LTBP3/RARA/ARID5B/HOXB3/CHSY1/ATG9A/COL1A1/MTHFD1L/IRX5/GLG1/AXIN2/FGFR1/EXT1
GO:0071560	cellular response to transforming growth factor beta stimulus	127	0.332731	1.76997	0.00107553	0.0177169	0.014578	3621	tags=63%, list=45%, signal=35%	GDF10/HSPA1A/CLDN5/SPRED3/ACTA2/FAM89B/BCL9L/ITGA8/FURIN/SMAD6/ZYX/PARP1/HYAL2/THBS1/PXN/GIPC1/PMEPA1/SKI/PIN1/TGFB1/PEG10/TP53/BRMS1/ARRB2/CHST11/SPRED2/MEN1/MTMR4/ITGB5/LTBP4/STUB1/SAP30L/HTRA1/WNT7A/SPRY1/ITGA3/STK11/SRC/COL4A2/COL3A1/SAP130/ZBTB7A/SOX11/ING1/ZFP36L1/TAB1/STAT3/SLC2A10/ADISSP/DKK3/LOX/ABL1/SPRED1/AXIN1/SMAD3/LEMD3/CITED2/CDKN1C/FBN2/TGFB1I1/ZMIZ1/SOX9/SMAD9/JUN/LTBP3/FYN/FBN1/…
GO:0022612	gland morphogenesis	46	0.422779	1.89331	0.00108332	0.0178081	0.014653	3420	tags=74%, list=43%, signal=43%	EPHA2/TBX2/MMP2/SCRIB/MDK/IGFBP5/CAPN1/NTN1/MSN/TNC/TGFB1/PLXND1/ID4/NHERF1/SRC/DDR1/DAG1/GLI3/NOTCH1/PLXNA1/BMP7/LRP5/MED1/LAMA5/SOX9/AR/CSF1/EGFR/NRP1/NTN4/NRG3/BCL2/NOTCH2/WNT4
GO:0006123	mitochondrial electron transport, cytochrome c to oxygen	14	-0.522796	-2.12124	0.0010865	0.0178232	0.0146654	2481	tags=86%, list=31%, signal=59%	COX6A1/COX8A/COX5B/COX7A2/COX6B1/NDUFA4/COX4I1/COX7B/CYCS/COX7C/COX6C/COX7A2L
GO:1904035	regulation of epithelial cell apoptotic process	41	0.437298	1.89986	0.00109204	0.0178767	0.0147094	889	tags=29%, list=11%, signal=26%	WNT11/ITGB3/CD248/BOK/GAS6/ZFP36/MDK/THBS1/GSN/TNIP2/GATA3/TGFB1
GO:0034446	substrate adhesion-dependent cell spreading	53	0.407193	1.86469	0.00109537	0.017894	0.0147237	2662	tags=55%, list=33%, signal=37%	ITGB3/SRCIN1/SPRY4/ITGA8/MYADM/FLNA/MDK/P4HB/RADIL/PXN/TESK1/TRIOBP/PREX1/RCC2/NEDD9/PKP2/FBLN1/ST6GAL1/SRC/ACTN4/WASHC2C/CSPG5/SRGAP2/ABL1/LAMC1/KANK1/CALR/DOCK5/EPHB3
GO:0045936	negative regulation of phosphate metabolic process	184	0.297822	1.6465	0.00110858	0.0180724	0.0148705	3254	tags=54%, list=41%, signal=33%	HHEX/CDKN1A/PDGFB/SRCIN1/DUSP6/DBNDD1/SOCS3/MVP/SPRY4/THY1/DGKQ/SMPD1/MYADM/PPM1F/ZGPAT/PPP2R1A/AKT1/HEXIM2/PARP1/HYAL2/NF2/TESK1/PKN1/MIDN/TRIM27/PTPA/TGFB1/MAPT/UBASH3B/TP53/SIRT2/GBA1/EIF4G1/INSM1/CDKN2C/NCK2/SEMA4D/SLC27A1/NTRK3/ARRB2/PPP1R15A/SPRED2/MEN1/RASSF2/ADAR/RUBCN/LPCAT1/CAMK2N1/PARD6A/PLK1/FBLN1/SPRY1/PRKAR1B/KIRREL1/CTDSP1/TRIB1/TSC2/DVL1/PTPN1/FKBP8/SFRP2/PPP2R5D/CTDSP2/SH3BP5/DAB…
GO:0048041	focal adhesion assembly	55	0.405173	1.86892	0.0011263	0.0183234	0.015077	4057	tags=80%, list=51%, signal=40%	FAM107A/TRIP6/THY1/CAMSAP3/CORO2B/PPM1F/SLC9A1/THBS1/RCC2/VEGFA/TLN1/LDB1/ACTN1/SRC/PTK2B/MMP14/KDR/AJUBA/TAOK2/MAP4K4/ABL1/DAPK3/SMAD3/CTTN/BCR/DUSP3/ACTN2/LIMCH1/PTPRJ/NRP1/SLK/DLC1/BCL2/WNT4/ACTG1/TSC1/MACF1/PTPRA/ROCK2/POLDIP2/PEAK1/PHLDB2/VCL/SFRP1
GO:0007193	adenylate cyclase-inhibiting G protein-coupled receptor signaling pathway	22	0.539676	1.99298	0.00113306	0.0183587	0.0151061	2730	tags=77%, list=34%, signal=51%	ITGB3/ADORA1/ADCY5/FLNA/P2RY1/GRM3/GPR176/S1PR3/GNAZ/GNAI2/CHRM3/RIC8A/ADCY6/AKAP12/GABBR1/PALM/GRM5
GO:0008306	associative learning	40	0.433025	1.87858	0.00113314	0.0183587	0.0151061	2447	tags=55%, list=31%, signal=38%	SHANK1/CLSTN2/BRSK1/GABRA5/TPBG/ABCA7/B4GALT2/CHRNB2/SRF/ADCY3/B3GAT1/NPTX2/FOXB1/GRIN2A/ASIC1/RIC8A/SHANK2/NDRG4/MAP1A/MECP2/RELN/ABL1
GO:0045664	regulation of neuron differentiation	88	0.353156	1.78127	0.00113589	0.0183655	0.0151117	3081	tags=57%, list=38%, signal=35%	HEYL/NBL1/ETV5/CDK5R1/TUNAR/BEND6/CSNK1E/EFNA3/CNTN2/HMG20B/KCTD11/BRINP1/CSNK1D/EIF4G1/GATA2/ZFHX2/DISP3/SOX2/SOX3/ID4/ALK/BIN1/TCF3/NKX6-1/ARHGEF2/CTDSP1/SOX8/GLI3/DLL1/SFRP2/NOTCH3/SOX11/NOTCH1/BMP7/RELN/ZHX2/TGIF2/IRX3/ZFHX3/PTBP1/CALR/MYCL/MED1/SOX9/EIF2AK4/GPRC5B/RARA/MAP1B/TIAM1/CDK5RAP2
GO:0010976	positive regulation of neuron projection development	88	0.352933	1.78015	0.00115531	0.0186412	0.0153385	3642	tags=69%, list=45%, signal=38%	TRIM67/NCKIPSD/TUBB2B/FLNA/MDK/CUX2/DBN1/TWF2/GRN/ATP1B2/ROBO3/EHD1/VEGFA/PLXNB3/EEF2K/PLXNB2/NTRK3/FZD1/PPP2R5B/CAMK1D/RAPGEF1/ALK/CYFIP1/ITGA3/PTK2B/DDR1/DVL1/RETREG3/NDRG4/DPYSL3/AP2A1/RGMA/DAB2IP/ROR1/BMP7/CX3CL1/ATP8A2/RELN/ROR2/ABL1/AMIGO1/KATNB1/GPC2/FYN/MARK2/CAMK1/TIAM1/ARSB/PTK7/GPRASP2/EPHB2/STK24/NRP1/DDX56/IGF1R/CNR1/BAIAP2/ENC1/P3H1/LRP8/KIDINS220
GO:0007219	Notch signaling pathway	91	0.360039	1.82519	0.00115775	0.0186424	0.0153395	3403	tags=62%, list=42%, signal=36%	HEYL/CDK3/DLK1/TBX2/ENHO/YJEFN3/SUSD5/ARRDC1/BEND6/DTX4/AKT1/DNER/GRIP2/SLC35C1/MIB2/S1PR3/NEURL1B/EPN1/NLE1/ZNF423/GATA2/TRAF7/RBM15/PRAG1/SRC/MMP14/DLL1/NOTCH4/NOTCH3/ZBTB7A/NOTCH1/MECP2/STAT3/BMP7/POFUT1/TSPAN15/WWP2/NRARP/LLGL1/ARRB1/RITA1/CDH6/ZMIZ1/RFNG/MAML2/SREBF2/LFNG/SOX9/SLC35C2/DTX3L/DLL3/MAML1/APP/PSEN2/NOTCH2/ROBO1
GO:0045619	regulation of lymphocyte differentiation	69	0.383187	1.85142	0.0011616	0.0186662	0.015359	3607	tags=70%, list=45%, signal=39%	ZBTB7B/IRF1/GAS6/ACTL6B/KAT5/ITPKB/MDK/INPP5D/SOX12/GATA3/KLHL25/SMARCA4/SART1/FOXJ1/SMARCD3/LOXL3/CLPTM1/ACTB/ZBTB16/SLC4A2/SMARCD2/KAT2A/SOX4/AP3D1/SMARCB1/MMP14/JUNB/GLI3/GLI2/STAT5B/ARID1A/ZFP36L1/PRKCZ/ABL1/NRARP/BAD/SMARCC2/ZMIZ1/DROSHA/RARA/FANCA/SH3RF1/FOXO3/ERBB2/SMARCD1/AXL/BRD7/PRKDC
GO:0007369	gastrulation	93	0.354419	1.80603	0.00118788	0.0190497	0.0156746	3201	tags=59%, list=40%, signal=36%	WNT11/ITGB3/DUSP5/EPHA2/MMP2/DUSP4/ITGA8/MYADM/KDM6B/NF2/PRKACA/WNT3/SRF/ARMC5/ZBTB17/GPI/TP53/COL8A1/LDB1/PHLDB1/COL5A2/SOX2/POFUT2/ITGB5/RTF1/MEGF8/ITGA3/RIC8A/COL4A2/MMP14/DAG1/DVL1/SFRP2/DVL2/BMP7/NR4A3/TGIF2/AHDC1/LRP5/AXIN1/COL6A1/SMAD3/ITGA7/PAF1/MMP15/CRB2/DUSP1/ITGB4/HMGA2/WNK1/COL5A1/TENM4/ARFRP1/AMOT/LAMB1
GO:0001707	mesoderm formation	30	0.484283	1.94857	0.0011984	0.0191403	0.0157492	2978	tags=70%, list=37%, signal=44%	WNT11/ITGB3/EPHA2/ITGA8/KDM6B/NF2/PRKACA/WNT3/SRF/ARMC5/GPI/POFUT2/ITGA3/SFRP2/BMP7/AHDC1/AXIN1/SMAD3/CRB2/ITGB4/HMGA2
GO:0048332	mesoderm morphogenesis	30	0.484283	1.94857	0.0011984	0.0191403	0.0157492	2978	tags=70%, list=37%, signal=44%	WNT11/ITGB3/EPHA2/ITGA8/KDM6B/NF2/PRKACA/WNT3/SRF/ARMC5/GPI/POFUT2/ITGA3/SFRP2/BMP7/AHDC1/AXIN1/SMAD3/CRB2/ITGB4/HMGA2
GO:0048562	embryonic organ morphogenesis	106	0.34	1.75062	0.00122651	0.0195497	0.0160861	3172	tags=58%, list=40%, signal=35%	WNT11/GBX2/EPHA2/TBX2/ITGA8/COL2A1/MAFB/HOXA7/SCRIB/FUZ/WHRN/SLC39A3/MAPK3/NTN1/GATA3/SRF/SLC39A1/TPRN/SIX4/TRIOBP/PCGF2/TSHZ1/GATA2/SHOX2/CHST11/ZIC1/CDH23/NHERF1/MEGF8/BBS5/TEAD2/MMP14/GLI3/VANGL2/DLL1/DVL1/NDRG4/SOX11/NOTCH1/HOXA3/DVL2/BMP7/ATP8A2/MDFI/MTHFD1/SMAD3/CITED2/BCR/TULP3/POU3F4/FBN2/NDST1/CRB2/SOX9/LRIG1/MED12/FZD2/FBN1/HOXB3/PTK7/EPHB2
GO:0007616	long-term memory	16	0.5889	2.01492	0.00125149	0.0199076	0.0163805	2888	tags=88%, list=36%, signal=56%	SHANK1/CCND2/SRF/ADCY1/GRIA1/EHMT2/CAMK2N1/KAT2A/MECP2/RELN/PRKCZ/NFATC4/CHST10/EIF2AK4
GO:0002683	negative regulation of immune system process	159	0.310379	1.6937	0.00126918	0.0201483	0.0165786	3496	tags=58%, list=44%, signal=34%	NBL1/IL17D/ZBTB7B/ADORA1/CNN2/IRF1/THY1/MAFB/HOXA7/SCRIB/EZR/FURIN/LRRC14/DTX4/MDK/AKT1/PARP1/INPP5D/GRN/A2M/THBS1/PKN1/TRIM27/TGFB1/SARM1/FOXJ1/ZBTB46/TKFC/LOXL3/UBASH3B/MYC/HLA-A/TTLL12/SIRT2/NFKBIL1/GATA2/SEC14L1/ARRB2/SLC4A2/ADAR/DLG5/GRAMD4/SRC/TRIB1/HLA-E/NR1H2/GLI3/ZDHHC12/GPATCH3/COL3A1/SOX11/SERPING1/HLA-B/DAB2IP/DGKZ/CX3CL1/TARBP2/ISG15/NRARP/TOB2/PLCG1/ZDHHC18/USP18/CUEDC2/TCTA/BCR/DUS…
GO:0010812	negative regulation of cell-substrate adhesion	29	0.492206	1.97401	0.00132558	0.020995	0.0172753	2495	tags=62%, list=31%, signal=43%	NEXMIF/FAM107A/SPRY4/HOXA7/CORO2B/ADAM15/NF2/THBS1/RCC2/FBLN1/SRC/ACTN4/MMP14/SPOCK1/NOTCH1/CX3CL1/MAP4K4/KANK1
GO:0042274	ribosomal small subunit biogenesis	82	-0.248058	-1.83989	0.00132785	0.020995	0.0172753	1055	tags=33%, list=13%, signal=29%	NGDN/RIOK2/RPS5/RPS28/LSM6/RPS15/RPS12/RPS8/RPS17/RPS21/RPS14/NPM1/RPS16/RPS27/RPS4X/RPS9/RPSA/RPS23/RPS11/RPS6/RPS24/RPS13/RPSA2/RPS3A/RPS7/RPS25/RPS15A
GO:0002715	regulation of natural killer cell mediated immunity	10	0.679847	1.9708	0.00136544	0.0215029	0.0176932	2124	tags=90%, list=27%, signal=66%	TGFB1/HLA-A/NECTIN2/ARRB2/PVR/LAMP1/HLA-E/STAT5B/HLA-B
GO:0042269	regulation of natural killer cell mediated cytotoxicity	10	0.679847	1.9708	0.00136544	0.0215029	0.0176932	2124	tags=90%, list=27%, signal=66%	TGFB1/HLA-A/NECTIN2/ARRB2/PVR/LAMP1/HLA-E/STAT5B/HLA-B
GO:0051336	regulation of hydrolase activity	300	0.270384	1.56081	0.00137553	0.0216187	0.0177884	3894	tags=62%, list=49%, signal=33%	WNT11/RCN3/FICD/HSPA1A/EPHA2/BOK/SIPA1/PIDD1/NOL3/AGAP2/THY1/GPLD1/SCRIB/RASA4/FURIN/GAS6/EVI5L/TBC1D10B/SERPINH1/PPM1F/STMN3/RGP1/MAPK12/AKT1/AGAP5/EFNA3/TBC1D25/GRN/THBS1/TBC1D16/GSN/F3/PTPA/DVL3/GPSM1/PIN1/SYDE1/PREX1/PPP6R1/RCC2/MAPT/FOXJ1/CYFIP2/VEGFA/MYC/PLXNB3/VAV2/FGD3/PLXNB2/FGD1/SEMA4D/RGS16/NTRK3/GNA12/GRIN2A/PPP1R15A/SOX2/FAS/HRAS/MTSS2/NGFR/RANGAP1/HIP1/PLXND1/TBC1D9B/CTSD/RRP1B/PLXN…
GO:0015695	organic cation transport	11	0.666575	2.01276	0.00138072	0.0216569	0.0178199	1653	tags=73%, list=21%, signal=58%	SLC18A3/P2RY1/SLC25A42/SLC44A2/SEC14L1/ACTB/SLC29A4/RALBP1
GO:0016192	vesicle-mediated transport	741	0.226657	1.36335	0.00138982	0.0217563	0.0179017	3287	tags=46%, list=41%, signal=30%	NECAB2/ITGB3/ACHE/SDC1/ADORA1/BRSK1/SRCIN1/RAB35/PACSIN3/PHETA1/ANXA11/SNPH/CCDC22/CDK5R1/TPCN1/RAB15/CNN2/CPLANE2/MARCHF2/VPS18/COLEC12/CD320/AGAP2/NCKIPSD/CORO1A/DGKQ/AP5S1/AP5B1/SYT5/CLTB/SMPD1/UNC13A/SCRIB/DENND2A/EZR/FUZ/GAS6/ABCA7/RAB3A/XKR7/TBC1D10B/SYT7/RHOBTB2/RGP1/CSNK1E/FLNA/SNX8/DNER/CHMP1A/P4HB/CSK/GRIP2/CNTN2/NF2/SPTBN2/SCARA3/SLC66A2/RIMS3/THBS1/MAPK3/FLOT1/P2RY1/GSN/MYO18A/RAB1B/A…
GO:0042886	amide transport	118	0.327059	1.71652	0.00140932	0.0220178	0.0181169	2292	tags=41%, list=29%, signal=29%	KCNJ11/AQP3/TAP1/ADORA1/VGF/ADCY5/LRRC8A/GNA11/TUNAR/GPLD1/SLC16A10/SLC25A22/RAB3A/PFKL/SYT7/IRS1/SLC5A6/PRKACA/GIPC1/PRAF2/MIDN/GNAZ/PIM3/RAB11B/RASL10B/C2CD2L/CDK16/SMPD3/SLC27A1/CHRM3/SOX4/PASK/NKX6-1/PLA2G6/CAPN10/PCLO/SLC16A2/ABCB8/PLTP/SIDT2/POU3F3/NADK/ABCA2/ABAT/NLGN2/GABBR1/INHBB/SLC19A1
GO:0042273	ribosomal large subunit biogenesis	54	-0.297944	-1.96027	0.00141847	0.0221168	0.0181984	901	tags=39%, list=11%, signal=35%	RPL11/RPF1/NIFK/RBM34/RPL26L1/RPL14/RPL24/RPL6/NPM1/RPL23A/NIP7/RPL10A/RPL35A/RPL10/RPLP0/RPL26/RPLP0P6/RPL7/RSL24D1/NSA2/RPL5
[truncated: 190 more rows]

## Sheet: Table 6 
Supplementary Table 6: GSEA (Biological process) for AD vs Control ROSMAP data
ID	Description	setSize	enrichmentScore	NES	pvalue	p.adjust	qvalue	rank	leading_edge	core_enrichment
[truncated: 941 more rows]

## Sheet: Table 7 
Supplementary Table 7: Shared Biological process between AD and circPDE4B KD
[truncated: 260 more rows]

## Sheet: Table 8
Supplementary Table 8: Differential analysis of circ-PDE4B probe assisted purifications performed on neuroprogenitor cells versus a scrambled control (n=5/condition). Co-purified proteins with adj. P Value < 0.05 and Log2FC 0.385 are considered true circ-PDE4B interactors.
[truncated: 1,207 more rows]

[truncated: 4 more sheets: Table 9 , Table 10, Table 11, Table 12]
